# Supplementary material for: Identification of the Recombinant Plasmodium vivax Surface-Related Antigen as a Possible Immune Evasion Factor Against Human Splenic Fibroblasts by Targeting ITGB1
Source: Front Cell Dev Biol. 2021 Dec 6;9:764109. doi: 10.3389/fcell.2021.764109 (PMC8685506; doi:10.3389/fcell.2021.764109)
Supplement: Supplementary file 1 [file Table2.XLSX]

## Sheet: 1 All detected genes 
Sheet 1: The list of the PvSRA substrates obtained from Human Proteome microassay
Block	Column	Row	Name	ID	SNR
18	12	19	AAMP	Q13685	3.84683
7	26	49	ACOX1	Q15067	2.7548
9	20	47	ACRC	Q96QF7	13.1388
21	4	53	AIDA	Q96BJ3	3.44789
5	12	15	ANXA11	P50995	4.29439
1	26	57	ANXA4	P09525	2.2807
18	5	27	ANXA6	P08133	3.23327
16	27	45	AP3B1	O00203	2.67092
1	7	15	APH1A	Q96BI3	2.28053
15	29	55	APOBEC3C	Q9NRW3	2.78099
15	17	55	ARL14	Q8N8R7	3.19314
1	14	13	AZIN1	O14977	2.28308
10	10	41	B3GLCT	Q6Y288	3.83994
12	8	17	BEGAIN	Q9BUH8	3.50658
9	8	39	C1orf228	Q6PIY5	3.03628
21	26	33	C1QL3	Q5VWW1	3.85106
2	8	37	C9orf16	Q9BUW7	2.25672
16	18	33	CBL	P22681	3.13227
14	17	55	CCDC53	Q9Y3C0	5.60877
3	22	11	CDC37L1	Q7L3B6	2.5095
1	26	1	COL4A3BP	Q9Y5P4	2.78065
9	10	17	CPM	P14384	2.53278
11	29	29	CPNE3	O75131	4.10973
13	17	27	CRELD2	Q6UXH1	3.05969
11	17	13	CRK	P46108	3.48574
19	31	5	DLG3	Q92796	3.01022
4	25	45	DUSP22_frag	Q9NRW4	3.89118
1	7	31	DUSP6	Q16828	2.34066
5	28	27	EAF1	Q96JC9	9.96817
10	17	3	EAF2	Q96CJ1	5.10696
12	22	51	ERICH2	A1L162	3.4282
13	2	13	FAM104B	Q5XKR9	3.05227
14	8	55	FAM162A	Q96A26	3.14149
3	26	15	FAM81A	Q8TBF8	2.22001
4	21	1	FGF12	P61328	3.06077
16	22	13	FRMD8	Q9BZ67	2.43346
5	20	45	FTL	P02792	2.44725
7	15	37	GLOD4	Q9HC38	2.39035
5	6	55	GRB2	P62993	2.63474
8	32	49	IRS1	P35568	2.54844
14	1	33	ITGB1	P05556	3.28235
9	19	41	ITGB1BP2	Q9UKP3	3.25736
9	10	39	JAG1	P78504	3.07078
12	17	35	JMJD6	Q6NYC1	4.55189
19	27	25	KBTBD7	Q8WVZ9	3.05889
7	1	49	KCNAB2	Q13303	5.30967
21	14	29	KRTAP5-2	Q701N4	2.87321
24	17	33	KRTAP5-8	O75690	2.65001
8	31	45	LURAP1L	Q8IV03	2.40112
2	2	39	MAGEA10	P43363	2.63461
20	23	49	MATN3	O15232	2.56116
8	26	45	MDP1	Q86V88	3.21921
16	17	37	MED4	Q9NPJ6	4.92222
6	26	45	MIS18A	Q9NYP9	3.58616
7	13	55	MOB1B	Q7L9L4	2.229
11	23	1	MT1H	P80294	4.20252
9	8	45	MT1M	Q8N339	3.50601
10	12	5	MT2A	P02795	4.19548
21	20	49	NAF1	Q96HR8	13.5768
6	22	29	NAP1L3	Q99457	3.59719
15	5	21	NCKIPSD	Q9NZQ3	3.66704
4	24	45	NFKBIB	Q15653	5.53287
7	16	45	NR1D1	P20393	2.7759
11	16	3	NTF4	P34130	4.2747
24	12	47	PA2G4	Q9UQ80	3.22332
15	11	33	PLEK	P08567	3.24177
12	15	3	POLR1D	P0DPB6	3.17907
3	24	37	POLR2H	P52434	2.77978
1	23	1	PRMT2	P55345	2.7602
1	19	55	PSMA3	P25788	4.49895
8	1	55	PSTPIP1	O43586	3.04171
15	10	31	PTGER3	P43115	3.04832
10	10	49	RBPJ	Q06330	3.63156
11	15	35	RGMB	Q6NW40	3.1408
17	30	11	RILPL1	Q5EBL4	3.45184
2	21	39	RPL10A	P62906	3.49067
3	31	3	SAT1	P21673	2.54369
23	30	37	SHQ1	Q6PI26	3.74159
12	26	11	SLC7A6OS	Q96CW6	2.69157
1	12	45	SNRPF	P62306	2.96601
15	14	43	SNX9	Q9Y5X1	2.7827
7	26	19	SOHLH2	Q9NX45	3.86009
24	12	29	SPANXN2	Q5MJ10	8.69662
18	24	15	SSBP1	Q04837	3.04247
7	17	49	STAT1	P42224	2.96232
20	15	53	SUMF1	Q8NBK3	2.86486
11	15	13	TAS2R13	Q9NYV9	2.56574
9	29	17	TCOF1	Q13428	4.49827
22	20	57	TCP11L1	Q9NUJ3	2.27604
5	24	51	TNIK_frag	Q9UKE5	2.89922
18	17	29	UBE2H	P62256	3.57159
14	24	49	UGDH	O60701	2.85895
22	29	31	USP7	Q93009	2.45207
3	15	57	WDR5	P61964	2.36531
8	8	41	YEATS4	O95619	2.62262
2	29	45	ZCCHC10	Q8TBK6	2.6335
6	8	33	ZRANB2	O95218	3.11788

## Sheet: 2 GO enrichment analysis
Sheet 2: GO enrichment analysis of the PvSRA substrates								CC represents cellular component
								MF represents molecular function
								BP represents Bbological process
Cellular component	Category	No. of genes in the dataset	No.of genes in the background dataset	Fold enrichment	P-value (Hypergeometric test)	gene name
cytosol	CC	43	5009	2.45244	1.5948e-09	NFKBIB; KCNAB2; JMJD6; PSMA3; TCOF1; ANXA11; MT2A; CPNE3; AAMP; SHQ1; NCKIPSD; MIS18A; UBE2H; RPL10A; CRK; RILPL1; PLEK; FAM162A; CBL; KBTBD7; PSTPIP1; DLG3; SNRPF; STAT1; KRTAP5-2; UGDH; SNX9; COL4A3BP; POLR2H; PRMT2; ACOX1; KRTAP5-8; GRB2; MAGEA10; IRS1; SAT1; CDC37L1; USP7; FTL; DUSP6; AZIN1; ANXA4; MOB1B;
nucleus	CC	36	5513	1.86558	5.55646e-05	NAF1; NFKBIB; MED4; JMJD6; PSMA3; TCOF1; MT1H; MT2A; CPNE3; SOHLH2; RBPJ; NAP1L3; MIS18A; MT1M; RPL10A; CRK; PA2G4; ZRANB2; FGF12; SSBP1; SNRPF; STAT1; UGDH; APOBEC3C; POLR2H; NR1D1; PRMT2; ACOX1; SLC7A6OS; GRB2; IRS1; USP7; WDR5; AZIN1; ANXA4; MOB1B;
cytoplasm	CC	34	4354	2.23099	2.03821e-06	NAF1; JMJD6; PSMA3; ANXA11; MT1H; MT2A; CPNE3; SOHLH2; SHQ1; RBPJ; BEGAIN; MT1M; CRK; RILPL1; AIDA; ITGB1; PLEK; PA2G4; ARL14; PSTPIP1; STAT1; SNX9; APOBEC3C; NR1D1; PRMT2; SLC7A6OS; GRB2; IRS1; CDC37L1; FTL; DUSP6; AZIN1; ANXA4; MOB1B;
nucleoplasm	CC	25	3138	2.27635	5.50662e-05	EAF1; EAF2; MED4; JMJD6; PSMA3; ANXA11; SHQ1; RBPJ; MIS18A; RILPL1; ZRANB2; SNRPF; STAT1; UGDH; COL4A3BP; POLR2H; NR1D1; PRMT2; ACOX1; GRB2; MAGEA10; YEATS4; USP7; WDR5; DUSP6;
plasma membrane	CC	23	4542	1.44693	0.0388551	KCNAB2; JMJD6; CPNE3; AAMP; CRK; RILPL1; ITGB1; PLEK; ARL14; RGMB; CBL; JAG1; PTGER3; PSTPIP1; DLG3; SNX9; ACOX1; GRB2; TAS2R13; IRS1; CPM; ANXA4; APH1A;
membrane	CC	17	1980	2.45368	0.000470577	KCNAB2; MED4; ANXA11; BEGAIN; RPL10A; AIDA; ITGB1; PLEK; ANXA6; PA2G4; JAG1; PSTPIP1; COL4A3BP; ACOX1; AP3B1; FTL; APH1A;
extracellular vesicular exosome	CC	17	2092	2.32231	0.000875571	PSMA3; ANXA11; CPNE3; RPL10A; CRK; ITGB1; ANXA6; PA2G4; SSBP1; UGDH; SNX9; GRB2; CPM; FTL; GLOD4; ANXA4; MOB1B;
nucleolus	CC	11	834	3.77048	0.000160093	JMJD6; TCOF1; CPNE3; SHQ1; RBPJ; PA2G4; STAT1; PRMT2; ACOX1; GRB2; MOB1B;
perinuclear region of cytoplasm	CC	10	686	4.16758	0.000145224	MT1H; MT2A; MT1M; ITGB1; ANXA6; CBL; PSTPIP1; STAT1; COL4A3BP; ANXA4;
focal adhesion	CC	5	407	3.51571	0.0142636	CPNE3; RPL10A; ITGB1; ANXA6; CBL;
membrane raft	CC	4	222	5.15884	0.00776378	CRK; ITGB1; RGMB; CBL;
GO:0062023	CC	4	363	3.15505	0.0388084	ANXA11; ANXA6; MATN3; ANXA4;
melanosome	CC	3	100	8.59614	0.00525644	ANXA11; ITGB1; ANXA6;
ELL-EAF complex	CC	2	6	95.5217	0.000180214	EAF1; EAF2;
small nucleolar ribonucleoprotein complex	CC	2	9	63.7165	0.00042956	NAF1; SNRPF;
DNA-directed RNA polymerase I complex	CC	2	12	47.8006	0.000782155	POLR1D; POLR2H;
DNA-directed RNA polymerase III complex	CC	2	18	31.8759	0.00178855	POLR1D; POLR2H;
transcription elongation factor complex	CC	2	25	22.9542	0.00345155	EAF1; EAF2;
vesicle membrane	CC	2	29	19.7892	0.00462885	GRB2; ANXA4;
signalosome	CC	2	36	15.9424	0.00706953	NCKIPSD; GRB2;
Cajal body	CC	2	52	11.038	0.0143509	EAF1; SHQ1;
cleavage furrow	CC	2	55	10.436	0.0159633	ITGB1; PSTPIP1;
extrinsic to internal side of plasma membrane	CC	2	59	9.72861	0.0182276	KCNAB2; SNX9;
intercellular bridge	CC	2	59	9.72861	0.0182276	EAF1; AAMP;
neuromuscular junction	CC	2	77	7.45468	0.0299357	ITGB1; DLG3;
azurophil granule lumen	CC	2	90	6.37802	0.0398002	PA2G4; FTL;
ruffle	CC	2	92	6.23938	0.0414135	ITGB1; SNX9;
ruffle membrane	CC	2	95	6.04237	0.0438791	ITGB1; PLEK;
keratin filament	CC	2	100	5.74028	0.0481062	KRTAP5-2; KRTAP5-8;
alpha7-beta1 integrin complex	CC	1	1	285.615	0.00350085	ITGB1;
GO:1990031	CC	1	1	285.615	0.00350085	KCNAB2;
nucleoid	CC	1	1	285.615	0.00350085	SSBP1;
alpha10-beta1 integrin complex	CC	1	2	143.518	0.00698957	ITGB1;
intracellular ferritin complex	CC	1	2	143.518	0.00698957	FTL;
alpha1-beta1 integrin complex	CC	1	2	143.518	0.00698957	ITGB1;
alpha3-beta1 integrin complex	CC	1	2	143.518	0.00698957	ITGB1;
alpha11-beta1 integrin complex	CC	1	2	143.518	0.00698957	ITGB1;
Grb2-EGFR complex	CC	1	2	143.518	0.00698957	GRB2;
alpha2-beta1 integrin complex	CC	1	3	95.8374	0.0104662	ITGB1;
alpha8-beta1 integrin complex	CC	1	3	95.8374	0.0104662	ITGB1;
MAML1-RBP-Jkappa- ICN1 complex	CC	1	3	95.8374	0.0104662	RBPJ;
GO:0099699	CC	1	5	57.579	0.0173834	ITGB1;
insulin receptor complex	CC	1	5	57.579	0.0173834	IRS1;
myelin sheath abaxonal region	CC	1	6	47.9985	0.020824	ITGB1;
invadopodium membrane	CC	1	6	47.9985	0.020824	ITGB1;
gamma-secretase complex	CC	1	6	47.9985	0.020824	APH1A;
pICln-Sm protein complex	CC	1	6	47.9985	0.020824	SNRPF;
U7 snRNP	CC	1	7	41.1513	0.0242528	SNRPF;
clathrin adaptor complex	CC	1	8	36.0138	0.0276696	AP3B1;
proteasome core complex, alpha-subunit complex	CC	1	8	36.0138	0.0276696	PSMA3;
flotillin complex	CC	1	8	36.0138	0.0276696	CBL;
core mediator complex	CC	1	8	36.0138	0.0276696	MED4;
cuticular plate	CC	1	9	32.0167	0.0310746	SNX9;
GO:0044754	CC	1	9	32.0167	0.0310746	FTL;
AP-3 adaptor complex	CC	1	10	28.8183	0.0344678	AP3B1;
GO:0097386	CC	1	10	28.8183	0.0344678	ITGB1;
juxtaparanode region of axon	CC	1	10	28.8183	0.0344678	KCNAB2;
azurophil granule	CC	1	11	26.2008	0.0378493	ANXA11;
GO:0044666	CC	1	11	26.2008	0.0378493	WDR5;
Swr1 complex	CC	1	11	26.2008	0.0378493	YEATS4;
U4 snRNP	CC	1	11	26.2008	0.0378493	SNRPF;
methylosome	CC	1	12	24.0192	0.041219	SNRPF;
uropod	CC	1	12	24.0192	0.041219	PSTPIP1;
specific granule	CC	1	13	22.173	0.0445771	ANXA11;
ionotropic glutamate receptor complex	CC	1	14	20.5903	0.0479235	DLG3;
Set1C/COMPASS complex	CC	1	14	20.5903	0.0479235	WDR5;
small nuclear ribonucleoprotein complex	CC	1	14	20.5903	0.0479235	SNRPF;
platelet dense granule lumen	CC	1	14	20.5903	0.0479235	CDC37L1;
protein binding	MF	64	9590	1.90638	1.39508e-10	NAF1; EAF1; NFKBIB; EAF2; MED4; JMJD6; PSMA3; TCOF1; ANXA11; NTF4; MT1H; MT2A; CPNE3; SHQ1; NCKIPSD; RBPJ; MIS18A; UBE2H; BEGAIN; RPL10A; CRK; AIDA; ERICH2; ITGB1; ITGB1BP2; PLEK; ANXA6; PA2G4; ARL14; POLR1D; FAM162A; RGMB; CBL; ZRANB2; JAG1; FGF12; CRELD2; KBTBD7; SSBP1; PSTPIP1; DLG3; SNRPF; STAT1; SNX9; APOBEC3C; COL4A3BP; NR1D1; PRMT2; GRB2; ZCCHC10; YEATS4; MATN3; IRS1; SAT1; CDC37L1; USP7; …
RNA binding	MF	12	1377	2.49107	0.00307296	NAF1; JMJD6; TCOF1; ANXA11; CPNE3; RPL10A; PA2G4; ZRANB2; SSBP1; SNRPF; APOBEC3C; GRB2;
identical protein binding	MF	10	1046	2.73325	0.00360899	JMJD6; C1QL3; RGMB; PSTPIP1; STAT1; SNX9; GRB2; SAT1; FTL; ANXA4;
calcium ion binding	MF	8	703	3.25425	0.00326867	ANXA11; ITGB1BP2; ANXA6; CBL; JAG1; CRELD2; MATN3; ANXA4;
zinc ion binding	MF	8	827	2.76632	0.00849656	MT1H; MT2A; MT1M; ITGB1BP2; APOBEC3C; NR1D1; ZCCHC10; CPM;
protein homodimerization activity	MF	8	857	2.66948	0.0103949	JMJD6; SOHLH2; PLEK; ANXA6; STAT1; SUMF1; SNX9; PRMT2;
SH3 domain binding	MF	5	127	11.2663	8.56508e-05	NCKIPSD; CRK; ITGB1BP2; CBL; GRB2;
ubiquitin protein ligase binding	MF	5	288	4.96833	0.00345837	PSMA3; PA2G4; DLG3; SNX9; USP7;
cadherin binding	MF	5	298	4.80161	0.00399655	ITGB1; CBL; STAT1; SNX9; GLOD4;
phosphotyrosine binding	MF	4	40	28.6257	1.1679e-05	CRK; CBL; GRB2; IRS1;
calcium-dependent phospholipid binding	MF	4	56	20.4484	4.49708e-05	ANXA11; CPNE3; ANXA6; ANXA4;
calcium-dependent protein binding	MF	4	61	18.7726	6.30477e-05	ANXA11; CPNE3; ANXA6; ANXA4;
ephrin receptor binding	MF	3	27	31.8289	0.000114309	CRK; CBL; GRB2;
SH3/SH2 adaptor activity	MF	3	54	15.9174	0.000905308	CRK; GRB2; IRS1;
cytoskeletal protein binding	MF	3	77	11.1635	0.00251941	NCKIPSD; CRK; PSTPIP1;
protein phosphatase binding	MF	3	83	10.3566	0.00311712	DLG3; AP3B1; GRB2;
unfolded protein binding	MF	3	130	6.61257	0.0107886	AAMP; SHQ1; CDC37L1;
heparin binding	MF	3	162	5.30646	0.0193673	AAMP; ANXA6; ANXA4;
growth factor activity	MF	3	165	5.20999	0.0203183	NTF4; JAG1; FGF12;
protein C-terminus binding	MF	3	187	4.59708	0.0280685	DLG3; YEATS4; USP7;
signaling receptor activity	MF	3	203	4.23477	0.0345596	JMJD6; ANXA6; NR1D1;
chondroitin sulfate binding	MF	2	9	63.7165	0.00042956	ANXA6; ANXA4;
RNA polymerase I activity	MF	2	12	47.8006	0.000782155	POLR1D; POLR2H;
insulin-like growth factor receptor binding	MF	2	16	35.8579	0.00140919	CRK; IRS1;
RNA polymerase III activity	MF	2	16	35.8579	0.00140919	POLR1D; POLR2H;
thyroid hormone receptor binding	MF	2	29	19.7892	0.00462885	MED4; PRMT2;
epidermal growth factor receptor binding	MF	2	33	17.3913	0.00596538	CBL; GRB2;
SH2 domain binding	MF	2	35	16.3978	0.00669193	CRK; IRS1;
coreceptor activity	MF	2	35	16.3978	0.00669193	ITGB1; RGMB;
repressing transcription factor binding	MF	2	39	14.7164	0.00825879	RBPJ; STAT1;
protein kinase C binding	MF	2	49	11.7136	0.012814	PLEK; IRS1;
receptor tyrosine kinase binding	MF	2	56	10.2497	0.0165172	CPNE3; CBL;
scaffold protein binding	MF	2	57	10.0699	0.0170793	TCOF1; CRK;
ligand-dependent nuclear receptor transcription coactivator activity	MF	2	64	8.96868	0.0212365	MED4; NR1D1;
endopeptidase activity	MF	2	74	7.75686	0.0278202	PSMA3; APH1A;
PDZ domain binding	MF	2	85	6.75315	0.035876	DLG3; ACOX1;
transporter activity	MF	2	86	6.67463	0.0366481	TCOF1; CPNE3;
phosphatidylinositol binding	MF	2	92	6.23938	0.0414135	AIDA; SNX9;
kinase binding	MF	2	93	6.1723	0.0422293	DLG3; MOB1B;
protein tyrosine phosphatase activity	MF	2	96	5.97943	0.0447128	MDP1; DUSP6;
single-stranded DNA binding	MF	2	101	5.68345	0.0489689	SSBP1; POLR2H;
UDP-glucose 6-dehydrogenase activity	MF	1	1	285.615	0.00350085	UGDH;
histone demethylase activity (H3-R2 specific)	MF	1	1	285.615	0.00350085	JMJD6;
histone demethylase activity (H4-R3 specific)	MF	1	1	285.615	0.00350085	JMJD6;
peptidyl-lysine 5-dioxygenase activity	MF	1	1	285.615	0.00350085	JMJD6;
GO:0120147	MF	1	1	285.615	0.00350085	SUMF1;
GO:0120017	MF	1	1	285.615	0.00350085	COL4A3BP;
progesterone receptor binding	MF	1	2	143.518	0.00698957	PRMT2;
oxidative RNA demethylase activity	MF	1	2	143.518	0.00698957	JMJD6;
ornithine decarboxylase activator activity	MF	1	3	95.8374	0.0104662	AZIN1;
GO:0106140	MF	1	3	95.8374	0.0104662	JMJD6;
palmitoyl-CoA oxidase activity	MF	1	3	95.8374	0.0104662	ACOX1;
ornithine decarboxylase activity	MF	1	3	95.8374	0.0104662	AZIN1;
protein phosphorylated amino acid binding	MF	1	3	95.8374	0.0104662	CRK;
GO:0098919	MF	1	3	95.8374	0.0104662	DLG3;
spermidine binding	MF	1	3	95.8374	0.0104662	SAT1;
diamine N-acetyltransferase activity	MF	1	4	71.9378	0.0139308	SAT1;
acyl-CoA oxidase activity	MF	1	4	71.9378	0.0139308	ACOX1;
GO:1903135	MF	1	4	71.9378	0.0139308	SUMF1;
GO:0101005	MF	1	4	71.9378	0.0139308	USP7;
GO:0098639	MF	1	5	57.579	0.0173834	ITGB1;
C-X3-C chemokine binding	MF	1	5	57.579	0.0173834	ITGB1;
prostaglandin E receptor activity	MF	1	5	57.579	0.0173834	PTGER3;
ceramide binding	MF	1	5	57.579	0.0173834	COL4A3BP;
demethylase activity	MF	1	6	47.9985	0.020824	JMJD6;
kinase activator activity	MF	1	6	47.9985	0.020824	MOB1B;
RNA polymerase I core binding	MF	1	6	47.9985	0.020824	TCOF1;
neurotrophin TRKA receptor binding	MF	1	6	47.9985	0.020824	GRB2;
phospholipase inhibitor activity	MF	1	7	41.1513	0.0242528	ANXA4;
CCR5 chemokine receptor binding	MF	1	7	41.1513	0.0242528	STAT1;
GO:1902387	MF	1	7	41.1513	0.0242528	COL4A3BP;
GO:1902388	MF	1	7	41.1513	0.0242528	COL4A3BP;
protein-arginine N-methyltransferase activity	MF	1	8	36.0138	0.0276696	PRMT2;
protein-arginine omega-N asymmetric methyltransferase activity	MF	1	8	36.0138	0.0276696	PRMT2;
histone-arginine N-methyltransferase activity	MF	1	9	32.0167	0.0310746	PRMT2;
Arp2/3 complex binding	MF	1	9	32.0167	0.0310746	SNX9;
ferroxidase activity	MF	1	10	28.8183	0.0344678	FTL;
histone acetyltransferase activity (H4-K5 specific)	MF	1	10	28.8183	0.0344678	WDR5;
histone acetyltransferase activity (H4-K8 specific)	MF	1	10	28.8183	0.0344678	WDR5;
histone acetyltransferase activity (H4-K16 specific)	MF	1	10	28.8183	0.0344678	WDR5;
GO:0036312	MF	1	10	28.8183	0.0344678	CBL;
N-acetyltransferase activity	MF	1	10	28.8183	0.0344678	SAT1;
phosphatidylethanolamine binding	MF	1	11	26.2008	0.0378493	ANXA11;
histone methyltransferase activity	MF	1	11	26.2008	0.0378493	PRMT2;
aldo-keto reductase (NADP) activity	MF	1	11	26.2008	0.0378493	KCNAB2;
insulin receptor substrate binding	MF	1	11	26.2008	0.0378493	GRB2;
ferric iron binding	MF	1	11	26.2008	0.0378493	FTL;
peroxisome proliferator activated receptor binding	MF	1	11	26.2008	0.0378493	PRMT2;
RNA polymerase II activity	MF	1	11	26.2008	0.0378493	POLR2H;
retinoic acid receptor binding	MF	1	12	24.0192	0.041219	PRMT2;
transmembrane receptor protein tyrosine kinase adaptor activity	MF	1	12	24.0192	0.041219	IRS1;
cytidine deaminase activity	MF	1	12	24.0192	0.041219	APOBEC3C;
MAP kinase tyrosine/serine/threonine phosphatase activity	MF	1	13	22.173	0.0445771	DUSP6;
ligand-gated ion channel activity	MF	1	13	22.173	0.0445771	ANXA6;
carboxypeptidase activity	MF	1	14	20.5903	0.0479235	CPM;
transcription corepressor binding	MF	1	14	20.5903	0.0479235	NR1D1;
signal transduction	BP	10	907	3.15212	0.00128127	NFKBIB; ITGB1BP2; RGMB; CBL; FGF12; PSTPIP1; COL4A3BP; PRMT2; IRS1; ANXA4;
positive regulation of transcription from RNA polymerase II promoter	BP	8	1109	2.0629	0.0405768	EAF2; JMJD6; SOHLH2; RBPJ; JAG1; STAT1; NR1D1; YEATS4;
positive regulation of transcription, DNA-dependent	BP	7	558	3.58803	0.00347505	MED4; JMJD6; RGMB; STAT1; NR1D1; PRMT2; YEATS4;
MAPK cascade	BP	6	266	6.45293	0.000350609	PSMA3; KBTBD7; DLG3; GRB2; IRS1; DUSP6;
positive regulation of apoptotic process	BP	6	325	5.28151	0.000999889	SHQ1; ITGB1; FAM162A; PRMT2; DUSP6; APH1A;
cytokine-mediated signaling pathway	BP	5	279	5.12859	0.00302051	CRK; ITGB1; CBL; STAT1; GRB2;
post-translational protein modification	BP	5	343	4.17168	0.00717672	PSMA3; KBTBD7; SUMF1; MATN3; WDR5;
viral reproduction	BP	5	364	3.93102	0.00914082	PSMA3; STAT1; APOBEC3C; GRB2; USP7;
fibroblast growth factor receptor signaling pathway	BP	4	79	14.4958	0.000173008	CBL; FGF12; POLR2H; GRB2;
Notch signaling pathway	BP	4	115	9.95839	0.000723269	RBPJ; JAG1; ANXA4; APH1A;
transcription initiation from RNA polymerase II promoter	BP	4	171	6.69735	0.00310129	MED4; RBPJ; POLR2H; NR1D1;
angiogenesis	BP	4	233	4.9153	0.00916388	AAMP; RBPJ; JAG1; SAT1;
transcription from RNA polymerase II promoter	BP	4	273	4.19514	0.0156094	EAF1; EAF2; MED4; POLR2H;
detoxification of copper ion	BP	3	16	53.6977	2.25043e-05	MT1H; MT2A; MT1M;
negative regulation of growth	BP	3	18	47.7346	3.26259e-05	MT1H; MT2A; MT1M;
cellular response to zinc ion	BP	3	24	35.8059	7.9702e-05	MT1H; MT2A; MT1M;
cellular response to copper ion	BP	3	28	30.6926	0.000127702	MT1H; MT2A; MT1M;
cellular zinc ion homeostasis	BP	3	30	28.6471	0.000157462	MT1H; MT2A; MT1M;
cellular response to cadmium ion	BP	3	38	22.6177	0.000320616	MT1H; MT2A; MT1M;
hemopoietic progenitor cell differentiation	BP	3	63	13.6439	0.00141683	KCNAB2; PLEK; SLC7A6OS;
transcription elongation from RNA polymerase II promoter	BP	3	74	11.616	0.00224958	EAF1; EAF2; POLR2H;
negative regulation of NF-kappaB transcription factor activity	BP	3	78	11.0204	0.0026136	PRMT2; USP7; ANXA4;
transcription, DNA-dependent	BP	3	101	8.51104	0.00540378	NFKBIB; POLR1D; POLR2H;
lipid metabolic process	BP	3	127	6.76876	0.0101288	CPNE3; CRK; ACOX1;
membrane organization	BP	3	131	6.56209	0.0110139	CBL; SNX9; GRB2;
Fc-gamma receptor signaling pathway involved in phagocytosis	BP	3	135	6.36768	0.0119424	NCKIPSD; CRK; GRB2;
skeletal system development	BP	3	138	6.22926	0.0126675	TCOF1; MATN3; WDR5;
RNA splicing	BP	3	152	5.65555	0.0163801	JMJD6; ZRANB2; SNRPF;
positive regulation of protein kinase B signaling cascade	BP	3	164	5.24175	0.0199985	ITGB1; GRB2; IRS1;
box H/ACA snoRNP assembly	BP	2	2	285.615	1.21246e-05	NAF1; SHQ1;
entry of bacterium into host cell	BP	2	8	71.6711	0.000334866	CBL; GRB2;
Notch signaling involved in heart development	BP	2	11	52.1422	0.000653284	RBPJ; JAG1;
GO:1904874	BP	2	15	38.2469	0.00123586	NAF1; SHQ1;
interleukin-6-mediated signaling pathway	BP	2	16	35.8579	0.00140919	CBL; STAT1;
positive regulation of transcription of Notch receptor target	BP	2	18	31.8759	0.00178855	RBPJ; STAT1;
neuromuscular process	BP	2	19	30.1991	0.00199442	KCNAB2; FGF12;
mitochondrion morphogenesis	BP	2	20	28.6899	0.00221099	SSBP1; COL4A3BP;
nerve growth factor receptor signaling pathway	BP	2	20	28.6899	0.00221099	NTF4; GRB2;
ERBB2 signaling pathway	BP	2	31	18.5129	0.0052775	CPNE3; GRB2;
blood vessel remodeling	BP	2	31	18.5129	0.0052775	RBPJ; JAG1;
lipid homeostasis	BP	2	33	17.3913	0.00596538	COL4A3BP; ACOX1;
proteasomal protein catabolic process	BP	2	34	16.8799	0.00632386	PSMA3; NR1D1;
negative regulation of epidermal growth factor receptor signaling pathway	BP	2	35	16.3978	0.00669193	CBL; GRB2;
cell projection organization	BP	2	36	15.9424	0.00706953	ITGB1; PLEK;
GO:1990090	BP	2	36	15.9424	0.00706953	CRK; CBL;
response to peptide hormone stimulus	BP	2	39	14.7164	0.00825879	STAT1; IRS1;
receptor internalization	BP	2	40	14.3485	0.0086738	ITGB1; GRB2;
GO:0120163	BP	2	47	12.212	0.0118322	RBPJ; NR1D1;
positive regulation of Notch signaling pathway	BP	2	48	11.9576	0.0123187	RBPJ; JAG1;
adult locomotory behavior	BP	2	49	11.7136	0.012814	NTF4; FGF12;
negative regulation of cell differentiation	BP	2	50	11.4794	0.0133178	RBPJ; ITGB1;
response to hydrogen peroxide	BP	2	50	11.4794	0.0133178	CRK; STAT1;
regulation of cellular amino acid metabolic process	BP	2	51	11.2544	0.0138301	PSMA3; AZIN1;
positive regulation of actin filament polymerization	BP	2	51	11.2544	0.0138301	SNX9; GRB2;
epidermal growth factor receptor signaling pathway	BP	2	51	11.2544	0.0138301	CBL; GRB2;
phagocytosis	BP	2	51	11.2544	0.0138301	ANXA11; ITGB1;
regulation of translation	BP	2	54	10.6292	0.0154175	TCOF1; PA2G4;
protein processing	BP	2	55	10.436	0.0159633	CPM; APH1A;
regulation of synaptic transmission	BP	2	58	9.89632	0.0176495	NTF4; ITGB1;
regulation of circadian rhythm	BP	2	62	9.25795	0.0200096	NR1D1; USP7;
somatic stem cell maintenance	BP	2	63	9.11102	0.0206192	RBPJ; POLR2H;
interferon-gamma-mediated signaling pathway	BP	2	71	8.08457	0.0257683	MT2A; STAT1;
B cell differentiation	BP	2	72	7.9723	0.0264451	RBPJ; ITGB1;
transcription-coupled nucleotide-excision repair	BP	2	73	7.8631	0.0271291	POLR2H; USP7;
keratinocyte differentiation	BP	2	74	7.75686	0.0278202	RBPJ; JAG1;
positive regulation of catalytic activity	BP	2	76	7.55276	0.0292235	AZIN1; APH1A;
insulin receptor signaling pathway	BP	2	81	7.0866	0.0328525	GRB2; IRS1;
ephrin receptor signaling pathway	BP	2	85	6.75315	0.035876	CRK; APH1A;
cellular response to insulin stimulus	BP	2	90	6.37802	0.0398002	STAT1; IRS1;
regulation of lipid metabolic process	BP	2	90	6.37802	0.0398002	NR1D1; ACOX1;
integrin-mediated signaling pathway	BP	2	90	6.37802	0.0398002	ITGB1; PLEK;
transforming growth factor beta receptor signaling pathway	BP	2	98	5.85742	0.046398	ITGB1; CBL;
peptidyl-tyrosine dephosphorylation	BP	2	100	5.74028	0.0481062	MDP1; DUSP6;
negative regulation of inositol phosphate biosynthetic process	BP	1	1	285.615	0.00350085	PLEK;
positive regulation of inositol-polyphosphate 5-phosphatase activity	BP	1	1	285.615	0.00350085	PLEK;
phospholipase C-inhibiting G-protein coupled receptor signaling pathway	BP	1	1	285.615	0.00350085	PLEK;
regulation of cell diameter	BP	1	1	285.615	0.00350085	PLEK;
sensory organ boundary specification	BP	1	1	285.615	0.00350085	NTF4;
taste bud development	BP	1	1	285.615	0.00350085	NTF4;
negative regulation of viral protein levels in host cell	BP	1	1	285.615	0.00350085	STAT1;
renal tubule development	BP	1	1	285.615	0.00350085	STAT1;
negative regulation of metanephric nephron tubule epithelial cell differentiation	BP	1	1	285.615	0.00350085	STAT1;
GO:1990859	BP	1	1	285.615	0.00350085	CRK;
endocardial cushion cell development	BP	1	1	285.615	0.00350085	JAG1;
arterial endothelial cell fate commitment	BP	1	1	285.615	0.00350085	RBPJ;
blood vessel lumenization	BP	1	1	285.615	0.00350085	RBPJ;
blood vessel endothelial cell fate specification	BP	1	1	285.615	0.00350085	RBPJ;
GO:1901186	BP	1	1	285.615	0.00350085	RBPJ;
GO:1901189	BP	1	1	285.615	0.00350085	RBPJ;
GO:1901297	BP	1	1	285.615	0.00350085	RBPJ;
peptidyl-lysine hydroxylation to 5-hydroxy-L-lysine	BP	1	1	285.615	0.00350085	JMJD6;
oxidative RNA demethylation	BP	1	1	285.615	0.00350085	JMJD6;
histone H3-R2 demethylation	BP	1	1	285.615	0.00350085	JMJD6;
histone H4-R3 demethylation	BP	1	1	285.615	0.00350085	JMJD6;
ribonucleoprotein complex assembly	BP	1	1	285.615	0.00350085	SHQ1;
GO:1904353	BP	1	1	285.615	0.00350085	USP7;
GO:0120012	BP	1	1	285.615	0.00350085	COL4A3BP;
determination of ventral identity	BP	1	1	285.615	0.00350085	AIDA;
synaptic vesicle budding from endosome	BP	1	2	143.518	0.00698957	AP3B1;
loop of Henle development	BP	1	2	143.518	0.00698957	JAG1;
GO:1902269	BP	1	2	143.518	0.00698957	AZIN1;
GO:0061847	BP	1	2	143.518	0.00698957	CRK;
developmental cell growth	BP	1	2	143.518	0.00698957	PRMT2;
regulation of collagen catabolic process	BP	1	2	143.518	0.00698957	ITGB1;
protein secretion by platelet	BP	1	2	143.518	0.00698957	PLEK;
regulation of heart growth	BP	1	2	143.518	0.00698957	DUSP6;
regulation of gluconeogenesis by regulation of transcription from RNA polymerase II promoter	BP	1	2	143.518	0.00698957	NR1D1;
growth plate cartilage chondrocyte differentiation	BP	1	2	143.518	0.00698957	ANXA6;
ganglion mother cell fate determination	BP	1	2	143.518	0.00698957	NTF4;
helper T cell diapedesis	BP	1	2	143.518	0.00698957	CRK;
response to hepatocyte growth factor stimulus	BP	1	2	143.518	0.00698957	CRK;
endocardium morphogenesis	BP	1	2	143.518	0.00698957	RBPJ;
GO:0062043	BP	1	2	143.518	0.00698957	JAG1;
negative regulation of rRNA processing	BP	1	2	143.518	0.00698957	SHQ1;
RNA stabilization	BP	1	2	143.518	0.00698957	NAF1;
negative regulation of sequestering of calcium ion	BP	1	2	143.518	0.00698957	ANXA6;
positive regulation of platelet activation	BP	1	3	95.8374	0.0104662	PLEK;
lipid tube assembly	BP	1	3	95.8374	0.0104662	SNX9;
UDP-glucuronate biosynthetic process	BP	1	3	95.8374	0.0104662	UGDH;
positive regulation of cell proliferation involved in heart morphogenesis	BP	1	3	95.8374	0.0104662	RBPJ;
negative regulation of cation channel activity	BP	1	3	95.8374	0.0104662	FGF12;
putrescine biosynthetic process from ornithine	BP	1	3	95.8374	0.0104662	AZIN1;
metanephric mesenchymal cell proliferation involved in metanephros development	BP	1	3	95.8374	0.0104662	STAT1;
circadian temperature homeostasis	BP	1	3	95.8374	0.0104662	NR1D1;
negative regulation of receptor biosynthetic process	BP	1	3	95.8374	0.0104662	NR1D1;
positive regulation of bile acid biosynthetic process	BP	1	3	95.8374	0.0104662	NR1D1;
putrescine catabolic process	BP	1	3	95.8374	0.0104662	SAT1;
regulation of platelet-derived growth factor receptor-alpha signaling pathway	BP	1	3	95.8374	0.0104662	CBL;
negative regulation of mesenchymal to epithelial transition involved in metanephros morphogenesis	BP	1	3	95.8374	0.0104662	STAT1;
cytokinetic process	BP	1	3	95.8374	0.0104662	ANXA11;
GO:0098749	BP	1	3	95.8374	0.0104662	CRK;
regulation of transcription from RNA polymerase II promoter involved in myocardial precursor cell differentiation	BP	1	3	95.8374	0.0104662	RBPJ;
auditory receptor cell fate commitment	BP	1	3	95.8374	0.0104662	RBPJ;
distal tubule development	BP	1	3	95.8374	0.0104662	JAG1;
GO:0098908	BP	1	3	95.8374	0.0104662	FGF12;
cardiac neural crest cell development involved in outflow tract morphogenesis	BP	1	3	95.8374	0.0104662	JAG1;
GO:1905150	BP	1	3	95.8374	0.0104662	FGF12;
ciliary body morphogenesis	BP	1	3	95.8374	0.0104662	JAG1;
NADPH oxidation	BP	1	3	95.8374	0.0104662	KCNAB2;
epidermal cell fate specification	BP	1	3	95.8374	0.0104662	RBPJ;
GO:1903445	BP	1	3	95.8374	0.0104662	RILPL1;
spermidine acetylation	BP	1	3	95.8374	0.0104662	SAT1;
snoRNA guided rRNA pseudouridine synthesis	BP	1	3	95.8374	0.0104662	NAF1;
histone H2B conserved C-terminal lysine deubiquitination	BP	1	4	71.9378	0.0139308	USP7;
positive regulation of NK T cell differentiation	BP	1	4	71.9378	0.0139308	AP3B1;
Clara cell differentiation	BP	1	4	71.9378	0.0139308	RBPJ;
GO:0090669	BP	1	4	71.9378	0.0139308	NAF1;
protein oxidation	BP	1	4	71.9378	0.0139308	SUMF1;
calcium-independent cell-matrix adhesion	BP	1	4	71.9378	0.0139308	ITGB1;
cellular response to erythropoietin	BP	1	4	71.9378	0.0139308	MT2A;
response to yeast	BP	1	4	71.9378	0.0139308	CRK;
formation of radial glial scaffolds	BP	1	4	71.9378	0.0139308	ITGB1;
positive regulation of myeloid cell differentiation	BP	1	4	71.9378	0.0139308	JAG1;
GO:1905323	BP	1	4	71.9378	0.0139308	NAF1;
negative regulation of calcium-mediated signaling	BP	1	4	71.9378	0.0139308	PLEK;
response to nitrosative stress	BP	1	4	71.9378	0.0139308	DUSP6;
regulation of Rap protein signal transduction	BP	1	4	71.9378	0.0139308	CBL;
aortic valve development	BP	1	4	71.9378	0.0139308	RBPJ;
pulmonary valve development	BP	1	4	71.9378	0.0139308	RBPJ;
intestine smooth muscle contraction	BP	1	4	71.9378	0.0139308	PTGER3;
GO:0099562	BP	1	4	71.9378	0.0139308	DLG3;
GO:1901537	BP	1	4	71.9378	0.0139308	USP7;
ER to Golgi ceramide transport	BP	1	4	71.9378	0.0139308	COL4A3BP;
metanephric mesenchymal cell differentiation	BP	1	5	57.579	0.0173834	STAT1;
protein demethylation	BP	1	5	57.579	0.0173834	JMJD6;
oocyte differentiation	BP	1	5	57.579	0.0173834	SOHLH2;
pulmonary artery morphogenesis	BP	1	5	57.579	0.0173834	JAG1;
positive regulation of fever generation	BP	1	5	57.579	0.0173834	PTGER3;
mechanoreceptor differentiation	BP	1	5	57.579	0.0173834	NTF4;
cell-cell adhesion mediated by integrin	BP	1	5	57.579	0.0173834	ITGB1;
regulation of timing of cell differentiation	BP	1	5	57.579	0.0173834	RBPJ;
positive regulation of transcription from RNA polymerase II promoter in response to hypoxia	BP	1	5	57.579	0.0173834	RBPJ;
GO:1904358	BP	1	5	57.579	0.0173834	NAF1;
auditory receptor cell differentiation	BP	1	5	57.579	0.0173834	JAG1;
GO:0061469	BP	1	6	47.9985	0.020824	NR1D1;
positive regulation of integrin activation	BP	1	6	47.9985	0.020824	PLEK;
negative regulation of gastric acid secretion	BP	1	6	47.9985	0.020824	PTGER3;
intracellular sequestering of iron ion	BP	1	6	47.9985	0.020824	FTL;
regulation of T cell migration	BP	1	6	47.9985	0.020824	CRK;
interleukin-4 secretion	BP	1	6	47.9985	0.020824	RBPJ;
maintenance of DNA methylation	BP	1	6	47.9985	0.020824	USP7;
negative regulation of epithelial cell proliferation involved in prostate gland development	BP	1	6	47.9985	0.020824	EAF2;
negative regulation of endothelial cell differentiation	BP	1	6	47.9985	0.020824	JAG1;
sebaceous gland development	BP	1	6	47.9985	0.020824	RBPJ;
negative regulation of interleukin-8 secretion	BP	1	7	41.1513	0.0242528	ANXA4;
fucose metabolic process	BP	1	7	41.1513	0.0242528	B3GLCT;
GO:1902389	BP	1	7	41.1513	0.0242528	COL4A3BP;
regulation of endopeptidase activity	BP	1	7	41.1513	0.0242528	PSMA3;
antigen processing and presentation, exogenous lipid antigen via MHC class Ib	BP	1	7	41.1513	0.0242528	AP3B1;
glomerular visceral epithelial cell development	BP	1	7	41.1513	0.0242528	JAG1;
recognition of apoptotic cell	BP	1	7	41.1513	0.0242528	JMJD6;
neuron death	BP	1	7	41.1513	0.0242528	CBL;
beta-amyloid formation	BP	1	7	41.1513	0.0242528	APH1A;
Notch receptor processing, ligand-dependent	BP	1	7	41.1513	0.0242528	APH1A;
regulation of Rac protein signal transduction	BP	1	7	41.1513	0.0242528	CRK;
smooth muscle cell migration	BP	1	7	41.1513	0.0242528	AAMP;
neural crest formation	BP	1	7	41.1513	0.0242528	TCOF1;
macrophage derived foam cell differentiation	BP	1	7	41.1513	0.0242528	STAT1;
monoubiquitinated protein deubiquitination	BP	1	7	41.1513	0.0242528	USP7;
polyamine biosynthetic process	BP	1	7	41.1513	0.0242528	SAT1;
positive regulation of gluconeogenesis by positive regulation of transcription from RNA polymerase II promoter	BP	1	7	41.1513	0.0242528	WDR5;
cellular response to interleukin-3	BP	1	7	41.1513	0.0242528	MT2A;
response to leptin stimulus	BP	1	7	41.1513	0.0242528	NR1D1;
regulation of protein homodimerization activity	BP	1	7	41.1513	0.0242528	AIDA;
reelin-mediated signaling pathway	BP	1	7	41.1513	0.0242528	CRK;
amyloid precursor protein catabolic process	BP	1	7	41.1513	0.0242528	APH1A;
cleavage furrow formation	BP	1	7	41.1513	0.0242528	SNX9;
GO:0036302	BP	1	7	41.1513	0.0242528	RBPJ;
maturation of LSU-rRNA	BP	1	7	41.1513	0.0242528	RPL10A;
T cell mediated immunity	BP	1	8	36.0138	0.0276696	JAG1;
regulation of protein autophosphorylation	BP	1	8	36.0138	0.0276696	MOB1B;
nephron development	BP	1	8	36.0138	0.0276696	JAG1;
protein O-linked fucosylation	BP	1	8	36.0138	0.0276696	B3GLCT;
regulation of membrane depolarization	BP	1	8	36.0138	0.0276696	FGF12;
dorsal aorta morphogenesis	BP	1	8	36.0138	0.0276696	RBPJ;
anatomical structure formation involved in morphogenesis	BP	1	8	36.0138	0.0276696	GRB2;
hair follicle maturation	BP	1	8	36.0138	0.0276696	RBPJ;
positive regulation of helicase activity	BP	1	8	36.0138	0.0276696	SSBP1;
interleukin-21-mediated signaling pathway	BP	1	8	36.0138	0.0276696	STAT1;
GO:1902305	BP	1	8	36.0138	0.0276696	FGF12;
GO:0120009	BP	1	8	36.0138	0.0276696	COL4A3BP;
peptidyl-arginine methylation, to asymmetrical-dimethyl arginine	BP	1	8	36.0138	0.0276696	PRMT2;
negative regulation of toll-like receptor 4 signaling pathway	BP	1	9	32.0167	0.0310746	NR1D1;
glycerophospholipid biosynthetic process	BP	1	9	32.0167	0.0310746	CPNE3;
thrombin receptor signaling pathway	BP	1	9	32.0167	0.0310746	PLEK;
GO:0090650	BP	1	9	32.0167	0.0310746	CBL;
germ cell migration	BP	1	9	32.0167	0.0310746	ITGB1;
branching involved in labyrinthine layer morphogenesis	BP	1	9	32.0167	0.0310746	GRB2;
regulation of protein localization at cell surface	BP	1	9	32.0167	0.0310746	KCNAB2;
response to interferon-beta	BP	1	9	32.0167	0.0310746	STAT1;
phosphatidylinositol metabolic process	BP	1	9	32.0167	0.0310746	PLEK;
secondary heart field specification	BP	1	9	32.0167	0.0310746	RBPJ;
GO:1990314	BP	1	9	32.0167	0.0310746	CRK;
positive regulation of actin filament depolymerization	BP	1	9	32.0167	0.0310746	PLEK;
morphogenesis of an epithelial sheet	BP	1	9	32.0167	0.0310746	JAG1;
interleukin-9-mediated signaling pathway	BP	1	9	32.0167	0.0310746	STAT1;
DNA cytosine deamination	BP	1	9	32.0167	0.0310746	APOBEC3C;
Notch receptor processing	BP	1	9	32.0167	0.0310746	APH1A;
ceramide transport	BP	1	9	32.0167	0.0310746	COL4A3BP;
histone arginine methylation	BP	1	9	32.0167	0.0310746	PRMT2;
macrophage activation	BP	1	10	28.8183	0.0344678	JMJD6;
negative regulation of natural killer cell mediated cytotoxicity	BP	1	10	28.8183	0.0344678	CRK;
positive regulation of receptor activity	BP	1	10	28.8183	0.0344678	ITGB1;
positive regulation of glucose metabolic process	BP	1	10	28.8183	0.0344678	IRS1;
positive regulation of fatty acid beta-oxidation	BP	1	10	28.8183	0.0344678	IRS1;
cardiac left ventricle morphogenesis	BP	1	10	28.8183	0.0344678	RBPJ;
mitochondrial DNA replication	BP	1	10	28.8183	0.0344678	SSBP1;
regulation of muscle contraction	BP	1	11	26.2008	0.0378493	ANXA6;
endothelial cell differentiation	BP	1	11	26.2008	0.0378493	JAG1;
mesodermal cell differentiation	BP	1	11	26.2008	0.0378493	ITGB1;
basement membrane organization	BP	1	11	26.2008	0.0378493	ITGB1;
interleukin-27-mediated signaling pathway	BP	1	11	26.2008	0.0378493	STAT1;
interleukin-35-mediated signaling pathway	BP	1	11	26.2008	0.0378493	STAT1;
GO:0099072	BP	1	11	26.2008	0.0378493	DLG3;
amyloid precursor protein metabolic process	BP	1	11	26.2008	0.0378493	APH1A;
regulation of androgen receptor signaling pathway	BP	1	11	26.2008	0.0378493	PRMT2;
cytidine to uridine editing	BP	1	12	24.0192	0.041219	APOBEC3C;
positive regulation of interferon-alpha production	BP	1	12	24.0192	0.041219	STAT1;
regulation of DNA methylation	BP	1	12	24.0192	0.041219	MIS18A;
negative regulation of G-protein coupled receptor protein signaling pathway	BP	1	12	24.0192	0.041219	PLEK;
negative regulation of cell motility	BP	1	12	24.0192	0.041219	CRK;
plasma membrane repair	BP	1	12	24.0192	0.041219	ANXA6;
response to metal ion	BP	1	12	24.0192	0.041219	MT2A;
cardiac septum morphogenesis	BP	1	12	24.0192	0.041219	JAG1;
signal transduction in response to DNA damage	BP	1	12	24.0192	0.041219	GRB2;
GO:0038180	BP	1	12	24.0192	0.041219	NTF4;
histone mRNA metabolic process	BP	1	12	24.0192	0.041219	SNRPF;
response to muramyl dipeptide	BP	1	12	24.0192	0.041219	JAG1;
cytidine deamination	BP	1	12	24.0192	0.041219	APOBEC3C;
receptor localization to synapse	BP	1	12	24.0192	0.041219	DLG3;
positive regulation of nitric-oxide synthase biosynthetic process	BP	1	13	22.173	0.0445771	STAT1;
ruffle organization	BP	1	13	22.173	0.0445771	PLEK;
regulation of interferon-gamma-mediated signaling pathway	BP	1	13	22.173	0.0445771	STAT1;
regulation of cell adhesion mediated by integrin	BP	1	13	22.173	0.0445771	CRK;
alpha-linolenic acid metabolic process	BP	1	13	22.173	0.0445771	ACOX1;
nerve development	BP	1	13	22.173	0.0445771	NTF4;
negative regulation of wound healing	BP	1	13	22.173	0.0445771	CRK;
epithelial to mesenchymal transition involved in endocardial cushion formation	BP	1	13	22.173	0.0445771	RBPJ;
protein hexamerization	BP	1	13	22.173	0.0445771	UGDH;
regulation of nuclear mRNA splicing, via spliceosome	BP	1	13	22.173	0.0445771	JMJD6;
cardiac right ventricle morphogenesis	BP	1	13	22.173	0.0445771	JAG1;
protein kinase C signaling cascade	BP	1	13	22.173	0.0445771	PLEK;
regulation of fat cell differentiation	BP	1	13	22.173	0.0445771	NR1D1;
interleukin-15-mediated signaling pathway	BP	1	13	22.173	0.0445771	GRB2;
peptide metabolic process	BP	1	13	22.173	0.0445771	CPM;
positive regulation of actin filament bundle assembly	BP	1	13	22.173	0.0445771	PLEK;
very long-chain fatty acid metabolic process	BP	1	13	22.173	0.0445771	ACOX1;
negative regulation of JUN kinase activity	BP	1	13	22.173	0.0445771	AIDA;
mast cell degranulation	BP	1	14	20.5903	0.0479235	CBL;
establishment of planar polarity	BP	1	14	20.5903	0.0479235	DLG3;
response to growth factor stimulus	BP	1	14	20.5903	0.0479235	DUSP6;
inflammatory response to antigenic stimulus	BP	1	14	20.5903	0.0479235	RBPJ;
aorta morphogenesis	BP	1	14	20.5903	0.0479235	JAG1;
cellular copper ion homeostasis	BP	1	14	20.5903	0.0479235	MT2A;
negative regulation of epidermal growth factor-activated receptor activity	BP	1	14	20.5903	0.0479235	CBL;
insulin-like growth factor receptor signaling pathway	BP	1	14	20.5903	0.0479235	IRS1;
mitochondrial calcium ion homeostasis	BP	1	14	20.5903	0.0479235	ANXA6;
fatty acid oxidation	BP	1	14	20.5903	0.0479235	ACOX1;
negative regulation of retroviral genome replication	BP	1	14	20.5903	0.0479235	APOBEC3C;

## Sheet: 3 KEGG enrichment analysis
Sheet 3: KEGG enrichment analysis of the PvSRA substrates
KEGG-PATHWAY ID	Description	GeneRatio	pvalue	UNIPROT	Count
hsa04722	Neurotrophin signaling pathway	10/60	9.17821e-08	Q15653/A0A024QZE4/P34130/P46108/A0A0S2Z3Q4/L7RT18/B0LPF3/P62993/A0A024R499/P35568	10
hsa04010	MAPK signaling pathway	9/60	0.000676901	A0A024QZE4/P34130/P46108/A0A0S2Z3Q4/L7RT18/B0LPF3/P62993/A0A024RBC1/Q16828	9
hsa05165	Human papillomavirus infection	9/60	0.0013269	Q06330/P05556/P78504/Q99740/Q92796/Q59FY1/P42224/B0LPF3/P62993	9
hsa04910	Insulin signaling pathway	8/60	1.79888e-05	P46108/A0A0S2Z3Q4/L7RT18/P22681/B0LPF3/P62993/A0A024R499/P35568	8
hsa05206	MicroRNAs in cancer	7/60	0.000375624	P46108/A0A0S2Z3Q4/L7RT18/B0LPF3/P62993/A0A024R499/P35568	7
hsa04062	Chemokine signaling pathway	7/60	0.00103022	Q15653/P46108/A0A0S2Z3Q4/L7RT18/P42224/B0LPF3/P62993	7
hsa04978	Mineral absorption	6/60	3.15641e-06	A0A140VJP7/P80294/P02795/A0A024R6T4/Q8N339/P02792	6
hsa05220	Chronic myeloid leukemia	6/60	6.13833e-05	P46108/A0A0S2Z3Q4/L7RT18/P22681/B0LPF3/P62993	6
hsa04012	ErbB signaling pathway	6/60	0.00011574	P46108/A0A0S2Z3Q4/L7RT18/P22681/B0LPF3/P62993	6
hsa04068	FoxO signaling pathway	6/60	0.000883724	B0LPF3/P62993/A0A024R499/P35568/Q6U8A4/Q93009	6
hsa04510	Focal adhesion	6/60	0.00857597	P46108/A0A0S2Z3Q4/L7RT18/P05556/B0LPF3/P62993	6
hsa05163	Human cytomegalovirus infection	6/60	0.0122927	P46108/A0A0S2Z3Q4/L7RT18/P43115/B0LPF3/P62993	6
hsa05131	Shigellosis	5/60	0.000295444	Q15653/P46108/A0A0S2Z3Q4/L7RT18/P05556	5
hsa05211	Renal cell carcinoma	5/60	0.000523624	P46108/A0A0S2Z3Q4/L7RT18/B0LPF3/P62993	5
hsa05100	Bacterial invasion of epithelial cells	5/60	0.000564735	P46108/A0A0S2Z3Q4/L7RT18/P05556/P22681	5
hsa04658	Th1 and Th2 cell differentiation	5/60	0.00248014	Q15653/Q06330/P78504/Q99740/P42224	5
hsa05203	Viral carcinogenesis	5/60	0.0202004	Q06330/B0LPF3/P62993/Q6U8A4/Q93009	5
hsa05169	Epstein-Barr virus infection	5/60	0.0363792	Q15653/Q06330/P42224/Q6U8A4/Q93009	5
hsa04330	Notch signaling pathway	4/60	0.000427322	Q06330/P78504/Q99740/Q96BI3	4
hsa05221	Acute myeloid leukemia	4/60	0.00227314	B0LPF3/P62993/A0A024RBC1/Q16828	4
hsa01522	Endocrine resistance	4/60	0.0116664	P78504/Q99740/B0LPF3/P62993	4
hsa05224	Breast cancer	4/60	0.0278072	P78504/Q99740/B0LPF3/P62993	4
hsa04150	mTOR signaling pathway	4/60	0.0313622	B0LPF3/P62993/A0A024R499/P35568	4
hsa04621	NOD-like receptor signaling pathway	4/60	0.0452718	Q15653/O43586/A0A0S2Z5P3/P42224	4
hsa04623	Cytosolic DNA-sensing pathway	3/60	0.00861024	Q15653/P0DPB6/P52434	3
hsa04923	Regulation of lipolysis in adipocytes	3/60	0.0116792	P43115/A0A024R499/P35568	3
hsa04662	B cell receptor signaling pathway	3/60	0.022073	Q15653/B0LPF3/P62993	3
hsa04920	Adipocytokine signaling pathway	3/60	0.0248279	Q15653/A0A024R499/P35568	3
hsa04917	Prolactin signaling pathway	3/60	0.0265663	P42224/B0LPF3/P62993	3
hsa04666	Fc gamma R-mediated phagocytosis	3/60	0.0442869	P46108/A0A0S2Z3Q4/L7RT18	3
hsa05140	Leishmaniasis	3/60	0.0466326	Q15653/P05556/P42224	3
hsa03430	Mismatch repair	2/60	0.0143638	A4D1U3/Q04837	2
hsa03020	RNA polymerase	2/60	0.0216843	P0DPB6/P52434	2
hsa04710	Circadian rhythm	2/60	0.0349301	F1D8S3/P20393	2
hsa03030	DNA replication	2/60	0.0361462	A4D1U3/Q04837	2
hsa04960	Aldosterone-regulated sodium reabsorption	2/60	0.0398911	A0A024R499/P35568	2
hsa03440	Homologous recombination	2/60	0.0491667	A4D1U3/Q04837	2
