# Supplementary material for: Identification of the Recombinant Plasmodium vivax Surface-Related Antigen as a Possible Immune Evasion Factor Against Human Splenic Fibroblasts by Targeting ITGB1
Source: Front Cell Dev Biol. 2021 Dec 6;9:764109. doi: 10.3389/fcell.2021.764109 (PMC8685506; doi:10.3389/fcell.2021.764109)
Supplement: Supplementary file 5 [file Table1.XLSX]

## Sheet: 1 All detected genes 
Sheet 1: All detected genes between PvSRA-treated HSF group and normal HSF group were presented
gene_name	gene_id	log2FoldChange	pvalue	padj	P#1	P#2	P#3	N#1	N#2	N#3		P represents PvSRA-treated HSF group.
OAS3	ENSG00000111331	3.35184	1.43e-82	2.09e-78	500.099	557.52	455.572	58.7191	43.1489	46.6614		N represents normal HSF group.
GPX3	ENSG00000211445	-1.36335	3.8e-76	2.78e-72	2139.8	2028.53	1939.72	5461.91	4782.66	5472.02
IFI27	ENSG00000165949	1.62777	5.16e-75	2.52e-71	11927.3	9214.12	10595.6	3761.11	3171.44	3338.23
TNC	ENSG00000041982	0.961462	1.05e-68	3.85e-65	10390	10683.1	10797	5512.39	5415.18	5438.97
OAS2	ENSG00000111335	2.2038	6.62e-64	1.94e-60	630.729	697.903	614.516	155.554	145.137	121.514
CCL5	ENSG00000271503	4.15319	7.07e-56	1.72e-52	340.223	329.9	251.071	25.754	14.7098	11.6653
TFPI2	ENSG00000105825	1.03168	3.59e-53	7.49e-50	5358.76	4846.21	4850.32	2533.16	2392.8	2439.03
ISG15	ENSG00000187608	1.33456	1.19e-43	2.17e-40	1961.4	1617.41	1584.38	723.172	650.175	674.646
LY6E	ENSG00000160932	1.03427	7.54e-43	1.23e-39	6796.66	6467.63	6021.65	3436.61	2899.8	3081.59
IFI44L	ENSG00000137959	1.93225	1.25e-41	1.83e-38	493.275	570.556	628.689	157.615	122.582	163.315
IFI6	ENSG00000126709	2.91074	2.08e-37	2.77e-34	14524.3	9818.77	13843.3	2059.29	1515.11	1503.86
BST2	ENSG00000130303	0.953932	4.56e-36	5.56e-33	10400.7	8715.76	9916.28	5381.56	4756.18	4850.84
HERC6	ENSG00000138642	1.79557	4.65e-34	5.23e-31	352.896	388.058	366.482	107.137	103.95	107.904
TIMP3	ENSG00000100234	-0.721427	1.1e-33	1.15e-30	8373	8254.51	7647.53	13307.6	13707.6	13010.7
COMP	ENSG00000105664	-2.20203	4.4e-33	4.29e-30	50.6923	67.1832	65.8048	270.932	308.907	264.414
OAS1	ENSG00000089127	2.4514	1.16e-32	1.06e-29	248.587	266.727	235.885	56.6588	32.3616	48.6056
ITGA8	ENSG00000077943	-1.43051	6.33e-32	5.44e-29	188.146	228.623	211.588	556.287	592.316	544.383
A2M	ENSG00000175899	-0.815579	2.42e-29	1.97e-26	3036.66	3633.91	3279.1	5830.71	6009.46	5670.33
IFIT1	ENSG00000185745	1.04931	1.08e-27	8.34e-25	1453.5	1554.24	1227.01	691.237	685.479	669.785
MAP2	ENSG00000078018	1.08195	4.96e-27	3.63e-24	879.316	896.444	777.509	399.702	409.914	396.622
ACTA2	ENSG00000107796	-0.660222	6.19e-27	4.31e-24	23124.5	23433.9	22598.4	39121.4	35760.6	34409.8
HLA-B	ENSG00000234745	0.672892	6.43e-26	4.27e-23	19579.9	17336.3	18615.7	12169.3	11191.2	11472.9
MX1	ENSG00000157601	2.67566	2.95e-24	1.87e-21	156.951	209.571	155.907	39.1461	22.5551	20.4144
B2M	ENSG00000166710	0.561265	2.36e-23	1.44e-20	47416.8	48687.8	45411.4	32901.3	30729.8	32276.1
IGFBP3	ENSG00000146674	0.63167	8.13e-23	4.76e-20	34128.6	37718.8	33247.6	23712.2	22056.9	22063.1
EPSTI1	ENSG00000133106	1.29397	1.25e-22	7.06e-20	388.966	450.228	423.176	173.067	167.692	174.008
TMEM158	ENSG00000249992	0.851291	5.59e-22	3.03e-19	1557.81	1785.87	1504.4	950.838	863.958	872.957
IFI44	ENSG00000137965	1.27174	2.02e-21	1.06e-18	436.733	471.285	425.2	201.911	192.209	158.454
LINC00547	ENSG00000275226	-0.775352	2.24e-21	1.13e-18	737.963	722.971	762.323	1250.61	1313.1	1241.39
MKI67	ENSG00000148773	1.38384	4.86e-21	2.37e-18	354.846	482.315	442.411	171.007	168.673	150.677
HSPB7	ENSG00000173641	-0.991397	6.73e-21	3.17e-18	330.475	368.003	357.371	746.866	687.44	664.925
OXTR	ENSG00000180914	-0.565115	1.04e-20	4.75e-18	9576.94	10587.9	9916.28	14818.9	15323.7	14362
MRVI1	ENSG00000072952	-0.835533	1.24e-20	5.5e-18	737.963	832.269	769.41	1318.61	1521.98	1333.74
SAMHD1	ENSG00000101347	0.901153	2.56e-20	1.1e-17	822.775	891.431	836.227	490.356	436.392	439.395
IFIT3	ENSG00000119917	1.15993	7.66e-20	3.2e-17	642.427	814.22	602.367	287.415	333.423	300.383
PLOD2	ENSG00000152952	0.49876	1.79e-19	7.26e-17	60223.4	63021.8	59714.3	41549.5	44570.8	43362
EFHD1	ENSG00000115468	-0.969868	2.19e-19	8.67e-17	292.455	306.837	308.776	609.855	583.49	585.211
RPLP0	ENSG00000089157	-0.584976	5.65e-19	2.17e-16	22241.2	19439	19812.3	31128.4	29338.3	31774.5
C3	ENSG00000125730	0.559827	1.43e-18	5.38e-16	6268.3	6921.87	6996.57	4520.34	4628.7	4544.62
CEMIP	ENSG00000103888	-0.861201	1.92e-18	7.02e-16	490.35	608.66	601.355	1038.4	1024.79	1024.61
SULF1	ENSG00000137573	-0.540583	2.1e-18	7.51e-16	6067.48	6421.51	5702.75	8831.56	8757.26	8872.47
CHST2	ENSG00000175040	0.612825	2.58e-18	8.99e-16	2898.23	2697.35	2884.28	1916.1	1750.47	1879.09
C1orf198	ENSG00000119280	-0.523191	3.13e-18	1.06e-15	8758.07	8056.97	8974.76	12243.5	12470	12349.7
TOP2A	ENSG00000131747	0.928157	9.74e-18	3.24e-15	734.063	909.48	771.435	400.732	429.527	438.423
SERPINB2	ENSG00000197632	0.945796	1.45e-17	4.72e-15	1805.42	2443.66	1851.65	1000.29	1190.52	976
CCL11	ENSG00000172156	1.66154	1.72e-17	5.48e-15	202.769	250.684	188.303	72.1112	69.6266	61.2431
MX2	ENSG00000183486	1.25419	5.84e-17	1.82e-14	295.38	353.965	317.888	133.921	145.137	126.375
CLSTN2	ENSG00000158258	-0.725761	5.96e-17	1.82e-14	887.115	1049.86	935.441	1510.21	1683.79	1555.38
LGALS9	ENSG00000168961	1.80511	7.6e-17	2.27e-14	153.052	154.421	175.142	44.2969	48.0521	45.6893
FMO2	ENSG00000094963	-1.08453	1.01e-16	2.96e-14	237.864	181.495	215.637	445.029	438.353	463.697
CORIN	ENSG00000145244	-1.55391	3.07e-16	8.8e-14	66.2899	62.1695	73.9039	191.61	212.802	189.562
HSD11B1	ENSG00000117594	0.666178	4.79e-16	1.35e-13	1410.61	1313.58	1445.68	870.485	840.422	916.702
RPS4X	ENSG00000198034	-0.486467	4.98e-16	1.37e-13	12383.5	11706.9	11801.3	17423.1	15814.1	17048.9
SLC6A6	ENSG00000131389	-0.546231	9e-16	2.44e-13	1604.61	1554.24	1656.26	2363.19	2352.59	2315.57
FAM43A	ENSG00000185112	-0.687783	1.12e-15	2.97e-13	655.1	676.845	688.419	1052.82	1138.54	1062.52
MYH3	ENSG00000109063	-1.54457	1.38e-15	3.61e-13	66.2899	72.1969	59.7305	190.58	208.88	178.869
EEF1A1	ENSG00000156508	-0.397232	1.93e-15	4.96e-13	154653	153592	151354	201074	198778	205431
LGALS3BP	ENSG00000108679	0.507026	2.02e-15	5.1e-13	19059.3	20146.9	18117.6	14253.3	12869.1	13215.9
SH3PXD2A	ENSG00000107957	-0.50056	2.12e-15	5.25e-13	7732.52	8270.55	8654.85	11241.1	12121.9	11520.5
AC008038.1	ENSG00000283041	-0.662682	5.17e-15	1.26e-12	1836.62	1503.1	1627.91	2569.22	2477.14	2818.15
KCTD20	ENSG00000112078	-0.500396	7.71e-15	1.85e-12	9710.5	11063.2	10086.4	14553.1	15047.2	14053.8
UNC13A	ENSG00000130477	-1.50726	8.27e-15	1.95e-12	61.4156	69.1887	98.201	211.183	226.532	211.92
COL15A1	ENSG00000204291	-0.503933	1.65e-14	3.84e-12	4476.52	4860.25	4632.66	6400.39	7041.11	6367.33
ABI3BP	ENSG00000154175	0.698343	2.31e-14	5.27e-12	18966.7	25632.9	20705.2	12612.3	14475.5	13157.5
STAT1	ENSG00000115415	0.564289	3.09e-14	6.96e-12	5675.59	6831.63	6228.17	4172.15	4424.72	4073.15
LRRC17	ENSG00000128606	0.530632	3.67e-14	8.14e-12	2243.13	2188.97	2100.69	1534.94	1524.92	1463.03
SOD3	ENSG00000109610	-0.669729	7.25e-14	1.58e-11	953.405	1049.86	965.812	1735.82	1420.97	1567.04
CD226	ENSG00000150637	-0.541351	8.04e-14	1.73e-11	1251.71	1329.63	1359.63	1874.89	1937.78	1921.87
ELN	ENSG00000049540	-0.77093	1.54e-13	3.27e-11	406.513	428.167	504.166	769.53	758.047	756.303
STC1	ENSG00000159167	0.501721	2.49e-13	5.19e-11	2860.21	2996.17	2780	2131.4	1986.81	1982.14
HELZ2	ENSG00000130589	0.582158	4.1e-13	8.44e-11	1318.97	1404.83	1368.74	960.109	880.629	893.371
MYO1D	ENSG00000176658	-0.475938	6.27e-13	1.27e-10	2576.53	2779.58	2521.84	3558.17	3728.45	3669.72
RPSA	ENSG00000168028	-0.445416	7.1e-13	1.42e-10	14098.3	12999.4	13438.4	18822.1	17264.4	19112.7
EEF2	ENSG00000167658	-0.395428	7.55e-13	1.49e-10	46466.3	45885.1	46336.7	63172.5	57847.9	61401.5
FBLN5	ENSG00000140092	-0.442318	1.18e-12	2.29e-10	4666.61	5139.01	4763.26	6759.91	6597.85	6438.3
DDX60	ENSG00000137628	0.823798	1.22e-12	2.32e-10	517.646	617.684	565.921	319.35	343.23	298.438
EEF1B2	ENSG00000114942	-0.491376	1.22e-12	2.32e-10	2691.56	2478.76	2592.71	3656.04	3425.43	3832.07
AP000892.3	ENSG00000280143	-0.56628	2.17e-12	4.07e-10	992.399	950.592	888.871	1436.04	1351.34	1406.65
RPL3	ENSG00000100316	-0.466247	2.41e-12	4.46e-10	23029.9	19908.3	22098.3	30628.7	28421.4	30799.4
CDCP1	ENSG00000163814	0.605784	4.17e-12	7.61e-10	1699.17	2055.6	1797.99	1200.14	1296.43	1151.95
IFITM1	ENSG00000185885	0.604992	4.22e-12	7.61e-10	6055.78	4946.49	4617.47	3491.21	3313.64	3465.58
DMPK	ENSG00000104936	-0.52125	5.51e-12	9.83e-10	1955.55	1727.71	1996.42	2786.58	2588.93	2776.35
TINAGL1	ENSG00000142910	-0.440252	5.79e-12	1.02e-09	7665.26	7230.72	6872.05	10190.3	9364.28	9982.62
GGT5	ENSG00000099998	0.50062	6.67e-12	1.16e-09	3523.11	3202.73	3779.22	2504.32	2442.81	2477.91
CCBE1	ENSG00000183287	0.464855	6.9e-12	1.19e-09	3488.02	3247.86	3518.03	2377.61	2461.45	2589.71
RND3	ENSG00000115963	0.460844	1.13e-11	1.93e-09	4338.09	4868.27	4373.49	3259.43	3396.99	3209.91
RCAN2	ENSG00000172348	-0.614965	1.27e-11	2.13e-09	635.603	674.84	650.961	1034.28	1047.34	922.534
FGFR4	ENSG00000160867	0.63189	1.98e-11	3.29e-09	863.718	779.124	797.757	532.593	514.844	527.857
ABHD4	ENSG00000100439	-0.500067	2.14e-11	3.52e-09	2294.8	2522.88	2126	3350.08	3158.69	3311.99
AP005018.2	ENSG00000254851	-0.761814	2.76e-11	4.49e-09	725.29	506.381	681.333	1129.06	1019.88	1095.57
RPS3A	ENSG00000145425	-0.506493	5e-11	8.04e-09	7332.83	6012.39	6587.57	9385.79	8869.05	10062.3
ITGB8	ENSG00000105855	0.719834	5.44e-11	8.65e-09	580.037	616.681	612.491	345.104	406.972	346.072
CALD1	ENSG00000122786	-0.386887	6.11e-11	9.6e-09	48916.1	52775.9	52025.3	65591.3	70626.8	64776.7
APOL1	ENSG00000100342	0.457558	7.8e-11	1.21e-08	4209.41	3619.87	4002.96	2909.17	2852.73	2855.09
CXCL6	ENSG00000124875	0.505968	8.72e-11	1.34e-08	52831.1	41712.7	51020	34506.2	33374.7	34623.7
DEPP1	ENSG00000165507	-0.410866	1.36e-10	2.07e-08	2200.24	2152.87	2214.08	2988.49	2872.34	2870.65
ANLN	ENSG00000011426	0.736595	1.56e-10	2.35e-08	547.867	635.733	522.389	324.5	350.094	348.988
TPT1	ENSG00000133112	-0.36572	1.75e-10	2.61e-08	14411.2	13746.5	13654	17760	17379.2	18736.5
TNFRSF10D	ENSG00000173530	-0.489629	2.23e-10	3.3e-08	1250.73	1156.15	1257.38	1638.98	1799.5	1706.06
RPL7	ENSG00000147604	-0.373944	2.3e-10	3.37e-08	7935.29	7366.08	7646.52	10187.3	9559.43	9992.34
CTGF	ENSG00000118523	-0.331656	2.45e-10	3.54e-08	37042.4	38360.6	38501.9	47605.8	48942.6	46795.5
CHI3L1	ENSG00000133048	-0.654189	3.49e-10	5.01e-08	415.287	394.074	402.928	668.574	588.394	651.315
SCD	ENSG00000099194	0.365574	4.27e-10	6.06e-08	5427	5627.34	5420.29	4255.59	4360.98	4170.36
RPL4	ENSG00000174444	-0.324646	4.51e-10	6.34e-08	18659.6	19168.3	18746.3	23415.5	23308.2	24126.8
PARP14	ENSG00000173193	0.563946	4.7e-10	6.55e-08	1521.74	1895.17	1679.54	1186.74	1186.59	1074.18
HLA-C	ENSG00000204525	0.467139	4.77e-10	6.58e-08	21373.6	18420.2	20697.1	15995.3	13585	14180.2
KIF1C	ENSG00000129250	-0.398276	6.59e-10	9e-08	5799.39	5171.1	5737.17	7381.1	7120.54	7518.31
MYOZ2	ENSG00000172399	-0.62311	9.04e-10	1.22e-07	503.023	580.583	480.881	757.168	819.828	832.128
LAMB3	ENSG00000196878	0.449429	1.09e-09	1.46e-07	1744.01	1656.52	1764.58	1260.92	1222.88	1298.74
SLC25A6	ENSG00000169100	-0.459689	1.28e-09	1.7e-07	7406.92	6125.7	6988.47	9810.22	8781.77	9630.71
TNFSF15	ENSG00000181634	0.426759	1.29e-09	1.7e-07	2292.85	2501.82	2378.08	1744.06	1847.56	1743.97
ASPM	ENSG00000066279	1.00512	1.51e-09	1.97e-07	230.065	308.842	252.083	117.438	138.272	138.04
PLK2	ENSG00000145632	0.505668	1.64e-09	2.12e-07	1044.07	1053.87	1087.3	768.499	716.86	758.247
MYLK	ENSG00000065534	-0.362618	2.07e-09	2.65e-07	10721.4	11777.1	11002.6	13923.6	14933.4	14216.2
SERPINA9	ENSG00000170054	1.43344	2.09e-09	2.66e-07	134.53	156.427	103.263	45.327	53.9361	46.6614
TMEM200A	ENSG00000164484	-0.806604	2.55e-09	3.22e-07	229.09	241.659	183.241	370.858	385.398	387.873
HLA-A	ENSG00000206503	0.416904	3.06e-09	3.83e-07	15393.9	13549.9	15505.6	11867.4	10534.2	10893.5
CXCL5	ENSG00000163735	0.569328	3.27e-09	4.06e-07	873.467	840.291	916.205	533.623	612.91	625.068
IL7R	ENSG00000168685	0.376445	3.35e-09	4.12e-07	6236.13	6768.45	6154.27	4792.31	5113.14	4852.78
CENPF	ENSG00000117724	0.951396	3.42e-09	4.16e-07	275.883	415.132	326.999	164.826	190.247	171.092
IFIH1	ENSG00000115267	0.824279	3.82e-09	4.62e-07	323.651	383.044	318.9	187.489	207.899	183.729
TNFSF18	ENSG00000120337	0.722318	4.24e-09	5.06e-07	423.086	477.301	442.411	243.118	289.294	280.94
IFITM3	ENSG00000142089	0.360297	4.25e-09	5.06e-07	16996.5	16952.2	15932.9	13759.8	12462.2	12637.5
PABPC4	ENSG00000090621	-0.343092	4.82e-09	5.69e-07	3807.77	3938.74	3856.16	4820.12	4891.51	5005.4
TMEM119	ENSG00000183160	-0.539362	6.33e-09	7.4e-07	626.83	718.96	648.937	1019.86	914.952	964.335
RPS2	ENSG00000140988	-0.518607	8.2e-09	9.52e-07	17051.1	12706.6	16006.8	22667.6	20174.1	22720.2
CTSS	ENSG00000163131	0.919768	8.83e-09	1.02e-06	249.562	269.735	240.947	115.378	151.021	135.124
TCEA1P2	ENSG00000230409	1.20689	9.2e-09	1.05e-06	193.021	221.604	144.771	76.2319	97.0849	69.02
FHL1	ENSG00000022267	-0.382541	9.74e-09	1.1e-06	3959.85	4344.85	3783.27	5314.6	5193.55	5250.38
LRRC75A-AS1	ENSG00000175061	-0.598844	1.06e-08	1.19e-06	4063.18	2730.44	3731.64	5345.5	5103.33	5492.43
CDK1	ENSG00000170312	1.10625	1.19e-08	1.33e-06	174.498	161.44	157.932	72.1112	86.2977	70.9642
ADGRF5	ENSG00000069122	-0.553775	1.2e-08	1.33e-06	664.849	813.217	669.184	1001.32	1082.64	1067.38
ADGRG6	ENSG00000112414	0.564533	1.22e-08	1.34e-06	759.409	849.316	730.94	506.839	523.67	551.187
DDX58	ENSG00000107201	0.767049	1.24e-08	1.35e-06	480.602	624.703	494.042	313.169	270.661	355.793
PDIA4	ENSG00000155660	0.324373	1.32e-08	1.43e-06	5199.86	5113.94	5222.88	4162.88	4144.25	4101.34
HMCN1	ENSG00000143341	-0.763453	1.33e-08	1.43e-06	368.494	506.381	555.797	754.077	931.623	741.721
RPS5	ENSG00000083845	-0.401068	1.9e-08	2.03e-06	6550.03	6044.48	5866.75	8380.35	7423.57	8575
STMN3	ENSG00000197457	-0.482878	1.91e-08	2.03e-06	734.063	706.928	684.37	1026.04	973.791	971.14
TGM2	ENSG00000198959	-0.287226	2.18e-08	2.3e-06	27549.3	26996.6	27353.5	34011.8	33208.9	32721.3
CNN1	ENSG00000130176	-0.456513	2.37e-08	2.48e-06	876.391	932.543	863.561	1264.01	1171.88	1231.67
NPC2	ENSG00000119655	-0.424683	2.43e-08	2.52e-06	1643.6	1434.91	1586.4	2169.52	2062.32	2030.74
RFTN1	ENSG00000131378	-0.37338	2.58e-08	2.66e-06	2425.43	2382.5	2331.51	3226.46	3100.83	2922.17
CADM1	ENSG00000182985	-0.987759	2.72e-08	2.78e-06	84.8121	111.303	105.288	203.972	189.267	204.144
AGRN	ENSG00000188157	0.290756	2.92e-08	2.96e-06	19760.2	19732.8	20357	16617.5	16121	16187.6
NOTCH3	ENSG00000074181	-0.339161	3.09e-08	3.12e-06	3783.4	4101.18	4082.93	5043.66	5056.26	5038.46
DPYSL3	ENSG00000113657	-0.340169	3.64e-08	3.64e-06	3972.52	4346.85	4171.01	5334.17	5325.94	5151.22
STMN1	ENSG00000117632	0.531999	3.94e-08	3.92e-06	838.372	921.513	792.695	557.317	588.394	619.235
RPLP0P6	ENSG00000213553	-0.664965	4.31e-08	4.26e-06	754.535	508.386	748.15	1054.88	1029.69	1104.32
RPS14	ENSG00000164587	-0.355933	4.79e-08	4.7e-06	8051.3	7303.91	7420.76	9946.2	9125	10078.9
TNFSF4	ENSG00000117586	0.422205	6.12e-08	5.97e-06	1544.16	1468	1595.51	1093	1146.39	1198.61
RPL7A	ENSG00000148303	-0.43166	6.36e-08	6.16e-06	14884	11735	12811.7	18528.5	16730	17926.7
ITGA11	ENSG00000137809	-0.316833	6.92e-08	6.66e-06	3860.41	4005.92	3841.99	4939.62	4813.06	4831.4
XIRP1	ENSG00000168334	-0.927808	6.99e-08	6.69e-06	140.379	239.653	177.167	350.254	401.088	308.159
ARL4C	ENSG00000188042	-0.445745	7.86e-08	7.47e-06	933.908	830.264	903.044	1200.14	1187.57	1245.28
RPS8	ENSG00000142937	-0.421738	1.12e-07	1.06e-05	12653.6	10406.4	12420.9	16355.9	14522.5	16650.3
COL8A1	ENSG00000144810	0.289336	1.15e-07	1.08e-05	25241.8	25890.6	25662.9	20198.4	21744.1	20896.5
SCRG1	ENSG00000164106	-0.820386	1.17e-07	1.09e-05	130.63	139.38	147.808	228.696	251.048	257.61
RAMP1	ENSG00000132329	-1.14575	1.4e-07	1.29e-05	106.259	65.1777	67.8296	210.153	154.944	165.259
RPL6P27	ENSG00000235552	-0.630698	1.42e-07	1.3e-05	759.409	517.411	743.088	1066.22	986.54	1075.16
BUB1	ENSG00000169679	1.03995	1.47e-07	1.35e-05	147.203	164.448	149.832	69.0207	83.3558	71.9363
TMEM132A	ENSG00000006118	0.398563	1.62e-07	1.47e-05	3499.72	3141.57	3372.24	2753.62	2345.73	2498.33
CEP55	ENSG00000138180	1.04547	1.91e-07	1.71e-05	170.599	223.61	155.907	96.8351	74.5299	95.267
SAMD9L	ENSG00000177409	0.585612	1.92e-07	1.71e-05	665.824	857.338	772.447	463.572	552.109	513.275
INPP4B	ENSG00000109452	-0.757633	1.92e-07	1.71e-05	163.775	202.552	167.043	283.294	317.733	300.383
RPL27A	ENSG00000166441	-0.411048	1.94e-07	1.71e-05	9753.39	7625.79	8718.63	11792.2	11175.6	11734.4
SAMD9	ENSG00000205413	0.509427	1.94e-07	1.71e-05	904.662	1082.95	970.874	669.604	753.144	655.203
RPL10	ENSG00000147403	-0.367914	2.02e-07	1.77e-05	16292.7	13755.5	14834.4	20212.8	18182.3	19526.8
RPL9P9	ENSG00000237550	-0.473209	2.12e-07	1.85e-05	2215.84	1665.54	1903.28	2741.26	2552.65	2737.47
MEGF6	ENSG00000162591	-0.33291	2.35e-07	2.03e-05	2260.68	2176.94	2291.02	2855.6	2771.33	2848.29
GBP1	ENSG00000117228	0.370695	2.39e-07	2.06e-05	1672.85	1735.73	1713.96	1292.85	1354.29	1314.3
CDKN1A	ENSG00000124762	-0.296495	2.92e-07	2.49e-05	5738.95	5371.65	5554.94	6913.41	6822.42	6732.85
KPNA2	ENSG00000182481	0.434216	3.01e-07	2.56e-05	1441.81	1510.12	1327.23	1134.21	1003.21	1030.44
H19	ENSG00000130600	-1.25477	3.09e-07	2.61e-05	61.4156	86.2351	62.7677	108.167	179.46	213.865
ID3	ENSG00000117318	-0.42295	3.13e-07	2.62e-05	906.612	822.242	917.218	1165.11	1190.52	1191.81
KLF9	ENSG00000119138	-0.347342	3.14e-07	2.62e-05	1740.11	1822.97	1719.02	2229.27	2282.97	2207.67
HIST1H2AC	ENSG00000180573	0.482512	3.25e-07	2.7e-05	1262.43	1263.44	1036.68	879.757	854.151	816.574
MYPN	ENSG00000138347	0.911107	3.38e-07	2.8e-05	177.423	208.569	176.154	93.7446	103.95	101.1
EIF4B	ENSG00000063046	-0.302977	3.48e-07	2.86e-05	5967.07	5721.6	5944.7	6956.67	7264.7	7531.92
LINC02154	ENSG00000235385	1.0528	3.6e-07	2.94e-05	133.555	154.421	148.82	66.9604	61.7813	81.6574
RPL6	ENSG00000089009	-0.342042	3.67e-07	2.98e-05	11766.5	10414.4	11357.9	14596.3	13213.4	14703.2
NAMPT	ENSG00000105835	0.347474	3.99e-07	3.22e-05	4680.26	4141.29	4500.04	3394.38	3418.57	3657.09
KAZALD1	ENSG00000107821	-0.820809	4.05e-07	3.24e-05	155.976	120.328	130.597	257.54	232.415	229.418
ADAMTS1	ENSG00000154734	0.282902	4.13e-07	3.24e-05	7630.16	7394.16	7703.21	6120.18	6285.02	6274.98
PTX3	ENSG00000163661	0.303971	4.14e-07	3.24e-05	15542.1	13960.1	15077.4	12240.4	11759	12111.5
IL34	ENSG00000157368	-0.654543	4.14e-07	3.24e-05	250.537	231.632	253.095	428.547	373.63	355.793
FBXO32	ENSG00000156804	-0.472572	4.14e-07	3.24e-05	597.584	652.78	685.382	868.425	870.822	945.865
TAPBP	ENSG00000231925	0.34069	4.15e-07	3.24e-05	4269.85	4635.64	4069.77	3484	3401.9	3360.59
SLC15A3	ENSG00000110446	0.60747	4.59e-07	3.56e-05	416.262	383.044	422.163	263.721	262.816	275.108
IRS1	ENSG00000169047	0.354102	4.61e-07	3.56e-05	2001.37	1902.19	1882.02	1495.79	1530.8	1499.97
LMO7	ENSG00000136153	-0.38791	4.74e-07	3.65e-05	2983.05	3606.83	3275.05	4223.66	4550.24	4133.42
RRM2	ENSG00000171848	1.11399	5.16e-07	3.95e-05	118.932	145.396	114.399	60.7795	58.8394	55.4104
EIF3L	ENSG00000100129	-0.418007	6.66e-07	5.07e-05	1570.49	1901.18	1572.23	2328.16	2174.11	2236.83
EIF2AK2	ENSG00000055332	0.371829	6.73e-07	5.1e-05	1960.43	2179.94	2090.57	1544.21	1690.65	1579.68
TAGLN	ENSG00000149591	-0.373104	7.81e-07	5.89e-05	45528.5	37471.2	46020.8	57985.7	54408.8	54705.6
RPL5	ENSG00000122406	-0.288123	8.32e-07	6.24e-05	8747.34	8406.92	8665.99	10510.7	10051.7	10965.4
GNG11	ENSG00000127920	0.338933	8.44e-07	6.3e-05	2316.25	2166.91	2223.19	1789.39	1797.54	1715.78
DTX3L	ENSG00000163840	0.454384	8.52e-07	6.32e-05	863.718	964.63	885.834	663.423	694.304	623.124
PARP12	ENSG00000059378	0.511568	8.79e-07	6.49e-05	580.037	589.608	547.698	386.31	404.03	414.12
PPP1R3C	ENSG00000119938	0.283916	9.76e-07	7.18e-05	4511.61	4552.41	4450.43	3681.79	3701.98	3716.38
CSRP2	ENSG00000175183	-0.530621	1.02e-06	7.43e-05	644.377	489.334	617.553	892.119	831.596	806.853
HLA-F	ENSG00000204642	0.649981	1.03e-06	7.49e-05	465.979	353.965	428.237	259.6	253.009	282.885
BMPER	ENSG00000164619	0.471731	1.08e-06	7.8e-05	688.245	768.094	761.311	532.593	550.148	516.191
RPL22	ENSG00000116251	-0.526962	1.12e-06	8.04e-05	1651.4	1150.14	1577.29	2004.69	2047.61	2257.24
TNXB	ENSG00000168477	-0.855707	1.12e-06	8.04e-05	126.731	181.495	171.092	246.208	354.017	266.359
CCNA2	ENSG00000145386	0.830386	1.15e-06	8.18e-05	191.071	221.604	204.501	124.649	101.988	120.542
LTBP2	ENSG00000119681	-0.287671	1.2e-06	8.49e-05	5668.76	6174.84	5841.44	7122.53	7170.56	7293.76
PARP9	ENSG00000138496	0.468881	1.22e-06	8.64e-05	723.34	726.982	716.766	487.266	556.032	522.024
CTSC	ENSG00000109861	0.346025	1.23e-06	8.66e-05	3030.81	2708.38	2961.22	2374.52	2181.96	2289.32
HSPB8	ENSG00000152137	-0.367019	1.24e-06	8.66e-05	1103.53	1192.25	1116.66	1461.8	1478.83	1460.11
CRYAB	ENSG00000109846	-0.532084	1.29e-06	9e-05	488.401	590.61	476.832	810.736	754.124	685.339
ITIH3	ENSG00000162267	-0.689379	1.3e-06	9.02e-05	178.398	183.5	206.526	333.772	303.023	279.968
RPS6	ENSG00000137154	-0.317275	1.37e-06	9.43e-05	10302.2	9401.63	10365.8	12460.8	11775.7	13229.5
THBS2	ENSG00000186340	-0.274383	1.39e-06	9.51e-05	36207.9	38533.1	39854.4	45607.3	47176.4	45815.6
CADPS2	ENSG00000081803	-0.471538	1.41e-06	9.61e-05	492.3	457.247	468.733	665.483	643.31	658.12
AC005912.1	ENSG00000227081	-0.608943	1.47e-06	0.000100191	774.032	539.471	562.884	909.631	872.784	1080.02
HSPB6	ENSG00000004776	-0.353674	1.51e-06	0.000102311	1553.91	1717.68	1552.99	2065.47	1991.71	2107.54
TPD52L1	ENSG00000111907	-0.439024	1.61e-06	0.000108847	637.553	632.725	614.516	827.219	817.867	909.897
TP53INP2	ENSG00000078804	-0.399811	1.67e-06	0.000112335	928.059	1042.84	1022.51	1349.51	1357.23	1242.36
RPL10P16	ENSG00000178464	-0.454426	1.69e-06	0.000112971	1043.09	820.236	931.391	1299.03	1203.26	1327.9
RGMB	ENSG00000174136	0.37783	1.72e-06	0.00011457	1538.32	1488.06	1426.45	1131.12	1210.13	1085.85
CCNB1	ENSG00000134057	0.658194	1.76e-06	0.00011623	297.33	300.82	297.64	194.7	198.093	174.98
RPL13P12	ENSG00000215030	-0.556735	1.83e-06	0.000120664	482.551	544.485	387.742	688.147	686.459	706.725
COL4A6	ENSG00000197565	0.440195	1.91e-06	0.000124928	779.881	797.174	866.599	609.855	587.413	603.682
ITGB5	ENSG00000082781	-0.274037	1.91e-06	0.000124928	15219.4	14652	15536	19134.2	18077.4	17695.4
RPL18	ENSG00000063177	-0.39759	1.98e-06	0.000128738	6315.09	5058.79	5311.97	7681.9	6717.49	7582.47
GPC4	ENSG00000076716	-0.703542	1.99e-06	0.000129084	169.624	203.555	170.08	304.927	262.816	316.909
RPS16	ENSG00000105193	-0.358137	2.17e-06	0.000140122	6766.44	6357.33	6154.27	8897.49	7328.44	8485.57
RPS12	ENSG00000112306	-0.424974	2.19e-06	0.000140348	9462.88	7083.31	8536.4	11672.7	10283.2	11719.8
ERAP1	ENSG00000164307	0.341667	2.58e-06	0.000165078	2187.57	2462.71	2284.95	1782.18	1886.78	1803.27
FTH1P23	ENSG00000242960	1.3145	2.8e-06	0.000177889	78.963	154.421	93.1391	46.3572	39.2262	45.6893
UBE2L6	ENSG00000156587	0.364359	2.82e-06	0.000178182	1471.05	1424.89	1443.66	1148.63	1054.21	1168.48
IRF7	ENSG00000185507	0.854013	2.83e-06	0.000178182	191.071	230.629	192.353	138.041	99.0463	103.044
ADAMTS6	ENSG00000049192	0.673172	2.86e-06	0.000179319	269.059	308.842	331.049	175.127	198.093	196.367
PTPRF	ENSG00000142949	0.288238	3.27e-06	0.000203127	7561.92	8032.9	8234.71	6666.17	6643.94	6204.02
RPL12	ENSG00000197958	-0.339708	3.27e-06	0.000203127	9890.84	8266.54	9841.36	12101.3	11396.2	11935.6
RPL13	ENSG00000167526	-0.365391	3.28e-06	0.000203127	17179.8	14011.2	15529.9	21370.7	18390.2	20428
TCF21	ENSG00000118526	0.442647	3.29e-06	0.000203325	806.202	907.474	814.967	655.182	585.452	620.207
SGK1	ENSG00000118515	0.455462	3.48e-06	0.000214064	735.038	732.999	653.999	507.869	509.941	529.801
NOP53	ENSG00000105373	-0.486908	3.53e-06	0.00021593	2404.96	1701.64	2342.65	3180.1	2784.08	3074.79
SNHG5	ENSG00000203875	-0.466732	3.63e-06	0.000221357	1625.08	1259.43	1571.22	2154.06	1802.45	2201.83
PDCD1LG2	ENSG00000197646	0.444201	4.26e-06	0.000258332	1091.83	1294.53	1071.1	867.395	894.358	779.634
RASL11A	ENSG00000122035	-0.696175	4.3e-06	0.000259916	187.171	159.435	190.328	285.354	255.951	328.574
DLGAP5	ENSG00000126787	1.07893	4.34e-06	0.000261065	139.404	187.511	111.362	65.9303	57.8587	83.6016
MYBL1	ENSG00000185697	0.822375	4.55e-06	0.00027205	187.171	173.473	171.092	89.6239	107.872	103.044
F2R	ENSG00000181104	-0.306784	4.56e-06	0.00027205	2826.09	3096.44	2941.98	3617.92	3823.58	3522.93
RPS27A	ENSG00000143947	-0.386314	4.79e-06	0.0002848	7035.5	5287.42	6231.21	8109.42	8013.92	8128.8
BTN3A2	ENSG00000186470	0.409852	5.16e-06	0.000305689	1061.61	971.649	919.242	764.379	720.782	737.833
DSTN	ENSG00000125868	-0.257322	5.23e-06	0.000308511	10248.6	10785.4	9995.24	12364	12536.7	12187.4
MAF	ENSG00000178573	-0.843438	5.5e-06	0.000322883	110.158	93.2543	90.102	180.278	191.228	155.538
RPL13A	ENSG00000142541	-0.365321	5.69e-06	0.000332603	26042.2	21075.5	25215.4	33115.5	28545.9	31516.8
IL1RL1	ENSG00000115602	0.67441	5.72e-06	0.000333377	243.713	254.694	238.922	152.464	154.944	154.566
RPSAP58	ENSG00000225178	-0.785543	5.74e-06	0.000333393	183.272	119.325	132.622	266.811	228.493	255.665
KIFC1	ENSG00000237649	1.1589	6.13e-06	0.000354122	95.5354	97.2652	82.0029	37.0858	42.1682	43.745
G0S2	ENSG00000123689	0.413317	6.2e-06	0.000357142	3502.64	2854.78	3401.6	2671.21	2160.39	2497.36
SEMA7A	ENSG00000138623	-0.365569	6.73e-06	0.000385897	1133.75	1051.87	1093.37	1483.43	1430.78	1311.38
RBM3	ENSG00000102317	-0.314511	6.93e-06	0.000395675	2838.77	2536.92	2911.61	3403.65	3497.02	3405.31
ANGPTL4	ENSG00000167772	-0.405198	7.11e-06	0.000403217	677.522	743.026	712.717	896.239	923.778	1004.19
PSME1	ENSG00000092010	0.333471	7.11e-06	0.000403217	2488.8	2374.47	2368.97	2077.83	1817.16	1846.04
APLN	ENSG00000171388	0.671594	7.17e-06	0.00040502	312.927	249.681	300.677	165.856	197.112	178.869
DCLK2	ENSG00000170390	-0.530102	7.39e-06	0.000415605	272.958	302.826	285.492	401.762	415.798	425.785
KIRREL3	ENSG00000149571	0.486204	7.43e-06	0.000416584	677.522	555.515	600.342	422.366	448.16	438.423
DEPDC1	ENSG00000024526	1.10988	8.18e-06	0.000456577	100.41	120.328	92.1267	43.2667	58.8394	42.7729
LIMA1	ENSG00000050405	0.308994	8.32e-06	0.000462945	5684.36	6454.6	5769.56	4565.67	5004.29	4884.86
TK1	ENSG00000167900	0.688535	8.58e-06	0.000475379	339.248	310.848	241.959	192.64	173.576	187.618
TRHDE	ENSG00000072657	-0.756978	8.7e-06	0.000480246	115.032	111.303	117.436	209.123	194.17	177.896
RPL15	ENSG00000174748	-0.262056	9.43e-06	0.000518561	16481.8	15422	15672.7	19553.5	18026.4	19474.3
ITGA5	ENSG00000161638	0.238321	9.55e-06	0.000521385	17862.2	17686.2	17271.2	15262.9	15024.6	14490.3
FAM83D	ENSG00000101447	1.23788	9.56e-06	0.000521385	87.7366	78.2133	83.0153	44.2969	26.4777	34.996
TSC22D3	ENSG00000157514	-0.370266	9.59e-06	0.000521385	792.554	833.272	792.695	1025.01	1015.96	1084.88
ABCA1	ENSG00000165029	0.353754	9.62e-06	0.000521385	1631.9	1638.47	1879.99	1333.03	1369.98	1326.93
TAP2	ENSG00000204267	0.485613	9.95e-06	0.000537162	537.143	609.662	578.07	450.18	399.127	383.012
LRRC32	ENSG00000137507	-0.439774	1.03e-05	0.000555077	564.439	553.509	504.166	776.741	678.614	745.61
CDC20	ENSG00000117399	0.865529	1.08e-05	0.00057723	165.725	168.459	136.672	88.5938	95.1236	74.8526
CFH	ENSG00000000971	0.279426	1.14e-05	0.000607853	12799.8	14685	13440.4	11216.4	11467.8	11034.4
KRT8	ENSG00000170421	-0.404557	1.14e-05	0.000608471	790.605	737.01	687.407	1034.28	914.952	983.777
DEPTOR	ENSG00000155792	-0.334808	1.15e-05	0.00060989	1049.92	1087.97	1105.52	1367.02	1394.49	1328.88
CHPF	ENSG00000123989	-0.295544	1.17e-05	0.000618489	8352.53	8751.86	7673.85	10707.5	9661.42	10043.9
XAF1	ENSG00000132530	0.618677	1.24e-05	0.000650406	282.707	310.848	325.987	217.364	177.499	204.144
SORBS2	ENSG00000154556	-0.402189	1.36e-05	0.000712183	642.427	702.917	619.578	824.128	886.513	885.594
ABLIM2	ENSG00000163995	-0.549067	1.37e-05	0.000713685	242.738	235.643	230.823	355.405	346.172	336.351
EEF1A1P6	ENSG00000233476	-0.658181	1.38e-05	0.000717446	333.399	224.612	232.848	370.858	418.74	458.837
PDGFC	ENSG00000145431	0.290557	1.39e-05	0.000718766	2271.4	2257.15	2283.93	1812.05	1918.16	1839.24
SHCBP1	ENSG00000171241	0.91586	1.44e-05	0.000746681	132.58	155.424	122.498	73.1414	62.762	81.6574
PDLIM3	ENSG00000154553	-0.247698	1.53e-05	0.000789695	4986.37	4886.32	5056.85	6044.98	5873.15	5808.37
ADAR	ENSG00000160710	0.302023	1.63e-05	0.000837706	4729.98	5459.89	4813.87	3964.06	4186.42	4018.71
DACT1	ENSG00000165617	-0.459607	1.83e-05	0.000934704	416.262	438.195	410.015	629.428	535.438	574.518
SORT1	ENSG00000134243	-0.293336	1.94e-05	0.000986527	4213.31	4878.3	4584.06	5412.46	5795.68	5549.79
ERO1A	ENSG00000197930	0.269426	1.97e-05	0.00100196	4157.74	4369.92	4240.87	3358.32	3630.39	3603.62
IFIT2	ENSG00000119922	0.588977	1.99e-05	0.0010057	291.481	293.801	272.331	185.429	192.209	192.478
TSC22D1	ENSG00000102804	-0.310181	2.13e-05	0.00107356	1390.14	1413.86	1315.08	1656.5	1722.03	1728.42
RPS13	ENSG00000110700	-0.271286	2.24e-05	0.00112828	4323.47	3904.65	4255.04	5044.69	4895.43	5125.95
RPL13AP5	ENSG00000236552	-0.540848	2.3e-05	0.00114986	1154.22	720.966	1024.53	1540.09	1267.99	1411.51
MYBL2	ENSG00000101057	0.902021	2.33e-05	0.00116347	138.429	165.451	115.412	69.0207	82.3751	72.9084
PRR11	ENSG00000068489	0.898705	2.44e-05	0.00121398	143.303	167.457	147.808	64.9001	106.891	73.8805
FTH1P7	ENSG00000232187	0.67862	2.46e-05	0.00121843	288.556	438.195	316.875	242.088	209.86	200.255
KNL1	ENSG00000137812	1.025	2.5e-05	0.00123559	92.6109	139.38	105.288	47.3874	58.8394	59.2988
CDCA5	ENSG00000146670	1.06081	2.54e-05	0.00125216	82.8624	108.295	93.1391	49.4477	41.1876	45.6893
MYL9	ENSG00000101335	-0.303521	2.58e-05	0.00126537	34754.4	29050.2	33058.3	42394.2	38195.6	38955.4
BUB1B	ENSG00000156970	1.13165	2.59e-05	0.00126639	84.8121	95.2597	74.9162	42.2366	42.1682	32.0797
SLC40A1	ENSG00000138449	-0.38328	2.61e-05	0.00127015	787.68	667.821	751.187	936.416	963.004	978.917
CCNB2	ENSG00000157456	0.878637	2.68e-05	0.00129887	127.706	124.339	122.498	67.9906	71.5879	64.1594
SMC2	ENSG00000136824	0.413086	2.68e-05	0.00129887	657.05	729.99	703.605	494.477	546.225	528.829
GAS5	ENSG00000234741	-0.366278	2.73e-05	0.00131765	2124.2	1715.68	1913.4	2315.8	2412.41	2687.89
RPL9	ENSG00000163682	-0.438972	2.88e-05	0.00137967	5247.63	3560.71	4977.88	6386.99	5883.94	6418.86
RPL32	ENSG00000144713	-0.278944	2.88e-05	0.00137967	6887.33	6105.65	6387.12	7897.21	7425.53	8191.99
VPS51	ENSG00000149823	-0.380243	2.95e-05	0.00140982	911.486	810.209	844.326	1181.59	1012.04	1147.09
RACK1	ENSG00000204628	-0.257857	3.07e-05	0.00146465	12154.4	12253.4	11878.3	15176.3	13428.1	14783.9
RPS2P46	ENSG00000189343	-0.389929	3.19e-05	0.0015144	1275.11	1260.44	1019.47	1561.72	1454.31	1642.87
DIRAS1	ENSG00000176490	-0.832844	3.21e-05	0.00151999	126.731	98.2679	101.238	245.178	153.963	182.757
MMP14	ENSG00000157227	-0.240825	3.22e-05	0.00152068	17499.6	16169.1	17620.5	20698	20132.9	19776.6
PLAT	ENSG00000104368	-0.298882	3.36e-05	0.00157978	1471.05	1398.81	1469.98	1846.05	1746.55	1746.89
NUCB2	ENSG00000070081	0.344992	3.38e-05	0.0015804	1186.39	1353.69	1221.94	980.712	970.849	1010.02
RPS18	ENSG00000231500	-0.337159	3.38e-05	0.0015804	13230.7	10762.3	12690.2	15836.7	14040.1	16464.7
RPL7P9	ENSG00000137970	-0.513755	3.42e-05	0.00159358	373.368	332.908	420.138	483.145	517.786	606.598
FAM129A	ENSG00000135842	-0.464982	3.48e-05	0.00161669	386.041	468.277	425.2	538.774	631.542	594.933
KIF23	ENSG00000137807	0.676961	3.53e-05	0.00163406	222.266	231.632	189.315	133.921	128.466	139.984
ITGA4	ENSG00000115232	-0.294514	3.55e-05	0.00163594	4591.55	5363.62	4936.37	5868.82	6436.05	5958.07
OLFML2B	ENSG00000162745	-0.822	3.58e-05	0.00164712	79.9378	75.2051	77.9534	131.861	134.35	145.817
OBSL1	ENSG00000124006	-0.358626	3.71e-05	0.00169873	1321.9	1135.09	1390	1698.73	1558.26	1675.92
KRT18	ENSG00000111057	-0.331698	4.19e-05	0.0019167	1154.22	1144.12	1053.89	1495.79	1366.05	1358.04
MOCS1	ENSG00000124615	-0.405253	4.3e-05	0.0019606	589.785	539.471	575.033	797.344	684.498	775.745
QSOX1	ENSG00000116260	0.243521	4.6e-05	0.00208795	33321.4	30207.4	30919.1	27677.3	26022.7	26079.8
PCSK7	ENSG00000160613	-0.30729	4.66e-05	0.00211009	1097.68	1096.99	1147.03	1402.05	1378.8	1354.15
HSP90B1	ENSG00000166598	0.257326	4.67e-05	0.00211009	21219.6	23978.4	21842.1	18373.9	19487.6	18226.1
RPL18AP3	ENSG00000213442	-0.389922	4.76e-05	0.00213971	1158.12	938.559	1102.48	1419.56	1266.03	1506.77
COL18A1	ENSG00000182871	-0.283476	4.77e-05	0.00213971	8459.76	7210.66	8494.89	9838.03	9828.13	9746.39
NRCAM	ENSG00000091129	0.322008	4.88e-05	0.00218382	3629.37	4454.14	3892.61	3059.58	3346	3173.95
CRISPLD2	ENSG00000103196	-0.228786	4.94e-05	0.00220408	5148.19	5347.58	5315	6201.56	6206.57	6119.44
SEC61G	ENSG00000132432	0.40635	5.26e-05	0.00234055	1562.69	2068.64	1602.6	1386.6	1251.32	1311.38
ID4	ENSG00000172201	-0.459481	5.31e-05	0.00235146	320.726	380.036	381.668	503.748	498.173	486.056
GRAMD2B	ENSG00000155324	-0.30696	5.33e-05	0.00235595	1166.9	1255.42	1167.28	1522.58	1458.24	1460.11
KIF20A	ENSG00000112984	0.755843	5.38e-05	0.00237	172.549	207.566	151.857	108.167	95.1236	111.793
PLSCR1	ENSG00000188313	0.352246	5.49e-05	0.0024109	1045.04	930.537	972.899	760.258	794.331	755.331
VOPP1	ENSG00000154978	-0.294774	5.56e-05	0.00243693	1545.14	1416.86	1445.68	1848.11	1752.43	1807.16
ADAMTSL4	ENSG00000143382	-0.314115	5.86e-05	0.00255754	1349.19	1184.23	1291.8	1580.27	1547.48	1628.29
COL3A1	ENSG00000168542	0.250533	6.02e-05	0.00261795	105066	93126.9	106901	85752.6	85524	85181.3
LAMA1	ENSG00000101680	0.369782	6.03e-05	0.00261795	1457.4	1724.7	1655.24	1130.09	1380.76	1231.67
RPL27	ENSG00000131469	-0.333112	6.31e-05	0.00272945	7021.86	5596.26	6796.12	8533.85	7531.44	8392.24
RPS20	ENSG00000008988	-0.328568	6.45e-05	0.00278459	6753.77	5665.45	6577.44	8296.91	7088.18	8470.98
PLK1	ENSG00000166851	0.846837	6.68e-05	0.00287219	139.404	161.44	142.746	59.7493	87.2784	99.1554
SEMA5A	ENSG00000112902	-0.269305	6.79e-05	0.00291434	3591.35	4070.1	4013.08	4598.64	4838.56	4632.11
SMC4	ENSG00000113810	0.506907	6.84e-05	0.00292422	573.213	665.815	607.429	348.194	506.999	443.283
IFFO2	ENSG00000169991	-0.365749	6.96e-05	0.00296804	680.446	616.681	682.345	844.731	890.436	815.602
RPS9	ENSG00000170889	-0.378666	7.13e-05	0.00303178	10299.3	7637.83	10030.7	12964.6	11007.9	12390.5
RHBDF2	ENSG00000129667	0.358049	7.16e-05	0.0030349	846.171	941.567	848.376	681.966	674.691	699.921
ITGAV	ENSG00000138448	-0.249001	7.35e-05	0.00310521	11786	12174.2	12837	13947.3	15486.5	14293.9
COL5A2	ENSG00000204262	0.233494	7.57e-05	0.00318967	26810.4	27045.7	28890.3	23063.2	24593.9	22724.1
UBA52	ENSG00000221983	-0.26832	7.7e-05	0.00323504	5399.7	5010.66	5221.86	6708.4	5827.06	6293.45
KIF14	ENSG00000118193	1.10391	8.09e-05	0.00339173	65.3151	76.2078	89.0896	32.9651	38.2456	35.9681
HMOX1	ENSG00000100292	0.46094	8.35e-05	0.00348898	415.287	424.157	432.287	326.561	312.829	284.829
MAN1C1	ENSG00000117643	-0.890865	8.45e-05	0.00352248	60.4408	55.1504	66.8172	119.499	121.601	97.2112
FABP3	ENSG00000121769	-1.3313	8.71e-05	0.00362079	15.5976	34.093	26.3219	70.0509	50.0135	70.9642
LMOD1	ENSG00000163431	-0.28243	8.8e-05	0.00364738	2369.86	2146.85	2479.32	2848.39	2893.92	2766.63
CA12	ENSG00000074410	0.248639	8.84e-05	0.00365168	2816.35	2781.58	2908.57	2391	2407.51	2361.26
NALCN	ENSG00000102452	-0.422646	9.17e-05	0.00377664	369.469	431.176	426.213	534.653	557.013	552.16
RPS3AP6	ENSG00000234797	-0.62821	9.54e-05	0.00391983	190.096	132.361	194.377	268.872	259.874	270.247
NRP2	ENSG00000118257	0.267569	9.82e-05	0.0040233	3238.46	3673.01	3545.36	2837.06	2968.45	2880.37
ARHGAP29	ENSG00000137962	0.322372	0.000100926	0.00412331	1617.28	1823.97	1592.48	1273.28	1434.7	1317.21
RPL3P4	ENSG00000232573	-0.429348	0.000102702	0.00418416	819.85	602.643	806.868	1041.49	937.507	1023.63
RPL24	ENSG00000114391	-0.324498	0.000103401	0.00419668	4295.2	3362.17	3956.39	4822.18	4613.01	5108.45
SLC25A3	ENSG00000075415	-0.235863	0.000103583	0.00419668	5961.22	5396.71	5806.01	6740.34	6699.84	6772.7
AEBP1	ENSG00000106624	-0.266081	0.00010401	0.00420236	2098.86	2078.67	2228.25	2661.93	2465.37	2576.1
TACC3	ENSG00000013810	0.634815	0.000104431	0.00420772	216.417	234.64	197.414	150.403	123.563	143.873
RNF141	ENSG00000110315	-0.269705	0.000105555	0.00424135	1857.09	1950.32	2017.68	2251.93	2370.25	2399.17
EIF3F	ENSG00000175390	-0.282644	0.00010871	0.00435541	4510.64	4584.5	3938.16	5524.75	4997.42	5333.01
ADM	ENSG00000148926	0.236719	0.000108989	0.00435541	11278.1	10387.3	11135.2	9659.81	8881.8	9296.31
TIMP1	ENSG00000102265	0.245682	0.000109543	0.00436559	9103.16	9338.46	8431.11	7857.03	7218.61	7590.25
TNFSF13B	ENSG00000102524	1.52903	0.0001166	0.00463422	40.9438	49.134	41.5076	10.3016	20.5938	14.5817
EMC1	ENSG00000127463	0.262368	0.000117819	0.00466999	2288.95	2494.8	2417.57	1992.33	2034.86	1976.3
PSME2	ENSG00000100911	0.392129	0.000121033	0.00478441	1271.21	979.671	1242.19	933.325	841.403	887.538
P4HA1	ENSG00000122884	0.214056	0.000124071	0.00489127	7721.8	7773.19	7427.84	6646.59	6598.83	6517.04
LGMN	ENSG00000100600	0.333445	0.000124926	0.00491173	1454.48	1603.37	1315.08	1192.93	1163.06	1115.01
ITGBL1	ENSG00000198542	-0.271433	0.000128923	0.00505085	1866.84	1844.03	2044	2363.19	2261.39	2321.4
SLCO2A1	ENSG00000174640	-0.765484	0.000129155	0.00505085	82.8624	132.361	89.0896	180.278	177.499	159.426
PKD2	ENSG00000118762	-0.266898	0.000130522	0.00507972	2648.67	2961.07	2873.14	3340.81	3578.41	3286.71
KCND3	ENSG00000171385	-0.602737	0.000130588	0.00507972	166.7	266.727	238.922	315.229	352.055	352.877
CENPU	ENSG00000151725	1.14083	0.000132536	0.00514183	62.3905	87.2379	64.7924	27.8143	30.4003	38.8845
AHCY	ENSG00000101444	-0.3073	0.000136039	0.00526379	1385.26	1372.74	1382.91	1825.44	1544.53	1754.66
KIF2C	ENSG00000142945	0.887883	0.000137888	0.00532125	129.655	138.377	92.1267	61.8096	74.5299	58.3267
ADGRB2	ENSG00000121753	-0.36792	0.000141269	0.00543735	514.722	564.539	536.562	673.725	728.627	682.423
SLIT2	ENSG00000145147	0.52484	0.000143651	0.00550052	287.581	354.968	316.875	218.394	237.319	210.948
STXBP6	ENSG00000168952	0.918637	0.000143662	0.00550052	107.234	111.303	86.0524	60.7795	46.0908	54.4383
NRK	ENSG00000123572	0.987781	0.000144452	0.00551634	93.5857	109.298	82.0029	35.0254	53.9361	54.4383
DYSF	ENSG00000135636	-0.304059	0.000149699	0.00569994	1396.96	1611.39	1450.74	1778.06	1947.58	1778.96
SPCS3	ENSG00000129128	-0.243036	0.000150039	0.00569994	5575.18	5719.6	5825.24	6312.82	7146.04	6800.9
CCRL2	ENSG00000121797	0.787676	0.000152579	0.00578139	160.85	151.413	117.436	71.0811	91.201	86.518
TPX2	ENSG00000088325	0.452584	0.000156005	0.00589592	405.538	459.252	395.841	305.958	318.713	296.494
VEPH1	ENSG00000197415	0.766467	0.000156838	0.00591213	134.53	128.35	140.721	73.1414	73.5492	90.4064
ZFAND5	ENSG00000107372	-0.23783	0.000162826	0.00612208	4514.54	4990.61	4529.4	5474.27	5559.34	5515.76
KIF11	ENSG00000138160	0.641699	0.000164499	0.00616914	175.473	212.58	184.253	124.649	124.543	117.626
HBEGF	ENSG00000113070	0.43574	0.00016755	0.00626747	415.287	451.23	451.522	340.983	304.003	329.546
MGP	ENSG00000111341	-0.861104	0.000168509	0.00628729	53.6168	63.1722	64.7924	106.106	98.0656	125.402
FBLN2	ENSG00000163520	-0.564421	0.000170934	0.00636154	202.769	154.421	174.13	264.751	257.913	263.442
RPL37A	ENSG00000197756	-0.363482	0.000173926	0.00645646	9095.36	6801.55	9267.34	11347.2	9830.1	11197.8
ARMC9	ENSG00000135931	-0.365097	0.000183349	0.00678904	696.044	852.324	830.153	1087.85	1018.9	956.558
BIRC5	ENSG00000089685	0.718356	0.000184334	0.00680825	195.945	159.435	149.832	109.197	86.2977	111.793
GALNT16	ENSG00000100626	-1.26194	0.000185726	0.00684239	24.3713	36.0984	17.2105	75.2017	52.9554	58.3267
FANCI	ENSG00000140525	0.720259	0.000192488	0.00707371	143.303	159.435	144.771	101.986	79.4331	90.4064
LASP1	ENSG00000002834	-0.210276	0.000214177	0.007851	11130.9	10468.5	11206.1	12765.7	12853.5	12334.2
F3	ENSG00000117525	0.22543	0.000219046	0.00800943	14966.9	15828.2	14087.3	12493.8	13114.3	12781.3
TAP1	ENSG00000168394	0.286082	0.000221335	0.00807293	1533.44	1397.81	1450.74	1245.46	1167.96	1181.12
MPRIP	ENSG00000133030	-0.213924	0.00022301	0.00811381	7104.72	7409.2	7513.9	8678.07	8658.21	8212.4
BTN3A3	ENSG00000111801	0.345808	0.000223873	0.00812498	791.579	735.004	754.224	632.518	573.684	589.1
REC8	ENSG00000100918	1.1514	0.000230669	0.00835089	59.4659	54.1476	69.8543	30.9048	27.4584	24.3028
AC034236.1	ENSG00000185641	-0.57774	0.000231612	0.00836433	232.015	153.418	225.761	309.048	308.907	294.55
RIPOR2	ENSG00000111913	-0.951839	0.000235467	0.00848261	42.8935	42.1148	46.5696	85.5033	95.1236	73.8805
GLIPR1	ENSG00000139278	0.256396	0.000237726	0.00854294	3781.45	4070.1	3745.81	3049.27	3451.91	3207
IL32	ENSG00000008517	0.25917	0.000239298	0.00857836	2412.76	2399.54	2622.07	2160.25	2038.78	2013.24
CAV1	ENSG00000105974	0.206903	0.0002405	0.00860036	11244.9	11887.4	11048.1	9771.07	9891.88	9950.54
NFIB	ENSG00000147862	0.345876	0.000244785	0.00871998	691.17	721.969	720.816	547.015	587.413	544.383
EIF3CL	ENSG00000205609	4.5098	0.000245037	0.00871998	1268.28	25.0684	1059.96	33.9953	32.3616	36.9403
ESF1	ENSG00000089048	0.489846	0.000249317	0.00885074	330.475	349.954	311.814	213.243	234.377	258.582
PEG10	ENSG00000242265	0.510637	0.000253133	0.00896445	262.235	289.79	269.294	195.73	189.267	191.506
PDE4D	ENSG00000113448	0.638363	0.000255255	0.00901779	236.889	283.774	188.303	135.981	165.731	153.594
MDGA1	ENSG00000112139	-0.466878	0.000258212	0.00908248	241.763	288.787	266.256	392.491	353.036	355.793
SNX18	ENSG00000178996	-0.287637	0.000258328	0.00908248	1106.46	1197.26	1165.25	1472.1	1422.93	1339.57
KIF20B	ENSG00000138182	0.740862	0.000260641	0.00914179	126.731	179.489	156.919	84.4731	106.891	85.5459
TNFRSF1B	ENSG00000028137	0.270836	0.000262558	0.00918703	2552.16	2283.23	2413.52	2131.4	1918.16	1959.78
INMT	ENSG00000241644	-0.59757	0.000265862	0.00928042	192.046	130.355	172.105	235.907	245.164	267.331
CEP290	ENSG00000198707	0.482598	0.000268265	0.00934203	390.915	476.299	439.374	278.143	363.823	292.606
TBC1D1	ENSG00000065882	-0.245876	0.00027689	0.00961945	3330.09	3651.96	3202.16	4047.5	4077.57	3951.64
NCAPG	ENSG00000109805	0.826961	0.000286496	0.0099296	104.309	106.29	119.461	66.9604	68.6459	50.5498
AC115223.1	ENSG00000243199	-0.676076	0.000290948	0.0100601	198.87	116.317	229.811	298.746	281.448	290.661
COL11A1	ENSG00000060718	-0.653454	0.000296974	0.010234	101.385	107.293	137.684	178.218	194.17	172.064
TM4SF1	ENSG00000169908	0.279325	0.000297377	0.010234	1534.42	1398.81	1469.98	1171.29	1252.3	1204.45
LDB3	ENSG00000122367	-1.33184	0.000299471	0.0102818	14.6228	22.0601	21.26	38.1159	57.8587	49.5777
ATP5PD	ENSG00000167863	0.327678	0.00030061	0.0102968	1237.09	1108.02	1269.53	1028.1	874.745	977.945
MMP1	ENSG00000196611	1.39744	0.000304436	0.0103921	45.818	40.1094	42.52	18.5429	18.6325	11.6653
PROS1	ENSG00000184500	-0.239891	0.000304816	0.0103921	1807.37	1853.05	1864.81	2202.48	2147.64	2174.61
CALCOCO1	ENSG00000012822	-0.253619	0.000312364	0.0106247	2728.61	2529.9	2839.73	3323.3	3052.78	3278.93
SLC43A2	ENSG00000167703	-0.363771	0.000316393	0.0107368	535.193	513.4	513.277	718.022	610.949	681.45
SDC2	ENSG00000169439	-0.233037	0.000317344	0.0107442	2307.47	2202	2280.9	2686.66	2600.7	2693.72
BTBD3	ENSG00000132640	0.273064	0.000326872	0.0110412	1404.76	1338.65	1358.62	1098.15	1134.62	1161.67
C1S	ENSG00000182326	0.210008	0.000328076	0.0110563	17251	16115.9	17555.7	15130	14270.5	14624.5
CMAHP	ENSG00000168405	-0.302274	0.000331828	0.011157	916.36	1054.88	943.54	1172.32	1200.32	1220.97
PBK	ENSG00000168078	1.14388	0.000333523	0.0111883	66.2899	69.1887	46.5696	25.754	27.4584	29.1634
AC073861.1	ENSG00000242299	-0.666493	0.000336799	0.0112723	325.6	161.44	223.736	363.647	336.365	428.701
RPL23	ENSG00000125691	-0.234186	0.000340081	0.0113562	7960.64	7429.26	7393.42	9105.59	8313.02	9380.88
CMTM4	ENSG00000183723	-0.274112	0.000346446	0.0115424	1245.86	1210.3	1305.97	1488.58	1590.62	1469.83
MME	ENSG00000196549	0.546349	0.000349454	0.0116162	262.235	251.686	254.108	187.489	146.118	192.478
GRIK2	ENSG00000164418	-0.484768	0.000350513	0.011625	250.537	317.867	276.38	351.285	445.218	384.956
CDK18	ENSG00000117266	0.317389	0.000356884	0.0118095	1758.63	1511.12	1412.27	1298	1223.86	1236.53
MAMDC2	ENSG00000165072	-0.275418	0.000361354	0.0119296	1730.36	1882.13	1585.39	2092.26	2076.05	2123.09
CRLF1	ENSG00000006016	-0.392287	0.000362145	0.0119296	578.087	769.097	641.85	949.808	835.519	825.323
TRAK2	ENSG00000115993	-0.29039	0.000363917	0.011961	1645.55	1943.3	1741.3	2048.99	2317.29	2151.28
EVC	ENSG00000072840	0.254196	0.000369401	0.012114	2295.78	2605.1	2518.81	2101.53	2052.51	2066.71
SLC4A3	ENSG00000114923	-0.411833	0.000386427	0.012644	348.022	301.823	351.296	456.361	435.411	440.367
KIF4A	ENSG00000090889	0.773788	0.000391591	0.0127844	111.133	108.295	110.35	67.9906	62.762	62.2152
IGFBP6	ENSG00000167779	-0.378647	0.000394054	0.0128361	2735.43	1854.06	2433.77	3281.06	2908.63	2942.58
NSMF	ENSG00000165802	-0.258859	0.000399083	0.0129711	1370.64	1426.89	1340.39	1675.04	1594.55	1681.75
AL590004.3	ENSG00000260604	-0.352662	0.000400522	0.012989	1026.52	1176.21	1270.54	1294.91	1625.93	1512.61
ITGA2	ENSG00000164171	-0.366664	0.000402054	0.0130098	1002.15	1307.57	1148.04	1421.62	1674.96	1360.96
ITGAE	ENSG00000083457	-0.502416	0.000404111	0.0130308	233.964	206.563	274.355	342.013	304.003	366.486
TRIM67	ENSG00000119283	-1.49415	0.000404485	0.0130308	7.79881	17.0465	16.1981	41.2064	35.3036	38.8845
ATP10A	ENSG00000206190	-0.496824	0.000410044	0.0131809	193.995	232.634	216.65	332.742	294.197	280.94
UBE2C	ENSG00000175063	0.910649	0.000414092	0.0132818	107.234	82.2242	78.9658	41.2064	48.0521	53.4662
NR2F1	ENSG00000175745	0.348301	0.000436956	0.0139845	777.931	961.622	832.178	692.268	655.078	672.701
TSPAN5	ENSG00000168785	0.238536	0.000438561	0.0140052	2033.54	2025.52	1968.07	1715.22	1672.02	1721.61
SSTR1	ENSG00000139874	-0.230618	0.000440484	0.014036	3518.24	3486.51	3860.21	4124.76	4332.54	4289.93
OPN3	ENSG00000054277	-0.526949	0.000442557	0.0140714	185.222	158.432	171.092	260.631	253.99	227.474
RSAD2	ENSG00000134321	3.77651	0.00044383	1	10.7234	21.0574	9.11143	1.03016	1.96131	0
TLCD2	ENSG00000185561	-0.566496	0.000444957	0.014117	206.669	152.416	149.832	249.299	267.719	237.195
MT-RNR1	ENSG00000211459	-0.231626	0.000448795	0.014208	5605.4	5995.35	5950.78	6370.51	7188.21	7047.81
PALM	ENSG00000099864	-0.345903	0.000451019	0.0142475	863.718	791.157	923.292	1234.13	1015.96	1027.52
CLIC5	ENSG00000112782	-0.49178	0.000455346	0.0143532	195.945	203.555	188.303	275.053	257.913	293.578
OASL	ENSG00000135114	2.26828	0.000460727	0.0144916	20.4719	23.0629	23.2848	2.06032	9.80656	1.94422
FGD4	ENSG00000139132	-0.333762	0.000467639	0.0146775	682.396	797.174	768.398	883.877	1018.9	929.339
HAS3	ENSG00000103044	-0.42885	0.000470052	0.0147216	308.053	294.804	316.875	461.512	387.359	389.817
SYNPO2	ENSG00000172403	-0.310192	0.000473479	0.0147972	3480.22	4260.62	3834.9	4407.03	5412.24	4531.99
ARL6IP1	ENSG00000170540	0.300559	0.000480192	0.0149469	1107.43	1152.14	1030.6	921.993	912.01	837.961
TLR3	ENSG00000164342	0.526899	0.000480312	0.0149469	385.066	516.408	350.284	252.389	289.294	326.63
SVEP1	ENSG00000165124	0.290825	0.00048354	0.0150154	12719.9	16003.6	14898.2	11162.8	13010.4	11483.6
RAB31	ENSG00000168461	-0.240992	0.000492355	0.0152567	1658.22	1592.34	1597.54	1934.64	1927.97	1867.43
NPW	ENSG00000183971	-1.83883	0.000493428	0.0152577	5.84911	10.0273	6.07429	25.754	23.5357	29.1634
RPL11	ENSG00000142676	-0.298185	0.000495752	0.0152972	7317.24	5867	7512.88	8745.03	7890.36	8814.14
HCP5	ENSG00000206337	0.567569	0.000521395	0.0160546	209.593	196.536	193.365	141.132	121.601	141.928
ASF1B	ENSG00000105011	1.07247	0.00052408	0.0161033	79.9378	63.1722	53.6562	38.1159	29.4197	26.247
RPLP2	ENSG00000177600	-0.299663	0.000531254	0.0162896	6718.68	5344.57	6725.25	8300	7177.42	7649.55
IFIT5	ENSG00000152778	0.392799	0.000557156	0.017048	650.226	745.031	561.872	476.964	520.728	492.861
PODNL1	ENSG00000132000	-0.434897	0.000560658	0.0171194	270.034	287.785	285.492	412.064	339.307	388.845
OGFRL1	ENSG00000119900	0.246871	0.000565964	0.0172151	5039.98	5250.32	5380.81	3990.84	4718.92	4495.05
SERINC2	ENSG00000168528	-0.257524	0.000566811	0.0172151	4571.08	5192.16	4378.55	5939.9	5329.87	5636.31
LMCD1	ENSG00000071282	-0.202548	0.000567324	0.0172151	5553.73	5416.77	5269.45	6343.73	6021.23	6323.59
GNB4	ENSG00000114450	-0.246826	0.000569057	0.017232	1733.29	1715.68	1851.65	2012.93	2181.96	2093.93
CLDN1	ENSG00000163347	0.335135	0.000570701	0.017246	678.497	775.113	687.407	562.467	572.703	561.881
SYT1	ENSG00000067715	0.624247	0.000573212	0.0172638	177.423	213.582	199.439	134.951	148.079	100.128
SPAG5	ENSG00000076382	0.790255	0.000573649	0.0172638	116.982	91.2488	104.275	57.689	60.8007	62.2152
TTK	ENSG00000112742	1.04215	0.00058272	0.0175007	59.4659	83.2269	67.8296	30.9048	26.4777	44.7172
REEP2	ENSG00000132563	-0.599697	0.00058483	0.0175274	190.096	122.334	166.031	222.515	228.493	274.136
WISP1	ENSG00000104415	0.252946	0.000586004	0.0175274	1658.22	1597.36	1653.22	1352.6	1328.79	1437.75
SAT1	ENSG00000130066	0.265926	0.000588938	0.0175792	1442.78	1342.66	1420.37	1179.53	1116.97	1201.53
RPL14	ENSG00000188846	-0.263167	0.000590262	0.0175828	6160.09	5014.67	5793.86	6925.77	6449.77	6989.49
NUAK1	ENSG00000074590	-0.26986	0.000595891	0.0176868	1065.51	1015.77	1089.32	1293.88	1302.31	1226.81
HTRA1	ENSG00000166033	-0.208058	0.000596172	0.0176868	11441.8	12178.2	11547.2	14300.7	12961.3	13361.7
HABP4	ENSG00000130956	-0.396878	0.00060089	0.0177907	376.293	322.88	378.631	502.718	463.85	453.004
MELK	ENSG00000165304	0.603467	0.000603664	0.0178345	171.574	235.643	189.315	132.891	120.621	139.012
BTN3A1	ENSG00000026950	0.35259	0.000604807	0.0178345	558.59	610.665	603.379	465.632	437.373	485.084
CAPN1	ENSG00000014216	-0.221139	0.00061163	0.0179994	2780.28	2629.17	2691.92	3241.91	3036.11	3166.17
SGO2	ENSG00000163535	0.681409	0.000620607	0.0182269	148.177	171.468	124.523	86.5335	89.2397	101.1
PDE7B	ENSG00000171408	1.18631	0.00062483	0.0183141	55.5665	65.1777	39.4829	19.573	24.5164	26.247
PODN	ENSG00000174348	-0.499615	0.000632014	0.0184877	179.373	179.489	176.154	231.786	271.642	252.749
SLC20A2	ENSG00000168575	-0.267515	0.000640132	0.0186878	1929.23	2247.13	1885.05	2461.05	2453.6	2381.67
ADGRA2	ENSG00000020181	-0.219811	0.000648241	0.0188868	7075.47	6323.24	6989.48	8167.11	7625.58	7951.88
PSMA4	ENSG00000041357	0.25012	0.000650622	0.0189014	1552.94	1542.2	1474.03	1274.31	1263.08	1304.57
MAP1LC3A	ENSG00000101460	-0.345118	0.000651327	0.0189014	925.134	710.938	846.351	1118.75	995.366	1040.16
HIST1H2BK	ENSG00000197903	0.413343	0.000654451	0.0189545	431.859	457.247	384.705	338.923	297.139	320.797
CKAP2L	ENSG00000169607	0.945057	0.0006587	0.0190398	72.139	81.2215	71.8791	30.9048	39.2262	46.6614
SERPINB7	ENSG00000166396	0.757557	0.000661025	0.0190693	109.183	99.2707	107.312	61.8096	61.7813	63.1873
PAG1	ENSG00000076641	0.353196	0.000690551	0.0198819	666.798	729.99	821.041	570.709	615.852	549.243
PFKFB4	ENSG00000114268	0.325062	0.00069246	0.0198977	805.227	779.124	777.509	566.588	662.923	655.203
EEF1D	ENSG00000104529	-0.312174	0.000703154	0.020133	1214.66	961.622	1105.52	1412.35	1291.52	1371.65
RAB8B	ENSG00000166128	0.24385	0.000703403	0.020133	2090.08	2128.8	2046.02	1656.5	1854.42	1778.96
MSC	ENSG00000178860	-0.366481	0.00071497	0.0204241	552.741	447.219	478.856	667.544	597.219	642.566
CENPE	ENSG00000138778	0.65466	0.000723768	0.0206351	145.253	216.591	171.092	99.9255	126.505	111.793
LINC02544	ENSG00000261039	-0.850676	0.000735685	0.0209341	50.6923	57.1558	41.5076	94.7747	78.4525	96.2391
ERAP2	ENSG00000164308	0.260989	0.000777988	0.0220949	1754.73	1921.24	1655.24	1466.95	1510.21	1471.78
RPL10A	ENSG00000198755	-0.246131	0.000788948	0.0223627	7476.14	6651.14	6768.78	8904.7	7557.92	8322.25
DKK1	ENSG00000107984	0.423854	0.00079736	0.0225574	343.148	339.927	343.197	249.299	274.584	241.084
THBS1	ENSG00000137801	-0.212434	0.000801571	0.0226078	122892	139511	131771	147005	160265	149435
MGST1	ENSG00000008394	0.234181	0.000802233	0.0226078	2414.71	2616.13	2353.79	2103.59	2047.61	2126.98
RPL23A	ENSG00000198242	-0.336891	0.000820046	0.0230654	4345.89	2957.06	3732.65	4625.42	4561.03	4752.66
PPP1R14A	ENSG00000167641	-0.325469	0.00082617	0.023193	5306.12	3997.9	5204.65	6564.18	5404.4	6212.77
TFPI	ENSG00000003436	0.235848	0.000828928	0.0232259	1968.23	2017.5	1973.13	1640.02	1774.99	1644.81
CHAC1	ENSG00000128965	-0.292271	0.000856585	0.0239549	802.303	749.042	853.438	945.687	1002.23	996.415
BCL7A	ENSG00000110987	-0.355298	0.000868723	0.0242327	440.633	413.126	410.015	550.106	501.115	565.769
LOXL3	ENSG00000115318	0.397144	0.000869831	0.0242327	458.18	384.047	433.299	322.44	312.829	333.434
TNFRSF21	ENSG00000146072	-0.290724	0.000878713	0.0244336	762.334	777.119	707.655	901.39	948.294	899.204
NUPR1	ENSG00000176046	-0.281429	0.00088261	0.0244954	2316.25	1830.99	2101.7	2607.34	2422.22	2566.38
RASL11B	ENSG00000128045	-0.740741	0.000918825	0.0254116	82.8624	63.1722	57.7058	113.318	108.853	118.598
OLFML2A	ENSG00000185585	-0.291115	0.000919098	0.0254116	692.145	705.925	719.803	864.304	827.674	899.204
GGH	ENSG00000137563	0.356302	0.000922026	0.0254444	576.137	559.526	579.082	497.567	428.547	414.12
LMNB1	ENSG00000113368	0.688851	0.000928176	0.0255571	127.706	152.416	117.436	86.5335	89.2397	70.9642
HDAC5	ENSG00000108840	-0.272063	0.000929603	0.0255571	924.159	878.395	879.76	1125.97	1047.34	1066.41
TTC4P1	ENSG00000221971	0.570743	0.000949816	0.0260383	182.297	231.632	187.291	145.253	118.659	140.956
DRAM1	ENSG00000136048	0.201612	0.000950666	0.0260383	5112.12	4855.24	4743.01	4277.23	4168.77	4346.31
RPS28	ENSG00000233927	-0.324379	0.000961868	0.0262959	4459.95	3223.79	3938.16	5329.02	4479.64	4744.88
AFAP1	ENSG00000196526	0.208577	0.000964508	0.0263188	8763.91	9686.41	8861.38	7676.75	8224.76	7733.15
TPCN1	ENSG00000186815	-0.201367	0.000975161	0.0265272	3403.21	3642.93	3484.62	4021.75	4007.94	4078.01
RPS24	ENSG00000138326	-0.210225	0.000975771	0.0265272	6353.11	5870.01	6294.99	7120.47	6795.95	7506.65
CKAP2	ENSG00000136108	0.399561	0.000993552	0.0269605	394.815	386.053	377.618	315.229	294.197	269.275
LPCAT1	ENSG00000153395	0.227133	0.00100867	0.0273201	2328.92	2386.51	2183.71	2004.69	1963.27	1926.73
TIMP2	ENSG00000035862	-0.198001	0.00102632	0.0277021	24863.6	27374.6	24802.3	30019.9	29925.7	28428.4
LOX	ENSG00000113083	0.20995	0.00102657	0.0277021	22581.5	25334.1	22470.8	19817.2	21119.4	19916.6
DDR1	ENSG00000204580	-0.256089	0.00102906	0.0277183	1864.89	1587.33	1797.99	2165.4	2032.9	2072.54
HS6ST1	ENSG00000136720	0.226453	0.00104633	0.0281317	3351.54	3011.21	3167.74	2836.03	2611.49	2699.55
PLPP3	ENSG00000162407	0.232061	0.00107819	0.0289352	1834.67	1745.76	1713.96	1498.88	1503.35	1505.8
RABAC1	ENSG00000105404	-0.599457	0.00109377	0.0292993	253.461	131.358	226.773	326.561	313.81	286.773
KLHL38	ENSG00000175946	-1.17737	0.00109959	0.0294016	17.5473	20.0547	26.3219	57.689	38.2456	48.6056
RPS25	ENSG00000118181	-0.298958	0.00110751	0.0295591	5093.6	3791.34	4862.47	5868.82	5319.08	5725.74
BOLA2B	ENSG00000169627	-4.27482	0.00111761	0.0297744	14.6228	2.00547	4.04953	193.67	8.8259	198.311
DCTN1	ENSG00000204843	-0.220252	0.00112831	0.0299562	3705.41	3403.28	3902.73	4367.88	4200.15	4259.79
NACA	ENSG00000196531	-0.202135	0.00112853	0.0299562	3238.46	3020.24	3086.75	3585.99	3578.41	3587.09
HIP1	ENSG00000127946	-0.239172	0.00114332	0.0302938	1865.87	2050.59	1906.31	2177.76	2424.18	2269.88
AFF1	ENSG00000172493	0.254877	0.00115562	0.0305644	1986.75	2238.1	2186.74	1693.58	1926.99	1751.75
INSYN2B	ENSG00000204767	0.533458	0.00117516	0.0309895	217.392	300.82	220.699	162.765	167.692	179.841
DHRS3	ENSG00000162496	-0.880539	0.00117593	0.0309895	46.7929	55.1504	31.3838	85.5033	83.3558	76.7968
IFI35	ENSG00000068079	0.373712	0.0011791	0.0310172	410.412	427.165	398.878	328.621	314.791	311.076
BIRC3	ENSG00000023445	0.372706	0.00118338	0.0310737	597.584	770.1	702.593	477.994	583.49	536.606
NSD2	ENSG00000109685	0.2745	0.00119554	0.0313368	1115.23	986.69	1067.05	871.516	864.939	883.65
PREB	ENSG00000138073	-0.30617	0.00121251	0.0317247	981.675	784.138	931.391	1150.69	1065.97	1118.9
CPA3	ENSG00000163751	1.25861	0.00121479	0.0317277	38.9941	37.1012	54.6686	16.4826	24.5164	13.6096
IFI16	ENSG00000163565	0.265879	0.00122142	0.0318013	1682.59	2048.59	1844.56	1576.15	1532.77	1528.16
NR1D1	ENSG00000126368	0.897953	0.00122196	0.0318013	69.2145	77.2105	66.8172	43.2667	37.2649	34.0239
RPS28P7	ENSG00000227097	-0.296069	0.00123624	0.0321158	2531.69	2201	1887.08	2777.31	2590.89	2760.8
TRAPPC6A	ENSG00000007255	-0.794452	0.00124409	0.0322559	72.139	49.134	84.0277	149.373	107.872	99.1554
CIT	ENSG00000122966	0.707799	0.00124604	0.0322559	104.309	112.306	121.486	76.2319	71.5879	59.2988
LBH	ENSG00000213626	-0.2136	0.00126647	0.0327268	3003.52	2737.46	3003.74	3463.4	3344.04	3333.37
AC089983.1	ENSG00000257732	-0.627575	0.00127247	0.0328238	101.385	85.2324	90.102	126.71	152.982	147.761
ERP27	ENSG00000139055	-1.47734	0.00127742	0.0328936	6.82396	15.041	13.161	31.935	27.4584	37.9124
PHACTR2	ENSG00000112419	-0.28585	0.00128499	0.0330303	729.189	794.165	818.004	925.084	1001.25	927.395
SEMA3C	ENSG00000075223	0.210591	0.00128991	0.0330986	8473.41	8982.49	8676.11	7007.15	8054.13	7520.26
IKBIP	ENSG00000166130	0.229463	0.00129425	0.0331517	1791.78	1768.82	1831.4	1470.04	1584.74	1543.71
WDR62	ENSG00000075702	1.09178	0.00130323	0.0333236	44.8432	71.1941	49.6067	31.935	22.5551	23.3307
PHF11	ENSG00000136147	0.347864	0.0013096	0.0334278	472.803	514.403	486.956	373.948	402.069	382.04
P4HB	ENSG00000185624	0.215159	0.00133976	0.0341383	36408.8	39897.8	34021.1	33130	30674.9	31237.8
SNF8	ENSG00000159210	-0.369046	0.00134781	0.0342835	446.482	375.023	430.262	593.372	494.251	529.801
KIF26B	ENSG00000162849	-0.383395	0.00136544	0.0345778	291.481	314.858	314.851	397.642	428.547	375.235
IQGAP3	ENSG00000183856	0.661475	0.00136603	0.0345778	113.083	122.334	129.585	82.4128	74.5299	73.8805
KCNK6	ENSG00000099337	-0.190379	0.00136647	0.0345778	3938.4	3977.85	4110.27	4503.86	4689.5	4529.07
FAM210B	ENSG00000124098	-0.239222	0.0013704	0.0346174	1390.14	1317.59	1265.48	1573.05	1533.75	1583.57
FGF7	ENSG00000140285	0.39959	0.0013879	0.0349771	423.086	353.965	403.94	276.083	304.003	314.964
AURKA	ENSG00000087586	0.61511	0.00138942	0.0349771	161.825	158.432	129.585	87.5636	104.93	101.1
USP18	ENSG00000184979	0.62029	0.0013962	0.0350874	138.429	148.405	125.535	89.6239	88.259	90.4064
ST6GAL1	ENSG00000073849	-0.483062	0.0014212	0.0356543	180.348	173.473	149.832	227.665	234.377	242.056
RPL21	ENSG00000122026	-0.215653	0.00142455	0.0356593	4213.31	3918.68	3833.89	4682.08	4362.94	4850.84
EDNRA	ENSG00000151617	-0.305438	0.00142627	0.0356593	511.797	530.446	507.203	637.669	641.349	635.761
AC099560.2	ENSG00000234287	-0.567457	0.00143402	0.0357917	160.85	134.366	175.142	250.329	179.46	267.331
AC091806.1	ENSG00000236393	0.559361	0.00144263	0.0359452	184.247	172.47	194.377	137.011	103.95	133.179
CD44	ENSG00000026508	0.189159	0.00144828	0.0360246	5624.89	6004.37	5610.62	5025.12	5105.29	4990.82
CD151	ENSG00000177697	-0.290868	0.00147455	0.0365906	13306.7	9838.83	12261	15467.9	13364.4	14484.5
HAPLN3	ENSG00000140511	-0.658079	0.00147687	0.0365906	80.9127	76.2078	84.0277	122.589	145.137	112.765
RPL34	ENSG00000109475	-0.296779	0.00147853	0.0365906	4637.37	3358.16	4168.99	5194.07	4750.3	4999.57
KLHL24	ENSG00000114796	-0.292767	0.0015301	0.0378027	618.056	599.635	673.234	768.499	780.602	766.996
SAPCD2	ENSG00000186193	1.11341	0.00153434	0.0378436	42.8935	51.1394	45.5572	18.5429	23.5357	22.3586
PARP10	ENSG00000178685	0.312958	0.00155075	0.0381318	771.108	702.917	755.237	584.101	556.032	654.231
HMMR	ENSG00000072571	0.880747	0.00155124	0.0381318	64.3402	82.2242	80.9905	50.4778	40.2069	33.0518
AGT	ENSG00000135744	-0.864825	0.00156044	0.0382936	58.4911	35.0957	43.5324	71.0811	97.0849	81.6574
BNC1	ENSG00000169594	0.334305	0.00156832	0.0384224	518.621	564.539	530.488	450.18	425.605	404.399
AMZ1	ENSG00000174945	-0.30698	0.00157355	0.0384863	508.872	554.512	507.203	654.152	650.175	638.678
NDC80	ENSG00000080986	0.770808	0.0016043	0.0391728	89.6863	100.273	80.9905	47.3874	55.8974	55.4104
RNF41	ENSG00000181852	-0.207406	0.00161519	0.039373	1871.71	1873.11	1907.33	2186	2178.04	2161.98
PAICS	ENSG00000128050	0.239114	0.00163843	0.039787	1879.51	2114.77	1877.97	1627.65	1718.11	1629.26
FTH1P8	ENSG00000219507	0.620297	0.00164029	0.039787	169.624	251.686	250.058	181.308	111.795	143.873
PDIA3	ENSG00000167004	0.217544	0.00164033	0.039787	13685.9	15686.8	13305.7	12248.6	12569.1	11887
NACC2	ENSG00000148411	-0.223714	0.00167754	0.040529	2435.18	2222.06	2491.47	2897.84	2672.29	2778.3
ISLR	ENSG00000129009	-0.420215	0.0016785	0.040529	274.908	226.618	272.331	377.039	323.616	335.379
CYB5R3	ENSG00000100243	-0.177769	0.00167924	0.040529	17721.8	17912.8	16999.9	20578.5	19077.7	19881.6
CDCA8	ENSG00000134690	0.863409	0.00168496	0.0405591	69.2145	90.2461	76.941	33.9953	53.9361	41.8008
RPL21P16	ENSG00000220842	-0.551897	0.00168603	0.0405591	191.071	121.331	151.857	215.303	214.764	250.805
MCCC1	ENSG00000078070	-0.394911	0.00169915	0.0408075	254.436	280.766	278.405	337.893	383.436	348.016
ZNF395	ENSG00000186918	0.274358	0.00171204	0.0410496	920.26	847.31	884.822	739.655	707.053	746.582
PLCD3	ENSG00000161714	-0.29876	0.00172562	0.0413077	701.893	664.813	718.791	882.847	771.776	910.869
TRIM14	ENSG00000106785	0.298081	0.00177664	0.0424594	790.605	914.493	792.695	690.207	647.233	694.088
UBA6	ENSG00000033178	0.254084	0.00180117	0.0429754	1077.21	1136.1	1075.15	898.3	905.145	953.642
GTSE1	ENSG00000075218	0.841178	0.00180513	0.0429997	86.7618	89.2433	67.8296	47.3874	35.3036	53.4662
RACGAP1	ENSG00000161800	0.436115	0.00182671	0.043443	285.631	296.809	252.083	201.911	202.996	211.92
STS	ENSG00000101846	0.239218	0.00183869	0.0435487	1635.8	1833	1668.4	1397.93	1500.4	1453.31
RBMX	ENSG00000147274	0.24789	0.00183985	0.0435487	1269.26	1379.76	1318.12	1097.12	1072.84	1170.42
LEP	ENSG00000174697	-0.335153	0.00184009	0.0435487	529.344	471.285	533.525	694.328	574.664	666.869
KIF18B	ENSG00000186185	1.03969	0.00186498	0.0440665	63.3653	69.1887	41.5076	36.0556	23.5357	25.2749
SMG9	ENSG00000105771	-0.348617	0.00187677	0.0442736	403.589	344.941	364.457	463.572	472.676	481.195
MYO1B	ENSG00000128641	0.214385	0.00191651	0.0451383	4407.3	5103.92	4686.31	4013.5	4217.8	4005.1
ZNFX1	ENSG00000124201	0.256383	0.00193291	0.0454513	2119.33	2629.17	2258.62	1957.3	1977	1931.59
ALAD	ENSG00000148218	-0.251832	0.0019505	0.0457914	895.889	867.365	859.512	1066.22	1034.59	1022.66
ICMT	ENSG00000116237	-0.202595	0.00195798	0.0458933	3220.91	2921.97	3021.96	3558.17	3422.49	3566.68
ICK	ENSG00000112144	-0.319842	0.00197702	0.0462654	477.677	531.449	456.584	587.191	635.465	606.598
CCL20	ENSG00000115009	0.497123	0.00198206	0.0463093	217.392	210.574	261.194	144.222	164.75	178.869
ABCA6	ENSG00000154262	0.543576	0.00200361	0.0467381	170.599	192.525	186.278	106.106	126.505	143.873
FAM89A	ENSG00000182118	-0.443051	0.00200817	0.0467699	217.392	189.517	237.91	299.777	264.777	312.048
RHOBTB3	ENSG00000164292	-0.178214	0.00205502	0.047785	5637.57	5858.98	5656.18	6272.65	6624.33	6510.23
MYO1C	ENSG00000197879	-0.181884	0.00206067	0.0478404	7822.21	7349.04	7884.43	9010.81	8635.66	8507.92
SPATS2L	ENSG00000196141	0.237653	0.00206709	0.0479132	1868.79	2151.87	1958.96	1628.68	1763.22	1678.84
BCAM	ENSG00000187244	-0.274244	0.00208777	0.0483161	781.831	738.012	763.336	972.471	856.113	933.227
ACTN4	ENSG00000130402	-0.166496	0.0021269	0.0491437	31837.7	31197.1	31941.7	37053.8	34940.8	34601.4
FMO3	ENSG00000007933	-0.839527	0.00213976	0.049363	43.8683	39.1066	36.4457	76.2319	66.6846	70.9642
CDC45	ENSG00000093009	1.03584	0.00216921	0.0498346	52.642	47.1285	59.7305	35.0254	21.5744	21.3865
MAOA	ENSG00000189221	0.206676	0.00216989	0.0498346	2517.07	2422.61	2587.65	2095.35	2190.79	2235.86
MOXD1	ENSG00000079931	0.239084	0.00217042	0.0498346	1623.13	1503.1	1492.25	1325.82	1231.7	1356.1
CMPK2	ENSG00000134326	3.96459	0.00217062	1	4.87426	8.02187	18.2229	1.03016	0	0.972112
IGFBP5	ENSG00000115461	0.256235	0.00218094	0.0499824	2916.76	2371.47	2536.02	2305.5	2182.94	2063.79
EEF1A1P5	ENSG00000196205	-0.267822	0.0021837	0.0499824	4810.89	6364.35	5362.59	6297.37	6610.6	7002.12
NBL1	ENSG00000158747	-0.351345	0.00220369	0.0503612	1459.35	970.647	1345.46	1705.95	1527.86	1583.57
PEA15	ENSG00000162734	-0.177517	0.00226457	0.0516717	10356.8	9431.72	9935.51	11300.9	11053	11262.9
MEGF8	ENSG00000105429	-0.207836	0.0022873	0.0521092	3941.32	3675.02	4215.56	4712.98	4519.84	4432.83
RRAS2	ENSG00000133818	0.221824	0.00229326	0.0521635	2650.62	2348.4	2445.91	2054.14	2106.45	2223.22
RHOD	ENSG00000173156	-0.485415	0.00238898	0.0542566	145.253	132.361	158.944	203.972	202.996	204.144
SCARF2	ENSG00000244486	-0.226925	0.00240676	0.0545756	2189.52	2291.25	2208	2830.88	2406.53	2591.65
AC013652.1	ENSG00000259345	-0.708715	0.00244963	0.055385	59.4659	78.2133	61.7553	131.861	99.0463	95.267
WFDC1	ENSG00000103175	-0.902449	0.00245095	0.055385	35.0947	38.1039	28.3467	66.9604	53.9361	69.02
CANX	ENSG00000127022	0.18938	0.00245381	0.055385	16631	18558.6	17477.8	15018.7	16178.9	14990
GPRIN3	ENSG00000185477	-0.635986	0.00252171	0.0568298	86.7618	71.1941	104.275	139.072	116.698	151.649
IGF2R	ENSG00000197081	0.24357	0.00254016	0.0571575	9995.15	12338.6	12103	9315.74	10432.2	9338.11
EMC10	ENSG00000161671	-0.265924	0.00254964	0.0572699	3082.48	2330.35	2668.64	3237.79	3141.04	3339.2
COL13A1	ENSG00000197467	-0.345725	0.00255299	0.0572699	482.551	389.061	501.129	592.342	604.084	548.271
RAB13	ENSG00000143545	-0.34	0.00259574	0.0580946	627.804	478.304	618.565	739.655	676.653	766.996
DANCR	ENSG00000226950	-0.482757	0.00259873	0.0580946	147.203	144.394	167.043	233.846	213.783	193.45
MMP11	ENSG00000099953	-0.59272	0.00260166	0.0580946	113.083	98.2679	79.9781	157.615	147.098	135.124
HIF1A	ENSG00000100644	-0.169956	0.00260578	0.0580955	19310.8	20298.3	18583.3	21507.7	21770.6	22189.4
SATB1	ENSG00000182568	-0.301531	0.00260965	0.0580955	477.677	538.468	553.773	638.699	639.388	656.176
MGAT4B	ENSG00000161013	-0.190679	0.00264383	0.0587669	5016.59	5043.75	4709.6	5893.55	5373.99	5590.62
QARS	ENSG00000172053	-0.218266	0.00265828	0.0589985	1694.29	1530.17	1567.17	1870.77	1829.9	1874.23
RNF213	ENSG00000173821	0.256241	0.00268721	0.0595502	4231.83	5268.36	5087.22	3847.65	4437.47	3927.33
XYLT1	ENSG00000103489	-0.334709	0.00269462	0.059624	469.878	579.58	566.934	644.88	754.124	638.678
PLA2G12A	ENSG00000123739	-0.336347	0.0027053	0.0597477	402.614	359.982	405.965	507.869	512.883	454.948
TGFB3	ENSG00000119699	-0.518264	0.00270838	0.0597477	153.052	142.388	113.387	208.092	201.034	176.924
NAT14	ENSG00000090971	-0.461218	0.0027749	0.0611229	412.362	248.678	409.002	530.532	460.908	482.168
AQP3	ENSG00000165272	-0.682794	0.00279527	0.0614792	62.3905	73.1996	62.7677	118.468	88.259	111.793
SPDL1	ENSG00000040275	0.330254	0.00280209	0.0615365	533.244	639.744	630.714	438.848	507.98	487.028
PLAUR	ENSG00000011422	0.255076	0.0028118	0.0616572	910.511	969.644	922.28	811.766	766.873	769.913
LAMA4	ENSG00000112769	0.224504	0.0028364	0.0621035	4076.83	4887.33	4454.48	3733.3	4035.4	3715.41
ALDH2	ENSG00000111275	-0.247951	0.00284765	0.0622566	938.782	867.365	927.342	1129.06	1046.36	1071.27
PPM1J	ENSG00000155367	-1.16663	0.00285738	0.0622579	19.497	15.041	20.2476	33.9953	53.9361	34.996
PRELP	ENSG00000188783	-0.274187	0.00285846	0.0622579	861.769	889.425	793.707	1070.34	929.662	1078.07
ZFAS1	ENSG00000177410	-0.450386	0.00286047	0.0622579	338.273	226.618	306.752	404.853	340.288	446.199
FUBP1	ENSG00000162613	0.248684	0.00290246	0.0630661	1137.65	1240.38	1147.03	951.868	1050.28	964.335
NID1	ENSG00000116962	0.214304	0.00290623	0.0630661	25855	31597.2	28115.9	24080	25512.7	24162.8
ZNF93	ENSG00000184635	1.32803	0.00292693	0.0634212	31.1952	39.1066	27.3343	17.5127	12.7485	8.74901
CD59	ENSG00000085063	-0.16332	0.00296765	0.0642082	7661.36	7366.08	7586.79	8394.78	8572.89	8357.25
LIMK2	ENSG00000182541	-0.278846	0.0029777	0.0643305	557.615	556.517	559.847	699.479	658.02	673.674
AC026403.1	ENSG00000229119	-0.697159	0.0029891	0.0644329	87.7366	52.1422	67.8296	115.378	122.582	99.1554
SPC24	ENSG00000161888	1.00345	0.00299125	0.0644329	48.7426	42.1148	62.7677	28.8445	22.5551	25.2749
EPHB6	ENSG00000106123	-0.686082	0.00300166	0.0645622	74.0887	78.2133	49.6067	111.257	109.833	104.016
SNHG6	ENSG00000245910	-0.347219	0.00300958	0.0646374	486.451	413.126	451.522	627.368	494.251	597.849
CDC42EP3	ENSG00000163171	-0.194162	0.00301963	0.0647582	5464.04	5985.32	5271.47	6176.84	6447.81	6504.4
AL365203.2	ENSG00000273038	-0.474299	0.00303516	0.0649959	177.423	166.454	161.981	193.67	255.951	252.749
TPM2	ENSG00000198467	-0.269869	0.00305646	0.0653563	26756.7	19866.2	26763.3	30579.3	29028.4	28874.6
POLR2E	ENSG00000099817	-0.237561	0.00307156	0.0655835	2893.36	2514.86	2675.72	3496.36	2947.85	3088.4
HSPB1	ENSG00000106211	-0.204607	0.0030764	0.0655911	10923.2	11203.5	10287.8	13491	11466.8	12397.3
RPS7P1	ENSG00000263266	-0.439818	0.00308638	0.0656218	667.773	394.074	513.277	613.975	714.898	807.825
OCIAD1	ENSG00000109180	0.249721	0.00308693	0.0656218	1369.67	1509.11	1326.22	1091.97	1230.72	1213.2
MCM5	ENSG00000100297	0.493438	0.00309131	0.0656218	177.423	211.577	180.204	130.83	134.35	139.012
PRRX1	ENSG00000116132	-0.30375	0.00313057	0.066359	540.068	617.684	540.612	680.936	759.028	656.176
CDCA2	ENSG00000184661	0.796331	0.00316045	0.0668954	67.2648	107.293	73.9039	45.327	50.0135	47.6335
HJURP	ENSG00000123485	0.779775	0.00319692	0.0675283	76.0384	99.2707	95.1639	39.1461	49.0328	69.02
GXYLT2	ENSG00000172986	0.41519	0.00319958	0.0675283	273.933	286.782	351.296	229.726	226.532	227.474
TGFBR2	ENSG00000163513	0.162587	0.00323327	0.0681409	8919.89	9232.17	8981.85	7899.27	8250.26	8091.86
ENDOD1	ENSG00000149218	-0.228722	0.00324476	0.0682848	1306.3	1451.96	1325.21	1548.33	1670.06	1566.07
PXDC1	ENSG00000168994	-0.235419	0.00326492	0.0686103	1262.43	1209.3	1111.59	1433.98	1353.31	1431.92
LRRC8D	ENSG00000171492	0.307812	0.00327407	0.0687038	555.665	582.588	517.327	451.21	427.566	458.837
MYL12A	ENSG00000101608	-0.165869	0.00328524	0.0688395	9811.88	9425.7	9147.88	10822.9	10527.3	10494.9
ATP9A	ENSG00000054793	-0.257715	0.00329625	0.0689713	697.019	775.113	753.212	889.028	895.339	875.873
NEK2	ENSG00000117650	1.00626	0.00331409	0.0692455	54.5917	53.1449	69.8543	25.754	44.1295	18.4701
CD46	ENSG00000117335	0.17709	0.0033453	0.0697979	5915.4	6174.84	5767.54	5119.9	5447.54	5227.05
CNN3	ENSG00000117519	-0.170956	0.00337888	0.0703981	4478.47	4392.98	4339.07	5062.21	4842.48	4968.46
TPD52	ENSG00000076554	0.528941	0.00340109	0.07059	170.599	166.454	141.733	111.257	113.756	106.932
GCAT	ENSG00000100116	-0.496244	0.00340226	0.07059	125.756	131.358	121.486	163.795	183.383	186.645
ARNT2	ENSG00000172379	-0.325644	0.00340257	0.07059	380.192	363.992	354.334	454.301	438.353	484.112
ROBO1	ENSG00000169855	0.235209	0.00343507	0.0711383	1898.04	2167.91	2031.85	1628.68	1869.13	1681.75
SNRPEP4	ENSG00000233270	1.14265	0.00343872	0.0711383	31.1952	48.1312	47.5819	13.3921	18.6325	25.2749
GPR89A	ENSG00000117262	-0.731971	0.00344603	0.0711888	128.68	53.1449	128.572	176.157	143.176	196.367
STON1	ENSG00000243244	-0.304619	0.00348931	0.0719812	543.967	454.239	519.352	634.579	642.33	597.849
ZFP36L1	ENSG00000185650	0.20259	0.00350197	0.0721405	6509.08	7347.03	6664.51	5609.22	6308.56	5913.36
SULT1A2	ENSG00000197165	1.50777	0.00358943	0.0738382	30.2204	20.0547	23.2848	10.3016	8.8259	6.80478
TMEM173	ENSG00000184584	-0.228782	0.00362215	0.0744066	1223.44	1289.52	1276.61	1583.36	1456.27	1401.79
SMAD7	ENSG00000101665	-0.331368	0.00367828	0.0753726	468.904	394.074	509.228	541.864	582.51	601.737
FAP	ENSG00000078098	-0.193819	0.00367948	0.0753726	5039.98	5818.87	5331.2	6033.65	6302.68	6180.69
IL4R	ENSG00000077238	-0.212381	0.00374687	0.0766457	1338.47	1370.74	1357.6	1533.91	1638.68	1538.85
ADARB1	ENSG00000197381	-0.192174	0.00377875	0.0771899	2297.72	2193.98	2392.26	2621.76	2601.68	2641.23
BTF3	ENSG00000145741	-0.185194	0.00378894	0.0772902	3744.4	3415.31	3709.37	4110.34	4046.19	4201.47
BNIP3	ENSG00000176171	0.176514	0.00380223	0.0774532	7720.82	6978.03	7119.07	6444.68	6388.97	6472.32
GALNT10	ENSG00000164574	-0.167136	0.00381087	0.0775212	4261.08	4181.4	4257.06	4842.78	4714.99	4702.11
SFRP1	ENSG00000104332	-0.270111	0.00382344	0.0776689	841.297	705.925	747.138	949.808	880.629	937.116
SPINT2	ENSG00000167642	-0.365921	0.00383909	0.0778786	253.461	245.67	247.021	315.229	318.713	327.602
DCBLD2	ENSG00000057019	0.225672	0.00391167	0.0792412	2148.57	2534.91	2273.81	1918.16	2079.97	1951.03
IL4I1	ENSG00000104951	1.04459	0.00395398	0.0799372	47.7677	68.1859	46.5696	32.9651	32.3616	13.6096
CCL2	ENSG00000108691	0.164687	0.00395696	0.0799372	12994.8	13544.9	12449.3	11395.6	11596.3	11790.7
CHD6	ENSG00000124177	0.231031	0.00407508	0.0822098	1168.85	1177.21	1280.66	1014.71	1056.17	1018.77
FBLIM1	ENSG00000162458	-0.175475	0.00411141	0.0827954	3170.22	3177.66	3197.1	3653.98	3474.46	3651.25
DAB2	ENSG00000153071	0.209938	0.00411543	0.0827954	15442.6	18159.5	15105.7	13785.6	14644.1	13681.5
CA5B	ENSG00000169239	-0.440359	0.00415142	0.0833859	170.599	189.517	165.018	263.721	236.338	212.893
ETV7	ENSG00000010030	-0.864398	0.00415986	0.0833859	44.8432	37.1012	24.2972	62.8398	63.7426	67.0757
TMPO	ENSG00000120802	0.315689	0.00416188	0.0833859	451.356	506.381	482.906	404.853	377.553	375.235
SUGCT	ENSG00000175600	-0.515385	0.0043507	0.0870497	110.158	102.279	123.511	162.765	169.653	147.761
RPL19	ENSG00000108298	-0.203444	0.00440949	0.0880741	10840.3	9328.44	9641.92	12040.5	10683.3	11603.1
ITM2B	ENSG00000136156	0.17458	0.00441394	0.0880741	10636.6	11403.1	10113.7	9620.67	9452.54	9415.88
NCSTN	ENSG00000162736	0.205335	0.0044403	0.0884792	3782.42	4364.9	3734.68	3458.25	3440.14	3407.25
GCNT4	ENSG00000176928	-0.463264	0.0044764	0.0890772	126.731	161.44	155.907	198.821	209.86	203.171
TPST2	ENSG00000128294	-0.20164	0.00450485	0.0894097	2176.84	1990.43	2014.64	2466.2	2273.16	2370.98
UAP1	ENSG00000117143	0.203368	0.0045061	0.0894097	1641.65	1735.73	1693.71	1467.98	1502.36	1433.87
SLC10A3	ENSG00000126903	-0.271805	0.00451145	0.0894097	675.572	577.575	608.441	756.138	754.124	737.833
SMTN	ENSG00000183963	0.232228	0.0045244	0.0895453	1000.2	986.69	970.874	844.731	828.654	844.765
CENPI	ENSG00000102384	0.810135	0.00453532	0.08964	58.4911	69.1887	65.8048	37.0858	39.2262	34.0239
ERRFI1	ENSG00000116285	-0.178889	0.00454473	0.0897047	7515.13	8549.31	7994.78	9078.8	9231.9	8923.99
ATP1B1	ENSG00000143153	-0.288367	0.00455628	0.0898114	562.489	533.455	535.55	639.729	731.569	621.18
RAD51AP1	ENSG00000111247	1.01315	0.00460533	0.0906562	39.9689	54.1476	42.52	26.7842	17.6518	23.3307
MRAS	ENSG00000158186	-0.196895	0.0046159	0.0907422	1628	1603.37	1630.95	1886.22	1794.6	1892.7
MPZL1	ENSG00000197965	0.169197	0.00463079	0.0909126	4889.86	5131.99	4821.97	4458.53	4311.94	4430.89
SGCE	ENSG00000127990	0.197909	0.00463891	0.09095	1808.35	1761.8	1722.06	1524.64	1554.34	1534.96
CDH4	ENSG00000179242	0.222676	0.0046847	0.0917247	1373.57	1242.39	1297.87	1138.33	1091.47	1124.73
LYNX1	ENSG00000180155	-0.334284	0.00469927	0.091887	353.871	335.916	423.176	464.602	457.966	480.223
C1R	ENSG00000159403	0.182488	0.00474048	0.0925691	10505	9531.99	9847.44	9280.71	8322.83	8731.51
OLFML1	ENSG00000183801	0.420796	0.00478557	0.0933249	222.266	225.615	228.798	159.675	170.634	174.98
STEAP2	ENSG00000157214	0.282312	0.00479331	0.0933514	758.434	758.067	688.419	567.618	665.865	579.379
CSMD3	ENSG00000164796	1.78403	0.00480789	0.093508	23.3964	20.0547	18.2229	6.18096	10.7872	0.972112
STC2	ENSG00000113739	-0.190958	0.00481413	0.093508	20223.3	18669.9	22180.3	23640.1	23587.7	22488.8
NAMPTP1	ENSG00000229644	0.339663	0.00485058	0.094091	460.13	582.588	459.621	389.401	384.417	413.148
ADGRD1	ENSG00000111452	0.19548	0.00485776	0.0941054	5716.53	6463.62	5591.38	5173.46	5342.61	5003.46
GINS2	ENSG00000131153	1.04173	0.00489233	0.0946497	44.8432	37.1012	52.6438	14.4222	27.4584	23.3307
KIF15	ENSG00000163808	0.93717	0.00493366	0.0953233	48.7426	48.1312	47.5819	22.6635	26.4777	26.247
TNFAIP3	ENSG00000118503	0.177182	0.00495474	0.0956043	5301.24	5785.78	5775.64	4840.72	5136.68	4935.41
VEGFC	ENSG00000150630	0.196391	0.00498874	0.0961335	3086.38	3382.22	3013.86	2861.78	2760.55	2653.87
SFPQ	ENSG00000116560	0.214197	0.0051191	0.0984606	2195.37	2612.12	2415.54	2041.78	2120.18	2063.79
NT5DC2	ENSG00000168268	-0.274265	0.00512297	0.0984606	1107.43	1309.57	984.035	1370.11	1313.1	1429.98
STEAP1	ENSG00000164647	0.289152	0.00514879	0.098827	714.566	630.72	612.491	507.869	525.632	568.686
SREBF1	ENSG00000072310	0.241031	0.00516681	0.099043	1258.53	1273.47	1111.59	1077.55	973.791	1032.38
IFITM10	ENSG00000244242	-0.930735	0.00518736	0.0993066	28.2707	22.0601	26.3219	51.508	48.0521	46.6614
NASP	ENSG00000132780	0.287884	0.00519994	0.0994173	547.867	582.588	527.451	446.059	445.218	466.614
NUF2	ENSG00000143228	0.895734	0.00523259	0.0999111	47.7677	73.1996	59.7305	22.6635	39.2262	34.996
AC137630.5	ENSG00000285416	-4.66209	0.00523421	1	0	0	0	5.1508	2.94197	5.83267
NUP153	ENSG00000124789	0.306679	0.00524709	0.100057	705.792	927.529	728.915	656.212	624.678	628.956
WSB1	ENSG00000109046	0.239133	0.00537754	0.102411	2482.95	2527.89	2889.34	1979.97	2358.48	2353.48
MAP3K7CL	ENSG00000156265	-0.372637	0.00551858	0.104961	220.316	220.601	215.637	295.656	283.41	271.219
TSKU	ENSG00000182704	0.247938	0.00562139	0.106777	786.705	804.193	752.2	654.152	649.194	669.785
ORC3	ENSG00000135336	0.324452	0.00563297	0.106842	404.563	402.096	375.594	320.38	322.636	301.355
PKMYT1	ENSG00000127564	1.0001	0.00563941	0.106842	57.5162	41.1121	38.4705	24.7238	17.6518	26.247
ALDH4A1	ENSG00000159423	-0.424847	0.00574974	0.108652	158.901	172.47	177.167	220.454	252.029	209.976
CKS2	ENSG00000123975	0.510935	0.00574982	0.108652	215.442	151.413	235.885	134.951	132.389	155.538
AHI1	ENSG00000135541	0.411691	0.00582436	0.109919	215.442	255.697	260.182	186.459	175.537	187.618
ESCO1	ENSG00000141446	0.365226	0.00587034	0.110644	294.405	332.908	326.999	261.661	225.551	253.721
SFTA1P	ENSG00000225383	1.38325	0.00589947	0.11105	30.2204	24.0656	23.2848	7.21112	14.7098	7.7769
TNFSF10	ENSG00000121858	1.11967	0.00593124	0.111504	51.6671	31.0848	33.4086	13.3921	16.6712	23.3307
NRP1	ENSG00000099250	0.177628	0.00594679	0.111653	8101.99	9157.97	8692.31	7464.54	7981.56	7498.87
ATP5MC1P4	ENSG00000227440	4.66044	0.00597334	1	7.79881	2.00547	4.04953	0	0	0
ECT2	ENSG00000114346	0.280075	0.00606632	0.113717	603.433	628.714	557.822	504.778	502.096	467.586
RHOBTB1	ENSG00000072422	-0.256546	0.00607228	0.113717	562.489	619.69	598.318	714.931	711.956	699.921
FAM3C2	ENSG00000174028	-0.442489	0.00608866	0.113878	273.933	174.476	227.786	316.259	269.68	333.434
MID1	ENSG00000101871	0.355707	0.00613908	0.114675	300.254	315.861	350.284	248.269	251.048	255.665
PIMREG	ENSG00000129195	0.776805	0.00615476	0.114821	68.2396	81.2215	62.7677	30.9048	46.0908	46.6614
RAD23B	ENSG00000119318	0.163273	0.00617047	0.114924	5993.39	5734.64	5769.56	5353.74	5268.08	5004.43
ILK	ENSG00000166333	-0.637891	0.00617601	0.114924	126.731	72.1969	72.8915	124.649	131.408	167.203
TOP1	ENSG00000198900	0.237932	0.0062178	0.115421	1257.56	1359.71	1277.63	1054.88	1217.97	1029.47
UQCRH	ENSG00000173660	-0.329426	0.0062185	0.115421	1259.51	798.176	1092.36	1344.36	1272.89	1341.51
GDF7	ENSG00000143869	-1.53832	0.00623477	0.115576	7.79881	4.01094	10.1238	23.6937	19.6131	20.4144
MTBP	ENSG00000172167	1.00629	0.00629501	0.116545	38.9941	39.1066	43.5324	17.5127	22.5551	20.4144
ADI1	ENSG00000182551	-0.231172	0.00630757	0.116578	1064.54	1003.74	1012.38	1270.19	1104.22	1242.36
U2SURP	ENSG00000163714	0.254275	0.00631273	0.116578	978.751	1126.07	1135.89	831.339	969.869	914.757
ARL4A	ENSG00000122644	0.659649	0.00635471	0.117206	87.7366	78.2133	96.1763	54.5985	55.8974	55.4104
AOX1	ENSG00000138356	0.163657	0.00636695	0.117283	4001.77	4230.54	4103.18	3668.4	3637.25	3706.66
MOV10	ENSG00000155363	0.217705	0.00639292	0.117614	1092.81	1090.97	1149.05	935.385	960.062	970.168
HERC4	ENSG00000148634	0.195316	0.00641618	0.117893	1793.73	1970.37	1907.33	1636.92	1681.82	1634.12
ADAMTS14	ENSG00000138316	-0.296413	0.00643674	0.118123	387.016	380.036	426.213	480.055	479.541	505.498
KANK1	ENSG00000107104	-0.244899	0.00651409	0.119392	759.409	847.31	727.902	903.45	930.643	932.255
PREPL	ENSG00000138078	0.221431	0.00652812	0.1195	1604.61	1867.09	1607.66	1473.13	1479.81	1403.73
MMP23A	ENSG00000215914	-2.51387	0.00660113	0.120685	4.87426	1.00273	2.02476	4.12064	35.3036	5.83267
PHLDA3	ENSG00000174307	-0.302085	0.00671787	0.122598	2417.63	1613.4	2171.56	2754.65	2354.55	2539.16
RGS5	ENSG00000143248	-0.619971	0.00672251	0.122598	53.6168	86.2351	74.9162	106.106	116.698	106.932
HIST2H2BE	ENSG00000184678	0.369294	0.00675451	0.122958	333.399	346.946	287.516	230.756	243.203	275.108
KLHL5	ENSG00000109790	-0.20434	0.00675909	0.122958	2122.25	2418.59	2320.38	2495.05	2803.7	2605.26
PTH1R	ENSG00000160801	-0.426412	0.00678341	0.123247	141.353	152.416	161.981	210.153	196.131	206.088
CCND1	ENSG00000110092	-0.162664	0.00681564	0.123679	16054.8	17162.8	16156.6	17692	19435.6	18138.6
NEIL3	ENSG00000109674	0.911886	0.00688827	0.124842	45.818	68.1859	44.5448	21.6334	30.4003	32.0797
ARHGAP15	ENSG00000075884	-1.06377	0.00692461	0.125346	23.3964	21.0574	12.1486	46.3572	32.3616	39.8566
TRIP13	ENSG00000071539	0.650534	0.00694386	0.125422	95.5354	123.336	78.9658	61.8096	65.7039	62.2152
DHRS4	ENSG00000157326	-0.402615	0.00694597	0.125422	349.972	233.637	379.643	436.788	411.876	424.813
BACE2	ENSG00000182240	0.22149	0.00699494	0.126025	1108.41	1175.2	1122.73	1006.47	916.913	998.359
USP31	ENSG00000103404	0.372831	0.0069966	0.126025	299.279	351.96	307.764	223.545	278.506	238.167
NFKBIZ	ENSG00000144802	-0.188388	0.00701959	0.126246	1829.8	1782.86	1939.72	2060.32	2161.37	2104.62
ATP6V1B2	ENSG00000147416	-0.167301	0.00702616	0.126246	3571.86	3339.1	3527.14	3998.05	3879.47	3844.7
NIPAL4	ENSG00000172548	-0.644759	0.0070469	0.126464	65.3151	64.175	63.78	99.9255	123.563	78.7411
CLMP	ENSG00000166250	0.234988	0.00706041	0.126551	1062.59	1273.47	1189.55	1007.5	987.521	1000.3
STOM	ENSG00000148175	-0.174856	0.0071142	0.127359	4872.31	5377.66	4792.61	5504.15	5724.09	5751.99
HM13-IT1	ENSG00000235313	4.56588	0.00712229	1	2.92455	5.01367	5.06191	0	0	0
EDIL3	ENSG00000164176	-0.165415	0.00713495	0.127574	20178.5	22095.2	21233.7	22503.8	24888.1	23829.4
RPL7P1	ENSG00000214485	-0.286479	0.00714982	0.127613	967.053	1244.39	915.193	1353.63	1188.56	1271.52
CHST7	ENSG00000147119	0.265796	0.00715455	0.127613	699.943	709.936	642.862	606.764	532.496	568.686
COL4A2	ENSG00000134871	-0.196217	0.00721594	0.128398	119880	106969	132395	135894	142461	133228
CCDC122	ENSG00000151773	0.92107	0.00724813	0.128398	50.6923	46.1258	40.4953	24.7238	22.5551	25.2749
CXCL1	ENSG00000163739	0.158848	0.00724843	0.128398	32522	34521.1	31348.4	30212.5	28220.3	29700.9
CYB561A3	ENSG00000162144	-0.215254	0.00724888	0.128398	979.726	916.499	985.047	1122.87	1107.16	1115.01
ADPGK	ENSG00000159322	0.21718	0.00725722	0.128398	1052.84	1062.9	1065.03	932.295	875.726	928.367
RAN	ENSG00000132341	0.163284	0.00725875	0.128398	4581.8	4526.34	4419.05	4126.82	3862.8	4090.65
DDX60L	ENSG00000181381	0.316128	0.00726	0.128398	403.589	497.356	462.658	362.616	378.533	353.849
ESPL1	ENSG00000135476	0.746585	0.00732249	0.129346	75.0636	62.1695	62.7677	40.1762	39.2262	39.8566
AL353748.2	ENSG00000275017	-4.64655	0.00735009	1	0	0	0	1.03016	8.8259	3.88845
HPS5	ENSG00000110756	-0.198423	0.00736649	0.129967	1637.75	1796.9	1712.95	1871.8	2066.24	1967.55
2020-09-04	ENSG00000108387	-0.667284	0.00737908	0.130032	63.3653	43.1176	72.8915	87.5636	92.1817	104.988
TUBA1C	ENSG00000167553	0.240398	0.00741971	0.130533	3057.13	3764.26	2873.14	2787.61	2616.39	2802.6
NATD1	ENSG00000274180	-0.293436	0.00743037	0.130533	393.84	382.042	421.151	521.261	467.773	478.279
UPF2	ENSG00000151461	0.263308	0.00743669	0.130533	619.031	675.843	630.714	518.171	562.897	522.996
PDIA3P1	ENSG00000180867	0.299286	0.0074432	0.130533	506.923	633.728	564.909	472.844	478.56	434.534
KLF2	ENSG00000127528	0.271843	0.00749011	0.131198	994.349	1253.42	961.763	889.028	889.455	879.761
DNASE1L1	ENSG00000013563	-0.322047	0.00750002	0.131215	335.349	284.776	338.135	391.461	400.108	406.343
P2RX6	ENSG00000099957	0.57428	0.00752057	0.131417	128.68	119.325	125.535	72.1112	72.5685	105.96
SSR1	ENSG00000124783	0.17645	0.0075741	0.132194	3590.38	4012.94	3794.41	3337.72	3453.87	3293.52
FAM111B	ENSG00000189057	1.15593	0.00763155	0.133015	33.145	38.1039	32.3962	10.3016	11.7679	24.3028
MRPL42	ENSG00000198015	0.25914	0.00763929	0.133015	718.466	861.349	769.41	636.639	657.039	668.813
PRUNE2	ENSG00000106772	0.252201	0.00775119	0.134803	1202.97	1530.17	1362.67	1101.24	1228.76	1108.21
AFF3	ENSG00000144218	-1.26678	0.00778174	0.135173	11.6982	11.0301	11.1362	28.8445	19.6131	33.0518
ARSJ	ENSG00000180801	0.200214	0.00779912	0.135314	1421.33	1494.07	1469.98	1294.91	1306.23	1216.11
HEG1	ENSG00000173706	-0.173104	0.00786555	0.136305	8238.47	9485.86	8459.46	9839.06	9917.37	9764.86
POLD1	ENSG00000062822	0.405025	0.00790312	0.136794	201.794	227.621	233.86	166.886	162.789	171.092
ZCRB1	ENSG00000139168	0.269515	0.00792369	0.136826	767.208	713.947	731.952	537.744	639.388	658.12
GNA14	ENSG00000156049	0.257007	0.0079255	0.136826	784.755	816.226	752.2	661.363	597.219	710.614
COL5A3	ENSG00000080573	0.345801	0.007933	0.136826	363.62	300.82	355.346	257.54	277.526	267.331
LEPROT	ENSG00000213625	-0.15996	0.00794865	0.136864	3757.08	3850.5	3684.06	4089.74	4236.43	4288.96
PLK4	ENSG00000142731	0.814483	0.00795397	0.136864	54.5917	67.1832	59.7305	30.9048	27.4584	44.7172
LRRC8C	ENSG00000171488	0.321907	0.00800671	0.13761	388.966	463.263	409.002	315.229	362.843	330.518
UBC	ENSG00000150991	0.240319	0.00811761	0.139352	11092.8	15074.1	12043.3	11367.8	10632.3	10347.2
CERK	ENSG00000100422	-0.196085	0.00821722	0.14081	1257.56	1253.42	1302.94	1482.4	1407.24	1479.55
BRIP1	ENSG00000136492	0.658224	0.00822178	0.14081	84.8121	101.276	92.1267	67.9906	65.7039	42.7729
CPA4	ENSG00000128510	0.177891	0.00823222	0.140824	3312.55	3013.22	2984.5	2772.16	2727.2	2731.63
EEF1B2P3	ENSG00000232472	-0.495072	0.00826574	0.1411	105.284	98.2679	105.288	149.373	129.447	156.51
FSTL3	ENSG00000070404	-0.170013	0.00826765	0.1411	5236.9	4865.27	4903.98	5913.12	5352.42	5618.81
RPS3	ENSG00000149273	-0.483915	0.00831871	0.141806	11631	7689.97	11183.8	14905.4	13278.1	14478.6
BLZF1	ENSG00000117475	0.284428	0.00833328	0.141889	596.609	672.835	589.206	454.301	532.496	538.55
MMD	ENSG00000108960	0.332699	0.00838381	0.142583	354.846	338.924	330.036	249.299	287.332	276.08
EML2	ENSG00000125746	-0.278239	0.00840483	0.142698	626.83	538.468	697.531	786.012	721.763	751.443
RFC3	ENSG00000133119	0.675921	0.00841656	0.142698	73.1139	82.2242	74.9162	49.4477	44.1295	50.5498
GPC1	ENSG00000063660	-0.155612	0.00842081	0.142698	11586.1	11197.5	10884.1	13135.6	12210.1	12158.2
MFGE8	ENSG00000140545	-0.159409	0.00843882	0.142698	10832.5	10995	10913.5	12879.1	11446.2	12241.8
RAPGEF5	ENSG00000136237	-0.301512	0.00843932	0.142698	468.904	573.564	550.736	572.769	721.763	667.841
LMLN	ENSG00000185621	0.357296	0.00845374	0.142776	271.984	290.793	294.603	207.062	236.338	225.53
FOXM1	ENSG00000111206	0.465564	0.00851713	0.143681	155.001	184.503	173.117	139.072	111.795	120.542
NUTM2E	ENSG00000228570	4.65116	0.00851754	1	10.7234	1.00273	2.02476	0	0	0
NES	ENSG00000132688	-0.205974	0.00857341	0.144464	10959.3	9649.31	11764.9	12249.6	13468.3	11623.5
LINC00460	ENSG00000233532	4.55141	0.00861256	1	7.79881	2.00547	3.03714	0	0	0
FASN	ENSG00000169710	0.216069	0.00864519	0.145506	1994.55	2256.15	1908.34	1692.55	1892.67	1716.75
NOMO2	ENSG00000185164	0.189217	0.00869196	0.146045	1880.49	2000.45	1946.81	1613.23	1731.84	1765.36
PID1	ENSG00000153823	0.341476	0.00869718	0.146045	313.902	294.804	320.925	253.419	250.067	230.391
TUBB	ENSG00000196230	0.155251	0.00873366	0.146489	14216.3	14750.2	13736	13322	12230.7	12794
MECP2	ENSG00000169057	-0.223703	0.00875637	0.146702	1019.69	1058.89	1126.78	1220.74	1349.38	1172.37
CNTNAP1	ENSG00000108797	0.200148	0.00888088	0.148457	3744.4	4424.06	4299.58	3515.94	3858.88	3477.24
TENM2	ENSG00000145934	0.838237	0.00888144	0.148457	50.6923	47.1285	77.9534	29.8746	30.4003	37.9124
NKD2	ENSG00000145506	-0.461316	0.00890948	0.148756	123.806	119.325	115.412	163.795	149.06	180.813
STX10	ENSG00000104915	-0.302849	0.00894474	0.149174	477.677	383.044	433.299	577.92	493.27	525.913
TMEM130	ENSG00000166448	-0.956887	0.00896471	0.149199	34.1198	18.0492	18.2229	40.1762	48.0521	48.6056
C12orf57	ENSG00000111678	-0.417774	0.00896663	0.149199	193.995	140.383	182.229	224.575	225.551	240.112
STAMBPL1	ENSG00000138134	0.445208	0.00898934	0.149407	190.096	180.492	159.956	138.041	124.543	127.347
HS2ST1	ENSG00000153936	-0.212366	0.00909146	0.150933	2124.2	1732.72	2040.96	2237.51	2324.15	2271.83
CASS4	ENSG00000087589	0.536678	0.0091222	0.151271	161.825	181.495	124.523	94.7747	132.389	95.267
CXCL8	ENSG00000169429	0.196579	0.00918439	0.15213	23168.3	22107.3	23755.5	17574.5	21700	20961.7
SSPN	ENSG00000123096	-0.320709	0.00926036	0.153215	263.21	274.749	277.393	332.742	336.365	348.988
TMED5	ENSG00000117500	0.222209	0.00927347	0.153259	1852.22	2017.5	1723.07	1447.38	1697.52	1648.7
IMPDH2	ENSG00000178035	-0.192237	0.00929965	0.153518	1427.18	1340.66	1327.23	1587.48	1521	1570.93
MSRB3	ENSG00000174099	-0.161004	0.00940414	0.155068	3685.91	3951.77	3906.78	4219.54	4259.97	4427
BHLHE40	ENSG00000134107	0.222386	0.00949137	0.15633	876.391	872.379	838.252	733.474	734.511	749.498
ADAM33	ENSG00000149451	-0.232364	0.00954114	0.156849	1033.34	950.592	1051.86	1142.45	1111.08	1312.35
KITLG	ENSG00000049130	0.20821	0.00954873	0.156849	1128.88	1221.33	1223.97	1009.56	1064.99	1018.77
AK4P1	ENSG00000263535	0.663463	0.00955506	0.156849	124.781	69.1887	130.597	74.1715	71.5879	59.2988
FKBP11	ENSG00000134285	0.280758	0.00975145	0.159893	623.905	755.059	594.268	555.256	536.419	532.717
CCM2	ENSG00000136280	-0.214615	0.00977866	0.16016	1181.52	1025.8	1051.86	1258.86	1233.67	1289.99
CCNF	ENSG00000162063	0.5772	0.00998531	0.163362	134.53	110.301	110.35	73.1414	64.7233	100.128
AURKB	ENSG00000178999	0.925059	0.00999889	0.163401	42.8935	39.1066	55.681	23.6937	17.6518	31.1076
SNHG8	ENSG00000269893	-0.474692	0.01006	0.164164	251.512	136.372	258.157	313.169	292.235	292.606
PLXDC2	ENSG00000120594	-0.793982	0.0100768	0.164164	32.1701	34.093	30.3714	46.3572	58.8394	62.2152
PFN1P1	ENSG00000233328	0.896788	0.0100819	0.164164	41.9186	75.2051	82.0029	51.508	20.5938	34.996
FAM168B	ENSG00000152102	-0.164995	0.0101051	0.164164	3161.44	2933	3147.49	3540.66	3390.13	3431.56
HLA-E	ENSG00000204592	0.144986	0.0101059	0.164164	9225.99	8755.87	9230.9	8384.47	8097.28	8129.77
ADAMTS15	ENSG00000166106	-0.248883	0.0101129	0.164164	661.924	595.624	569.971	745.836	724.705	701.865
SLC2A13	ENSG00000151229	0.259468	0.0101397	0.164416	616.106	696.9	623.627	513.02	568.78	535.634
KRT18P5	ENSG00000236670	4.4492	0.0101913	1	2.92455	5.01367	4.04953	0	0	0
PF4V1	ENSG00000109272	0.636405	0.0102524	0.166059	86.7618	110.301	75.9286	51.508	58.8394	65.1315
PRR15	ENSG00000176532	-0.332093	0.0102741	0.166227	584.911	431.176	509.228	712.871	532.496	675.618
FAM234A	ENSG00000167930	-0.212576	0.0102864	0.166242	1311.18	1119.05	1181.45	1430.89	1344.48	1410.53
BLMH	ENSG00000108578	-0.256559	0.0103032	0.166306	460.13	487.329	469.745	556.287	573.684	562.853
RARRES2	ENSG00000106538	-0.337078	0.0103131	0.166306	728.214	473.29	665.135	863.274	709.995	785.466
CLSPN	ENSG00000092853	0.862013	0.0103261	0.166332	41.9186	50.1367	50.6191	25.754	22.5551	30.1355
ZWILCH	ENSG00000174442	0.410406	0.0103475	0.166493	197.895	196.536	196.402	160.705	135.331	148.733
APOBEC3B	ENSG00000179750	1.24081	0.0103888	0.166974	32.1701	27.0738	27.3343	7.21112	20.5938	8.74901
CDCA3	ENSG00000111665	0.72512	0.0105122	0.168772	73.1139	84.2297	59.7305	50.4778	32.3616	48.6056
AK4P3	ENSG00000233381	0.974563	0.010537	0.168984	84.8121	28.0766	58.7181	26.7842	37.2649	23.3307
INPP5A	ENSG00000068383	-0.230511	0.0105519	0.169039	682.396	662.807	662.098	761.288	825.712	767.968
MAD2L1	ENSG00000164109	0.514727	0.0106385	0.170239	127.706	119.325	117.436	78.2922	87.2784	89.4343
MACO1	ENSG00000204178	0.27676	0.0106523	0.170274	504.973	493.345	453.547	404.853	405.992	387.873
AC116533.1	ENSG00000244398	-0.211345	0.0106762	0.170469	1181.52	1273.47	1116.66	1461.8	1314.08	1359.98
SNRPGP10	ENSG00000235363	-1.79283	0.0108015	0.172281	9.74851	3.0082	9.11143	54.5985	4.90328	16.5259
PINK1	ENSG00000158828	-0.216231	0.010843	0.172585	1928.26	1674.57	1805.08	2221.03	1871.09	2191.14
ALKBH7	ENSG00000125652	-0.355588	0.0108513	0.172585	365.569	251.686	344.21	422.366	377.553	430.646
MCM7	ENSG00000166508	0.316904	0.0108595	0.172585	370.444	368.003	377.618	320.38	263.796	312.048
MEIS3	ENSG00000105419	-0.23438	0.0108677	0.172585	1250.73	1033.82	1146.02	1473.13	1281.72	1282.22
GPSM2	ENSG00000121957	0.396698	0.0109773	0.174136	239.813	235.643	205.513	160.705	194.17	162.343
TSHZ2	ENSG00000182463	0.388293	0.0110059	0.174402	264.185	209.571	276.38	185.429	197.112	190.534
RGS16	ENSG00000143333	-0.510073	0.0110257	0.174526	121.856	88.2406	90.102	155.554	146.118	126.375
RCN1	ENSG00000049449	0.171731	0.011047	0.174674	4895.7	5269.37	4554.7	4417.33	4368.82	4282.15
SLC35F5	ENSG00000115084	-0.1783	0.0110665	0.174794	1588.03	1692.62	1709.91	1871.8	1896.59	1878.12
2020-03-03	ENSG00000173926	0.410373	0.0111232	0.1755	241.763	253.692	196.402	177.188	152.002	191.506
LDHAP4	ENSG00000214110	0.800152	0.0111907	0.176375	48.7426	121.331	83.0153	54.5985	35.3036	55.4104
TTC39C	ENSG00000168234	-0.292325	0.0113109	0.178004	326.575	316.864	319.913	402.793	381.475	395.65
ABHD17A	ENSG00000129968	-0.213544	0.0113185	0.178004	1739.14	1496.08	1629.93	1940.82	1708.3	1992.83
RPN2	ENSG00000118705	0.163264	0.0113525	0.178242	7994.76	8581.4	7595.9	7389.34	7287.25	6909.77
SZRD1	ENSG00000055070	-0.238734	0.0113579	0.178242	3018.14	2215.04	2881.24	3259.43	3132.22	3183.67
COL8A2	ENSG00000171812	-0.452632	0.0114263	0.179122	143.303	114.312	170.08	218.394	183.383	183.729
GRHPR	ENSG00000137106	-0.194893	0.0115005	0.180093	1304.35	1256.43	1312.05	1574.08	1427.84	1431.92
RPS2P5	ENSG00000240342	-0.630331	0.0115543	0.180589	4857.69	2903.92	4976.87	7371.83	5770.18	6576.34
YIF1B	ENSG00000167645	-0.217856	0.0115569	0.180589	2103.73	1721.69	1878.98	2404.39	2093.7	2137.67
FAM162A	ENSG00000114023	0.228478	0.011632	0.181568	978.751	936.554	906.082	782.922	752.163	872.957
NPPB	ENSG00000120937	1.0082	0.0116551	0.181735	28.2707	37.1012	42.52	16.4826	15.6905	21.3865
NDC1	ENSG00000058804	0.320194	0.011704	0.182303	325.6	347.949	316.875	271.962	273.603	247.889
NEMP1	ENSG00000166881	0.388018	0.0117532	0.182706	239.813	302.826	227.786	182.338	201.034	205.116
MCM10	ENSG00000065328	0.902121	0.0117549	0.182706	40.9438	41.1121	40.4953	21.6334	22.5551	21.3865
NPEPL1	ENSG00000215440	-0.419816	0.0117916	0.182985	170.599	133.364	175.142	238.997	209.86	192.478
C16orf45	ENSG00000166780	-0.328066	0.0117978	0.182985	260.285	270.738	312.826	374.978	321.655	362.598
FBXW4	ENSG00000107829	-0.268677	0.0118192	0.183123	494.25	489.334	518.339	672.695	551.129	586.184
SCN1B	ENSG00000105711	-0.323359	0.011916	0.184427	459.155	323.883	412.039	530.532	464.831	500.638
SAMD4A	ENSG00000020577	-0.18991	0.0119481	0.184729	1547.09	1585.32	1638.03	1696.67	1926.99	1816.88
FAM173B	ENSG00000150756	-0.460681	0.0120012	0.185354	100.41	113.309	127.56	165.856	160.828	142.9
TPBG	ENSG00000146242	0.209872	0.0120548	0.185947	1131.8	1273.47	1200.68	1063.13	1072.84	981.833
TEX2	ENSG00000136478	-0.179394	0.0120671	0.185947	1727.44	1803.92	1738.26	2090.2	1895.61	1982.14
AC099850.3	ENSG00000265415	1.29729	0.0120778	0.185947	29.2455	22.0601	19.2353	6.18096	11.7679	10.6932
CTIF	ENSG00000134030	-0.176023	0.0121305	0.186562	2971.35	2583.04	2877.19	3130.66	3206.74	3188.53
CRYBG1	ENSG00000112297	0.545844	0.0121562	0.186634	93.5857	130.355	130.597	88.5938	75.5105	78.7411
LDLR	ENSG00000130164	0.178475	0.0121699	0.186634	1856.12	1778.85	1928.59	1600.87	1672.02	1642.87
TMEM258	ENSG00000134825	-0.354135	0.0121734	0.186634	556.64	381.039	584.144	697.418	551.129	697.004
GSTZ1	ENSG00000100577	-0.389257	0.0122213	0.187171	160.85	155.424	181.216	233.846	202.996	214.837
CD164	ENSG00000135535	0.157224	0.0123866	0.189504	5585.9	5730.63	5389.92	4738.74	5221.01	5020.96
ZBTB47	ENSG00000114853	-0.204704	0.0124493	0.190264	1109.38	1022.79	1038.7	1288.73	1162.08	1204.45
ABCB4	ENSG00000005471	-2.69341	0.012494	1	0.974851	3.0082	0	7.21112	8.8259	9.72112
RPL18A	ENSG00000105640	-0.18144	0.0125672	0.191867	13494.9	13103.7	12284.2	15754.2	13153.5	15187.3
SPATA13	ENSG00000182957	0.320086	0.0126202	0.192474	339.248	328.897	296.628	254.45	260.854	257.61
RABGAP1	ENSG00000011454	-0.168154	0.0127037	0.193546	2480.02	2737.46	2570.44	2905.05	3002.77	2842.46
ARHGAP11A	ENSG00000198826	0.390021	0.0127713	0.194374	223.241	218.596	247.021	199.851	173.576	152.622
UFM1	ENSG00000120686	0.190933	0.0129109	0.196294	1690.39	1792.89	1816.21	1432.95	1610.24	1598.15
TUBBP1	ENSG00000127589	0.646634	0.0129432	0.19658	78.963	79.216	68.8419	48.4175	42.1682	54.4383
CHEK2	ENSG00000183765	0.417365	0.012988	0.197018	191.071	178.487	178.179	133.921	123.563	152.622
ASPH	ENSG00000198363	0.137916	0.0130011	0.197018	13296	13824.7	13278.4	11925.1	12650.5	12139.7
GJA1	ENSG00000152661	0.146516	0.0130124	0.197018	6815.19	7203.64	6765.75	6174.78	6456.64	6145.69
SCARB2	ENSG00000138760	0.152031	0.0130948	0.198061	9580.84	10402.4	9276.45	8678.07	8857.28	8797.61
EGR1	ENSG00000120738	-0.357961	0.0131825	0.199182	180.348	220.601	201.464	249.299	269.68	252.749
EPB41L4A-AS1	ENSG00000224032	-0.391522	0.0133916	0.202131	233.964	173.473	203.489	244.148	246.145	311.076
KLC1	ENSG00000126214	-0.224497	0.0136848	0.206239	1156.17	1046.85	1316.1	1371.14	1310.16	1429.98
GAMT	ENSG00000130005	-0.360213	0.0136919	0.206239	435.759	324.886	370.532	572.769	382.456	497.721
AC233699.1	ENSG00000261499	-1.14963	0.0137222	0.206483	19.497	12.0328	11.1362	40.1762	37.2649	17.498
EIF5B	ENSG00000158417	0.208419	0.0137482	0.206661	1869.77	2115.77	2042.99	1567.9	1903.45	1744.94
BANF1P2	ENSG00000230306	3.89684	0.01379	1	6.82396	3.0082	6.07429	0	0	0.972112
KLHDC3	ENSG00000124702	-0.252136	0.0137961	0.207168	1257.56	976.663	1234.09	1498.88	1244.45	1388.18
MSX2	ENSG00000120149	0.266825	0.013822	0.207344	625.855	683.865	563.897	519.201	558.974	479.251
MYH2	ENSG00000125414	-3.97854	0.0138486	1	0	0	1.01238	6.18096	0.980656	9.72112
CAVIN1	ENSG00000177469	-0.172061	0.0138692	0.207839	25259.4	21390.3	25435.1	27645.4	26956.3	26614.5
MCM4	ENSG00000104738	0.387161	0.0139067	0.208188	272.958	339.927	235.885	193.67	237.319	217.753
NCEH1	ENSG00000144959	0.243131	0.0141372	0.211422	814.976	856.335	754.224	639.729	757.066	652.287
DUSP23	ENSG00000158716	-0.356509	0.0142188	0.212425	287.581	217.593	226.773	278.143	330.481	328.574
TPM4	ENSG00000167460	-0.123735	0.0142637	0.212878	42831.1	41420.9	41693.9	45987.4	45772.1	45465.7
MTATP6P1	ENSG00000248527	0.320141	0.0143002	0.213205	746.736	1149.13	1125.77	778.801	885.532	755.331
IL15RA	ENSG00000134470	0.475072	0.0143256	0.213281	139.404	123.336	126.548	90.6541	96.1043	93.3227
RGS3	ENSG00000138835	-0.254733	0.0143344	0.213281	576.137	483.318	511.253	639.729	592.316	642.566
MMP24OS	ENSG00000126005	-0.221746	0.0143757	0.213677	1118.15	985.688	1104.51	1275.34	1124.81	1341.51
ADAMTS7	ENSG00000136378	-0.16332	0.0144701	0.214862	2474.17	2670.28	2501.59	2959.65	2788.99	2814.26
IGF2BP2	ENSG00000073792	0.173971	0.0145712	0.216144	1688.44	1793.89	1813.18	1573.05	1578.86	1541.77
CARNS1	ENSG00000172508	-0.90171	0.0145928	0.216245	20.4719	18.0492	24.2972	41.2064	37.2649	38.8845
FOXS1	ENSG00000179772	-0.943427	0.0146587	0.217002	19.497	26.0711	17.2105	27.8143	44.1295	48.6056
MAFK	ENSG00000198517	-0.27078	0.0146928	0.217081	845.196	622.698	849.388	966.29	935.546	894.343
WDHD1	ENSG00000198554	0.457703	0.0147009	0.217081	135.504	150.41	147.808	96.8351	118.659	100.128
MCAM	ENSG00000076706	-0.411929	0.0147207	0.217081	130.63	123.336	127.56	166.886	166.712	174.008
SHMT2	ENSG00000182199	-0.155389	0.0147472	0.217081	3183.86	2929.99	2992.6	3405.71	3385.22	3351.84
CARMN	ENSG00000249669	-0.253747	0.0147478	0.217081	475.728	430.173	475.819	574.829	534.457	538.55
FMR1	ENSG00000102081	0.2462	0.0147531	0.217081	629.754	590.61	660.073	510.959	564.858	509.387
TCF7L2	ENSG00000148737	0.327162	0.0147796	0.217253	276.858	307.839	335.098	233.846	250.067	248.861
DIP2C	ENSG00000151240	-0.203321	0.0148248	0.217699	886.14	969.644	974.923	1047.67	1121.87	1088.77
CIR1	ENSG00000138433	0.31218	0.0148579	0.217965	307.078	364.995	349.272	263.721	285.371	273.163
HSPA9	ENSG00000113013	0.154344	0.0149151	0.218203	2834.87	2850.77	2732.42	2502.26	2565.4	2496.38
HELLS	ENSG00000119969	0.864579	0.0149234	0.218203	46.7929	42.1148	48.5943	23.6937	34.323	17.498
SPATA18	ENSG00000163071	-0.44924	0.0149325	0.218203	103.334	118.323	102.251	146.283	157.886	138.04
C8orf82	ENSG00000213563	-0.27439	0.0149455	0.218203	398.714	386.053	400.903	513.02	429.527	491.889
NOTCH2	ENSG00000134250	0.181501	0.0149493	0.218203	10023.4	12176.2	11559.4	9594.91	10475.4	9696.82
LNPK	ENSG00000144320	0.200708	0.0149636	0.218203	1471.05	1627.44	1441.63	1221.77	1349.38	1378.45
GAS2L3	ENSG00000139354	0.554503	0.0149955	0.21845	103.334	102.279	86.0524	62.8398	72.5685	63.1873
ADAMTS12	ENSG00000151388	-0.172842	0.0150212	0.218541	2707.16	3044.3	2968.3	3222.34	3457.79	3148.67
GABARAPL1	ENSG00000139112	-0.189346	0.0150357	0.218541	2624.3	2191.98	2528.93	2905.05	2695.82	2775.38
INTS11	ENSG00000127054	-0.206134	0.0150465	0.218541	1008	936.554	1000.23	1184.68	1049.3	1163.62
ANKH	ENSG00000154122	-0.228993	0.0150706	0.21856	649.251	652.78	620.59	704.63	744.318	803.937
PKP4	ENSG00000144283	0.215011	0.0150777	0.21856	943.656	1069.92	962.775	814.857	890.436	858.375
RNF115	ENSG00000265491	-0.2259	0.0151351	0.219174	588.81	637.739	620.59	710.811	747.26	701.865
RTTN	ENSG00000176225	0.524288	0.0151998	0.219893	104.309	113.309	104.275	82.4128	65.7039	75.8247
POLQ	ENSG00000051341	0.931836	0.0152258	0.220052	36.0695	49.134	30.3714	19.573	18.6325	22.3586
PEX3	ENSG00000034693	0.307894	0.015294	0.220819	309.028	327.894	308.776	249.299	255.951	258.582
KLF7	ENSG00000118263	0.210388	0.0153213	0.220851	1383.31	1704.65	1605.64	1306.24	1390.57	1359.01
FLNB	ENSG00000136068	0.172066	0.0153264	0.220851	12270.5	14428.3	13863.6	11635.7	12749.5	11615.8
BLOC1S4	ENSG00000186222	-0.373122	0.0153601	0.221056	222.266	162.443	219.687	261.661	246.145	275.108
SMIM14	ENSG00000163683	-0.180986	0.0153708	0.221056	1477.87	1378.76	1517.56	1626.62	1621.02	1710.92
ZNF37A	ENSG00000075407	0.268069	0.0153871	0.221073	507.898	613.673	643.875	488.296	486.405	490.917
MMP23B	ENSG00000189409	1.98859	0.0154946	0.222398	7.79881	5.01367	34.421	3.09048	1.96131	6.80478
BTN2A1	ENSG00000112763	0.209647	0.015523	0.222587	818.875	813.217	832.178	724.203	701.169	705.753
COL7A1	ENSG00000114270	0.204408	0.0155943	0.223283	2700.34	2380.49	3021.96	2243.69	2386.92	2401.12
PCBP3	ENSG00000183570	-0.275614	0.015602	0.223283	353.871	347.949	363.445	397.642	441.295	450.088
AL139220.2	ENSG00000230615	1.01992	0.015637	0.223565	31.1952	32.0875	33.4086	14.4222	21.5744	11.6653
GTF2F2	ENSG00000188342	0.314872	0.0157286	0.224222	393.84	325.889	384.705	291.535	270.661	325.658
RANBP1	ENSG00000099901	0.226075	0.0157303	0.224222	851.045	774.111	888.871	746.866	674.691	728.112
SHISA5	ENSG00000164054	0.153829	0.0157518	0.224222	3438.3	3382.22	3242.66	3115.2	2927.26	3003.83
BAD	ENSG00000002330	-0.343642	0.0157527	0.224222	428.935	268.733	368.507	452.24	447.179	453.976
SAA2	ENSG00000134339	-0.414539	0.0157596	0.224222	181.322	125.342	185.266	220.454	202.015	233.307
GBP4	ENSG00000162654	0.782777	0.0158186	0.224712	48.7426	68.1859	43.5324	26.7842	32.3616	34.0239
GOLM1	ENSG00000135052	0.154376	0.0158248	0.224712	2774.43	2648.22	2776.96	2422.94	2486.94	2457.5
LEPR	ENSG00000116678	-0.277269	0.015888	0.225129	370.444	378.031	363.445	402.793	475.618	468.558
AL078621.3	ENSG00000279267	-0.428297	0.015896	0.225129	136.479	115.314	144.771	155.554	176.518	201.227
TALDO1	ENSG00000177156	-0.168925	0.0159003	0.225129	1969.2	1924.25	2027.8	2239.57	2104.49	2312.65
PTEN	ENSG00000171862	0.150619	0.0159171	0.225149	2852.42	2855.79	2880.23	2536.25	2635.02	2565.4
C5orf30	ENSG00000181751	0.313595	0.0159397	0.22525	310.978	328.897	306.752	244.148	241.241	276.08
SLCO5A1	ENSG00000137571	-4.30464	0.0160356	1	0	0	0	2.06032	4.90328	3.88845
PCK2	ENSG00000100889	-0.196151	0.0160699	0.226819	999.223	1060.89	970.874	1119.78	1206.21	1146.12
CPEB2	ENSG00000137449	0.216495	0.0160817	0.226819	1394.04	1627.44	1499.34	1183.65	1430.78	1275.41
CENPA	ENSG00000115163	0.900327	0.0161381	0.227146	38.9941	32.0875	47.5819	20.6032	18.6325	24.3028
ATP5S	ENSG00000125375	-0.441271	0.0161401	0.227146	109.183	110.301	133.634	171.007	140.234	168.175
MLLT1	ENSG00000130382	-0.171235	0.0161515	0.227146	2139.8	1910.21	2005.53	2335.37	2214.32	2269.88
ZMAT3	ENSG00000172667	-0.173385	0.0162033	0.227655	2231.44	2382.5	2334.55	2423.97	2761.53	2649.01
ADAMTS10	ENSG00000142303	-0.37965	0.01627	0.228373	152.077	145.396	172.105	196.761	202.015	211.92
FEM1C	ENSG00000145780	0.208113	0.0163352	0.229068	868.593	860.346	880.772	789.103	746.279	724.223
NCAPH	ENSG00000121152	0.771831	0.0163679	0.229121	43.8683	68.1859	50.6191	26.7842	34.323	34.0239
PIBF1	ENSG00000083535	0.35949	0.0163703	0.229121	234.939	282.771	251.071	225.605	182.402	191.506
BCL10	ENSG00000142867	0.283121	0.016442	0.229905	388.966	390.064	380.655	318.319	337.346	297.466
SLC13A5	ENSG00000141485	-4.30554	0.0164841	1	0	0	0	2.06032	5.88394	2.91634
MTMR12	ENSG00000150712	0.245174	0.0164875	0.230321	516.671	527.438	532.513	434.728	441.295	453.976
IFFO1	ENSG00000010295	-0.275116	0.0165549	0.231042	691.17	552.506	681.333	843.701	666.846	819.49
ATP5MG	ENSG00000167283	-0.403874	0.0167165	0.23301	148.177	132.361	169.068	190.58	180.441	223.586
SPAST	ENSG00000021574	0.302213	0.0167278	0.23301	310.978	330.902	312.826	262.691	257.913	253.721
CRMP1	ENSG00000072832	0.271771	0.0167832	0.23356	451.356	441.203	482.906	387.34	405.011	347.044
AC025857.2	ENSG00000269899	1.7932	0.016808	1	11.6982	11.0301	15.1857	4.12064	1.96131	4.86056
BRCA2	ENSG00000139618	0.669955	0.0168117	0.233733	68.2396	119.325	69.8543	49.4477	47.0715	65.1315
STK24-AS1	ENSG00000224418	-3.79939	0.0168711	1	0	0	1.01238	5.1508	4.90328	4.86056
LIMD1	ENSG00000144791	0.234476	0.0169193	0.235006	635.603	619.69	639.825	561.437	549.167	500.638
AC023043.1	ENSG00000260552	-1.41858	0.0170228	0.236219	9.74851	8.02187	5.06191	32.9651	15.6905	12.6375
TGFBR3	ENSG00000069702	0.293	0.0170927	0.236773	392.865	398.085	405.965	349.224	345.191	282.885
COL4A5	ENSG00000188153	0.18324	0.0170951	0.236773	3884.78	4004.92	4299.58	3306.81	3955.97	3471.41
RPL22L1	ENSG00000163584	0.295144	0.0171884	0.23784	427.96	417.137	355.346	349.224	304.003	325.658
GPR176	ENSG00000166073	-0.142744	0.0172429	0.23837	3614.75	3701.09	3522.08	3934.18	4031.48	3999.27
MSNP1	ENSG00000251593	0.979165	0.0174296	0.240686	26.321	48.1312	31.3838	17.5127	20.5938	15.5538
UFC1	ENSG00000143222	-0.223057	0.0174434	0.240686	599.534	593.619	618.565	734.504	666.846	713.53
SDHC	ENSG00000143252	-0.180947	0.0174629	0.240728	1529.54	1366.73	1379.88	1637.95	1621.02	1589.4
KIAA0040	ENSG00000235750	-0.196181	0.0174936	0.240818	867.618	929.534	864.574	1014.71	1000.27	1034.33
LAPTM4B	ENSG00000104341	-0.166365	0.0175082	0.240818	1804.45	1670.55	1747.37	1968.64	1908.36	1984.08
ABRACL	ENSG00000146386	0.269583	0.0175319	0.240818	497.174	437.192	455.572	378.069	362.843	412.175
SERPING1	ENSG00000149131	0.171999	0.0175353	0.240818	3456.82	3770.28	3267.97	3272.82	3004.73	3038.82
BRCA1	ENSG00000012048	0.663372	0.0175597	0.240927	62.3905	108.295	72.8915	42.2366	60.8007	50.5498
RGPD6	ENSG00000183054	-2.17899	0.0176082	0.241367	6.82396	6.0164	19.2353	10.3016	68.6459	66.1036
LINC01503	ENSG00000233901	-0.717472	0.0176521	0.241742	31.1952	33.0902	35.4334	53.5683	54.9167	55.4104
NUP205	ENSG00000155561	0.233634	0.0177179	0.242201	760.384	913.491	761.311	696.388	674.691	699.921
MARCKS	ENSG00000277443	0.139173	0.0177188	0.242201	6121.09	5856.97	6282.84	5560.8	5591.7	5429.25
RASGRF2	ENSG00000113319	-1.12766	0.0178518	0.243791	8.77366	18.0492	12.1486	18.5429	31.381	34.996
SPDYE1	ENSG00000136206	2.81131	0.0178944	1	6.82396	7.01914	7.08667	1.03016	0.980656	0.972112
PPM1L	ENSG00000163590	-0.897733	0.0179019	0.244247	17.5473	21.0574	21.26	42.2366	33.3423	35.9681
SNTA1	ENSG00000101400	-0.255293	0.0181112	0.246796	659	545.487	644.887	740.685	659.981	806.853
SLC35C2	ENSG00000080189	-0.218457	0.0181272	0.246796	621.955	595.624	633.751	732.444	731.569	690.2
LRRN2	ENSG00000170382	-0.643811	0.0181393	0.246796	42.8935	42.1148	41.5076	64.9001	64.7233	68.0478
EFNA5	ENSG00000184349	0.341166	0.0182324	0.247832	232.015	235.643	230.823	181.308	182.402	187.618
TUG1	ENSG00000253352	0.175393	0.0182828	0.24822	2376.69	2593.07	2470.21	2037.66	2342.79	2206.69
AJUBA	ENSG00000129474	-0.17449	0.0183029	0.24822	2365.96	2115.77	2416.55	2721.68	2511.46	2552.77
PPP4R2	ENSG00000163605	0.214068	0.0183119	0.24822	1181.52	1339.65	1218.91	971.441	1173.85	1078.07
LINC00520	ENSG00000258791	3.2636	0.018369	1	3.89941	7.01914	8.09905	0	0.980656	0.972112
RPL8	ENSG00000161016	-0.459445	0.0184822	0.250192	15040	9646.3	14259.4	18710.8	16487.8	18352.5
SLC9A1	ENSG00000090020	0.199701	0.0184915	0.250192	1586.08	1869.1	1572.23	1495.79	1388.61	1493.16
CX3CR1	ENSG00000168329	-3.79249	0.0185137	1	0.974851	0	0	3.09048	7.84525	3.88845
CSE1L	ENSG00000124207	0.211868	0.0186111	0.251341	1219.54	1316.59	1118.68	1133.18	1045.38	977.945
2020-03-04	ENSG00000144583	0.179136	0.0186175	0.251341	1234.16	1222.33	1235.11	1091.97	1103.24	1065.43
RBM25	ENSG00000119707	0.216801	0.018628	0.251341	1077.21	1244.39	1305.97	966.29	1092.45	1061.55
FAU	ENSG00000149806	-0.256338	0.0187199	0.252347	2912.86	1933.27	2477.3	3122.42	2738.97	2887.17
IRAK1	ENSG00000184216	-0.154585	0.0189311	0.25496	4076.83	3723.15	4135.58	4534.77	4265.85	4485.32
NEK9	ENSG00000119638	-0.185431	0.0189905	0.255173	1914.61	1771.83	2066.27	2331.25	2111.35	2099.76
ZNF865	ENSG00000261221	-0.265699	0.0190006	0.255173	413.337	444.211	362.433	471.813	488.367	506.47
RPS3AP26	ENSG00000214389	-0.581365	0.0190085	0.255173	88.7115	58.1586	67.8296	123.619	77.4718	120.542
VWF	ENSG00000110799	-1.92119	0.0190097	1	4.87426	1.00273	3.03714	13.3921	10.7872	9.72112
RBMS2P1	ENSG00000213250	-1.69357	0.019023	0.255173	3.89941	4.01094	5.06191	19.573	6.86459	15.5538
GSN	ENSG00000148180	-0.149422	0.0190387	0.255173	9032.97	8245.48	8437.19	10031.7	9065.18	9426.57
PPP2R1A	ENSG00000105568	-0.151774	0.0190516	0.255173	4415.1	4029.99	4157.85	4886.05	4565.93	4550.46
TRIM9	ENSG00000100505	3.26493	0.019071	1	3.89941	5.01367	10.1238	0	0.980656	0.972112
XRCC2	ENSG00000196584	1.04048	0.0190927	0.25549	20.4719	41.1121	30.3714	13.3921	15.6905	15.5538
RPLP1	ENSG00000137818	-0.384895	0.0191745	0.256266	15510.9	10992	15580.6	19101.2	17012.4	18837.6
PPP1CB	ENSG00000213639	0.149777	0.0191858	0.256266	3607.93	3443.39	3643.56	3111.08	3346.98	3181.72
RPL39	ENSG00000198918	-0.228424	0.0192393	0.256747	3733.68	2787.6	3637.49	4348.31	3688.25	3866.09
RASGRP2	ENSG00000068831	-0.503151	0.0193065	0.257408	94.5606	72.1969	78.9658	133.921	105.911	108.877
DPP4	ENSG00000197635	0.131947	0.0193639	0.257938	7594.09	8024.88	7592.86	7066.9	7032.28	7083.78
CTSD	ENSG00000117984	-0.206546	0.0194123	0.258348	5986.56	4476.2	5285.64	6257.19	5706.44	6209.85
LINC01750	ENSG00000231437	-0.905573	0.0194315	0.258368	18.5222	17.0465	22.2724	37.0858	30.4003	40.8287
JCAD	ENSG00000165757	-0.184324	0.0194659	0.258591	1053.81	1146.13	1150.07	1296.97	1272.89	1236.53
TMC1	ENSG00000165091	-0.936581	0.0195314	0.259225	16.5725	17.0465	20.2476	26.7842	37.2649	38.8845
ACO1	ENSG00000122729	-0.14143	0.0195899	0.259723	3660.57	3594.8	3600.03	3875.46	4122.68	3974.97
PCDHA3	ENSG00000255408	-1.40315	0.0196044	0.259723	3.89941	10.0273	7.08667	13.3921	24.5164	17.498
AC138932.1	ENSG00000183458	0.263666	0.019668	0.26033	399.689	436.189	427.225	343.043	350.094	358.709
RBBP6	ENSG00000122257	0.245283	0.0196903	0.260389	673.622	852.324	715.754	604.704	659.001	627.012
MCL1	ENSG00000143384	-0.137535	0.0197441	0.260865	4879.13	4676.75	4972.82	5370.23	5393.61	5218.3
GALNT6	ENSG00000139629	0.202567	0.0198455	0.261968	1106.46	985.688	1020.48	919.933	849.248	936.144
ITPRIPL2	ENSG00000205730	-0.206141	0.0200163	0.263604	1103.53	1005.74	1198.66	1202.2	1358.21	1255
KCNS1	ENSG00000124134	0.861214	0.0200274	0.263604	40.9438	42.1148	32.3962	20.6032	21.5744	21.3865
MYO1G	ENSG00000136286	-0.93103	0.0200291	0.263604	16.5725	26.0711	14.1733	37.0858	30.4003	40.8287
SH2D4A	ENSG00000104611	0.179642	0.0200415	0.263604	1356.02	1295.53	1276.61	1141.42	1201.3	1125.71
HLTF	ENSG00000071794	0.211645	0.020063	0.263648	964.128	960.619	895.958	747.896	878.668	808.797
NAP1L1	ENSG00000187109	-0.13727	0.0201414	0.264442	6631.91	7176.57	6633.12	7471.75	7556.93	7453.18
BMS1	ENSG00000165733	0.195658	0.0201788	0.264695	894.914	952.597	913.168	797.344	814.925	798.104
SKA1	ENSG00000154839	0.961011	0.0202315	0.264938	29.2455	30.082	43.5324	22.6635	12.7485	17.498
ARHGEF28	ENSG00000214944	0.249318	0.0202336	0.264938	617.081	728.988	683.358	515.08	629.581	561.881
TLE2	ENSG00000065717	-0.390356	0.0203469	0.265666	141.353	156.427	182.229	227.665	223.59	177.896
RPN1	ENSG00000163902	0.144211	0.0203503	0.265666	6014.83	5502	5561.01	5288.84	5039.59	5125.95
ITPR2	ENSG00000123104	0.207991	0.0203594	0.265666	972.902	1159.16	1111.59	921.993	972.811	912.813
COA3	ENSG00000183978	-0.297389	0.0203618	0.265666	315.852	268.733	272.331	332.742	342.249	378.152
LAMC2	ENSG00000058085	0.492756	0.0205133	0.267284	121.856	122.334	110.35	101.986	71.5879	78.7411
AL590648.3	ENSG00000237980	-2.88302	0.0205168	1	0	1.00273	2.02476	14.4222	2.94197	4.86056
CAVIN4	ENSG00000170681	-1.5203	0.0205223	0.267284	6.82396	5.01367	4.04953	14.4222	11.7679	19.4422
DAPK3	ENSG00000167657	-0.203699	0.0205706	0.267675	1721.59	1489.06	1721.05	2073.71	1714.19	1892.7
ZNF76	ENSG00000065029	-0.292924	0.0206005	0.267824	332.424	286.782	336.111	394.551	350.094	425.785
CIP2A	ENSG00000163507	0.516555	0.0207363	0.269351	104.309	126.344	103.263	72.1112	95.1236	66.1036
CENPL	ENSG00000120334	0.496695	0.0207926	0.269843	106.259	102.279	104.275	78.2922	68.6459	74.8526
PCDH12	ENSG00000113555	0.614621	0.020832	0.270115	65.3151	73.1996	80.9905	53.5683	50.0135	39.8566
SRR	ENSG00000167720	-0.420357	0.0208666	0.270323	101.385	122.334	128.572	160.705	165.731	144.845
TPM1	ENSG00000140416	-0.118871	0.0209092	0.270635	22927.5	23777.8	23714	25629.4	25346	25491.7
NEGR1	ENSG00000172260	-0.216932	0.02093	0.270665	652.176	662.807	679.308	730.384	837.48	749.498
AC060814.3	ENSG00000268531	-3.25115	0.0209978	1	0	2.00547	0	9.27144	5.88394	3.88845
RIF1	ENSG00000080345	0.230618	0.0210489	0.271963	839.347	1047.86	934.428	787.042	863.958	753.387
DIXDC1	ENSG00000150764	-0.246406	0.0211434	0.272708	531.294	505.378	441.398	564.528	571.722	617.291
JUNB	ENSG00000171223	-0.232234	0.0211439	0.272708	1075.26	814.22	970.874	1168.2	1052.24	1140.29
TCEAL4	ENSG00000133142	-0.230763	0.0212128	0.273234	2319.17	1753.78	2467.17	2469.29	2611.49	2593.59
PTPN12	ENSG00000127947	0.161985	0.0212403	0.273234	1870.74	2010.48	2033.87	1742	1780.87	1763.41
EFTUD2	ENSG00000108883	0.185791	0.0212407	0.273234	1003.12	1027.8	1000.23	884.908	891.416	888.51
BHLHE41	ENSG00000123095	0.276201	0.0213467	0.274192	437.708	462.26	394.829	381.159	366.765	321.769
FAM207BP	ENSG00000228797	-1.69051	0.0213527	0.274192	1.9497	5.01367	7.08667	26.7842	8.8259	9.72112
ARHGAP21	ENSG00000107863	0.174899	0.0214256	0.274886	1697.22	1957.34	1867.84	1646.2	1608.28	1637.04
CST3	ENSG00000101439	0.178431	0.0214705	0.275222	8898.44	9227.16	7564.52	7986.83	7121.52	7594.14
DNAH8	ENSG00000124721	3.70658	0.021597	1	4.87426	4.01094	5.06191	1.03016	0	0
PEPD	ENSG00000124299	-0.178542	0.021612	0.276792	1049.92	1050.87	1019.47	1202.2	1148.35	1181.12
CADM3	ENSG00000162706	0.192641	0.0216838	0.27747	1563.66	1698.63	1406.2	1407.2	1353.31	1324.99
LINC02268	ENSG00000248174	3.70658	0.0216931	1	4.87426	4.01094	5.06191	0	0	0.972112
PTTG1	ENSG00000164611	0.444811	0.0217454	0.278014	207.643	151.413	187.291	140.102	101.988	159.426
CKS1B	ENSG00000173207	0.498694	0.021787	0.278303	143.303	114.312	96.1763	88.5938	78.4525	83.6016
ASB1	ENSG00000065802	-0.194787	0.0218174	0.278363	862.744	791.157	873.685	952.898	965.946	974.056
PPP1CA	ENSG00000172531	-0.203309	0.0218298	0.278363	1630.93	1293.53	1560.08	1779.09	1668.1	1716.75
PITPNM1	ENSG00000110697	-0.208615	0.0219035	0.27904	704.818	634.731	661.085	771.59	759.028	781.578
ALPL	ENSG00000162551	0.183255	0.0219211	0.27904	2494.64	2298.27	2132.08	2190.12	1946.6	1963.67
C1orf122	ENSG00000197982	-0.272717	0.0219969	0.279442	836.423	570.556	723.853	892.119	791.389	891.427
PISD	ENSG00000241878	0.190383	0.0220155	0.279442	1162.02	1102	1159.18	1057.97	934.565	1008.08
FHL2	ENSG00000115641	-0.157253	0.022016	0.279442	6120.12	5857.97	5539.75	6934.01	6059.47	6543.29
LINC01085	ENSG00000248698	0.190246	0.0220291	0.279442	1259.51	1458.98	1347.48	1138.33	1241.51	1183.06
ZNF704	ENSG00000164684	-0.531837	0.0221176	0.280322	61.4156	70.1914	56.6934	90.6541	89.2397	92.3506
ARHGEF25	ENSG00000240771	-0.2563	0.0222099	0.281249	547.867	428.167	495.055	606.764	549.167	601.737
JDP2	ENSG00000140044	-0.169725	0.0222715	0.281784	1384.29	1417.87	1457.83	1633.83	1641.62	1516.49
DOCK1	ENSG00000150760	-0.161342	0.0222907	0.281784	1894.14	2055.6	1996.42	2175.7	2320.23	2153.23
DCTN5	ENSG00000166847	-0.156274	0.0223523	0.282318	1738.16	1710.66	1668.4	1881.07	1934.83	1886.87
IDH3B	ENSG00000101365	-0.25049	0.0224271	0.282926	522.52	448.222	477.844	634.579	549.167	540.494
HAUS7	ENSG00000213397	-0.620766	0.0224391	0.282926	46.7929	37.1012	53.6562	66.9604	66.6846	77.769
DCN	ENSG00000011465	0.166623	0.0224814	0.283215	3264.78	3456.42	2947.04	2796.88	2849.79	2966.89
RPS6KA2-IT1	ENSG00000232082	-1.48928	0.0225166	0.283415	4.87426	6.0164	6.07429	14.4222	9.80656	23.3307
CORO1B	ENSG00000172725	-0.174188	0.0225423	0.283494	1568.54	1521.15	1492.25	1843.99	1617.1	1709.94
FBXW5	ENSG00000159069	-0.168809	0.0225944	0.283905	2483.92	2269.19	2154.35	2703.14	2494.79	2568.32
XPO1	ENSG00000082898	0.156154	0.0226535	0.284105	2425.43	2547.95	2318.35	2184.97	2228.05	2130.87
SPEG	ENSG00000072195	-0.346232	0.0226654	0.284105	323.651	220.601	337.123	349.224	354.997	416.064
ITM2C	ENSG00000135916	-0.21103	0.0226734	0.284105	4466.77	3387.24	4292.5	5058.09	4353.13	4649.61
ELOB	ENSG00000103363	-0.189642	0.0227	0.284105	2499.52	2077.66	2220.15	2700.05	2368.28	2684.97
KCNK2	ENSG00000082482	0.507331	0.0227112	0.284105	111.133	97.2652	94.1515	79.3223	67.6653	66.1036
MFAP3L	ENSG00000198948	-0.589212	0.0227394	0.284105	43.8683	61.1668	47.5819	76.2319	73.5492	79.7132
HSPB3	ENSG00000169271	-0.725963	0.0227463	0.284105	33.145	30.082	27.3343	45.327	50.9941	53.4662
GPX1	ENSG00000233276	-0.202009	0.0227865	0.284364	5892	4601.55	5572.15	6684.71	5612.29	6184.58
PLA2G16	ENSG00000176485	-0.254608	0.0228372	0.284553	614.156	481.312	559.847	705.66	597.219	672.701
DIAPH3	ENSG00000139734	0.262261	0.0228405	0.284553	449.407	493.345	473.795	352.315	432.469	395.65
AK3	ENSG00000147853	-0.169024	0.0228767	0.284761	1663.1	1474.02	1595.51	1800.72	1759.3	1761.47
PARD6G	ENSG00000178184	-1.01252	0.0229451	0.28537	9.74851	16.0437	22.2724	41.2064	33.3423	22.3586
C1QL4	ENSG00000186897	-4.17263	0.0230007	1	0	0	0	3.09048	1.96131	4.86056
ARRDC2	ENSG00000105643	-0.301556	0.0230809	0.286815	284.657	274.749	286.504	383.22	296.158	363.57
PIAS1	ENSG00000033800	0.238725	0.0232039	0.287952	585.886	732.999	668.172	572.769	544.264	566.741
LPCAT4	ENSG00000176454	0.265686	0.0232118	0.287952	378.242	370.009	405.965	323.47	316.752	319.825
COL18A1-AS1	ENSG00000183535	-3.69361	0.0232556	1	0	1.00273	0	3.09048	6.86459	3.88845
CAMTA1	ENSG00000171735	-0.259459	0.0232981	0.288778	416.262	370.009	363.445	472.844	425.605	478.279
OFD1	ENSG00000046651	0.324286	0.0234983	0.290868	240.788	263.719	256.133	183.369	210.841	212.893
COMMD5	ENSG00000170619	-0.321546	0.0235065	0.290868	308.053	231.632	277.393	366.737	296.158	358.709
MT-TL1	ENSG00000209082	0.57759	0.0235765	0.291487	80.9127	118.323	78.9658	51.508	59.82	74.8526
EIF3I	ENSG00000084623	-0.154525	0.0235987	0.291516	2414.71	2309.3	2205.98	2662.96	2513.42	2538.18
FAM193B	ENSG00000146067	0.227098	0.0236887	0.292282	639.503	582.588	672.221	558.347	522.69	537.578
CCDC112	ENSG00000164221	0.433087	0.023713	0.292282	140.379	130.355	128.572	89.6239	102.969	103.044
TNFRSF19	ENSG00000127863	0.230487	0.0237529	0.292282	575.162	670.829	613.503	547.015	529.554	508.415
CDK17	ENSG00000059758	0.235514	0.0237676	0.292282	564.439	673.837	608.441	503.748	546.225	518.136
AL133406.2	ENSG00000231628	3.71585	0.0237722	1	1.9497	4.01094	8.09905	0	0	0.972112
RARB	ENSG00000077092	-0.543095	0.0237791	0.292282	63.3653	70.1914	55.681	78.2922	107.872	89.4343
P4HA2	ENSG00000072682	0.127045	0.0237806	0.292282	11416.5	10907.7	11651.5	10608.6	10251.8	10251.9
PDP2	ENSG00000172840	0.337241	0.0238939	0.293428	247.612	215.588	223.736	191.61	172.595	179.841
TAPBPL	ENSG00000139192	0.316252	0.0240371	0.294939	338.273	291.796	285.492	276.083	239.28	220.669
MYL12B	ENSG00000118680	-0.134796	0.0240589	0.294958	8171.21	7647.85	7649.56	8905.73	8305.18	8557.5
SLC4A7	ENSG00000033867	0.239246	0.0240867	0.295051	686.295	806.198	794.72	567.618	697.246	671.729
PRMT2	ENSG00000160310	-0.170312	0.0241765	0.295568	1826.87	1613.4	1654.23	1943.91	1836.77	1952.97
ITGB1BP1	ENSG00000119185	-0.257887	0.0241848	0.295568	862.744	599.635	794.72	914.782	870.822	913.785
TRIM69	ENSG00000185880	0.302894	0.0241946	0.295568	289.531	275.752	277.393	241.057	227.512	214.837
NUDT18	ENSG00000275074	-0.295161	0.0242096	0.295568	391.89	279.763	352.309	417.215	404.03	435.506
MRPL41	ENSG00000182154	-0.262912	0.0242392	0.295682	763.309	557.52	772.447	884.908	776.68	850.598
CFL1	ENSG00000172757	-0.176201	0.0242803	0.295936	13159.5	10458.5	12535.3	14167.8	13229	13454
PALLD	ENSG00000129116	-0.169562	0.0243056	0.295998	19049.6	23481	20240.5	22952	24754.7	22892.3
CAMK2N1	ENSG00000162545	0.185074	0.0243343	0.296101	3132.2	3591.79	3405.65	2794.82	3323.44	2790.93
FAM153B	ENSG00000182230	-1.94017	0.0243758	1	1.9497	2.00547	4.04953	6.18096	12.7485	11.6653
TXNRD1	ENSG00000198431	-0.123751	0.0243952	0.296596	20590.8	19535.3	20583.7	21372.7	22359.9	22414
HILPDA	ENSG00000135245	0.249131	0.0244542	0.297013	991.424	749.042	934.428	767.469	676.653	806.853
CCNH	ENSG00000134480	0.228987	0.0244702	0.297013	657.05	676.845	573.008	534.653	538.38	554.104
MYLK2	ENSG00000101306	-3.68736	0.0245154	1	0	0	1.01238	2.06032	4.90328	6.80478
RICTOR	ENSG00000164327	0.25321	0.0245598	0.297854	592.71	705.925	657.036	493.447	623.697	522.996
PYGM	ENSG00000068976	-1.57523	0.0246632	0.29886	5.84911	4.01094	4.04953	8.24128	15.6905	17.498
AL589765.4	ENSG00000249602	-4.17845	0.0246887	1	0	0	0	4.12064	0.980656	4.86056
KIF22	ENSG00000079616	0.457219	0.0247045	0.299112	146.228	126.344	119.461	79.3223	109.833	96.2391
TNFRSF18	ENSG00000186891	4.17858	0.0247495	1	3.89941	5.01367	1.01238	0	0	0
CSF1	ENSG00000184371	0.126306	0.0248141	0.300191	8509.48	8211.39	8388.59	7877.63	7684.42	7443.46
ADORA2B	ENSG00000170425	0.563695	0.0248483	0.300356	84.8121	89.2433	79.9781	58.7191	44.1295	69.02
ARID5A	ENSG00000196843	-0.333897	0.0249315	0.300806	234.939	231.632	193.365	313.169	241.241	278.024
GREM1	ENSG00000166923	-0.116117	0.0249407	0.300806	75924.4	79054.6	77507.9	83112.3	86127.1	82732.6
PHF20	ENSG00000025293	-0.163164	0.0249472	0.300806	1386.24	1356.7	1383.93	1483.43	1574.93	1562.18
GBA	ENSG00000177628	0.258875	0.02505	0.301797	1139.6	1471.01	983.023	1014.71	979.675	1009.05
ORMDL3	ENSG00000172057	-0.185679	0.0251023	0.302137	2032.57	1749.77	2028.81	2388.94	2074.09	2147.4
PGRMC1	ENSG00000101856	0.154197	0.0251195	0.302137	2475.15	2296.26	2316.33	2076.8	2202.55	2090.04
ANXA11	ENSG00000122359	-0.149634	0.0252743	0.303749	3471.45	3113.49	3318.59	3799.23	3559.78	3627.92
FEN1	ENSG00000168496	0.349656	0.025304	0.303856	218.367	203.555	192.353	168.946	151.021	162.343
PTPN11	ENSG00000179295	-0.143111	0.0253527	0.304191	4412.18	4448.13	4354.25	4560.52	5117.06	4914.03
CCDC34	ENSG00000109881	0.510799	0.0253899	0.304387	96.5103	95.2597	101.238	64.9001	81.3944	59.2988
ADAMTSL5	ENSG00000185761	-0.299293	0.0254512	0.304872	227.14	244.667	221.712	282.264	273.603	297.466
PLCXD3	ENSG00000182836	-0.265767	0.0254985	0.305037	342.173	337.921	369.519	397.642	398.146	465.642
C21orf58	ENSG00000160298	0.524678	0.0255257	0.305037	98.46	84.2297	86.0524	64.9001	55.8974	66.1036
PGLS	ENSG00000130313	-0.202975	0.0255275	0.305037	783.781	699.908	723.853	844.731	810.022	886.566
CLIC2	ENSG00000155962	1.06218	0.0256267	0.30586	24.3713	32.0875	24.2972	9.27144	19.6131	9.72112
EIF4A1P10	ENSG00000229132	0.511788	0.0256418	0.30586	91.636	120.328	87.0648	71.0811	69.6266	69.02
SPC25	ENSG00000152253	1.00199	0.0256591	0.30586	28.2707	36.0984	23.2848	15.4524	18.6325	9.72112
MZT2B	ENSG00000152082	-0.330367	0.0257174	0.306305	472.803	283.774	415.076	473.874	470.715	528.829
KCNMA1	ENSG00000156113	-0.190424	0.0257959	0.30699	993.374	1177.21	1106.53	1288.73	1210.13	1240.41
SMG7	ENSG00000116698	0.204041	0.0258235	0.307069	1039.19	1213.31	1067.05	926.114	1038.51	916.702
RPS6KA2	ENSG00000071242	-0.131309	0.0259024	0.307756	8073.72	8802	8663.96	9497.05	9141.67	9334.22
ABCB7	ENSG00000131269	-0.297062	0.0259582	0.30817	230.065	235.643	251.071	271.962	299.1	309.132
WASH5P	ENSG00000282458	-1.33554	0.026044	0.308872	10.7234	6.0164	4.04953	16.4826	18.6325	17.498
PPIF	ENSG00000108179	0.235071	0.0260596	0.308872	574.188	631.722	644.887	578.95	505.038	488.972
BLM	ENSG00000197299	1.05687	0.0260927	0.309014	25.3461	31.0848	20.2476	15.4524	11.7679	9.72112
SYNPO2L	ENSG00000166317	-1.27582	0.0261439	0.30937	2.92455	9.02461	13.161	19.573	20.5938	20.4144
ATP13A2	ENSG00000159363	-0.18019	0.026303	0.311001	1275.11	1368.73	1199.67	1518.46	1376.84	1460.11
PQLC1	ENSG00000122490	-0.20892	0.0263257	0.311018	1015.8	850.318	913.168	1133.18	979.675	1100.43
CDC25B	ENSG00000101224	0.2536	0.0264167	0.31184	543.967	650.774	550.736	503.748	433.45	526.885
AC104461.1	ENSG00000230623	-0.455901	0.0264573	0.312068	80.9127	101.276	87.0648	110.227	138.272	120.542
PBXIP1	ENSG00000163346	-0.190311	0.0265101	0.312263	2080.33	1677.57	2090.57	2266.35	2196.67	2210.58
DDX18	ENSG00000088205	0.176891	0.0265166	0.312263	1118.15	1202.28	1197.65	1005.44	1055.19	1050.85
LUM	ENSG00000139329	0.183372	0.0265442	0.312337	2093.01	2270.19	1830.39	1823.38	1833.83	1797.44
PRRT1	ENSG00000204314	-0.785183	0.0265865	0.312489	23.3964	34.093	19.2353	46.3572	39.2262	46.6614
LINC01197	ENSG00000248441	-0.61518	0.0265998	0.312489	40.9438	49.134	39.4829	57.689	73.5492	67.0757
FOXN3	ENSG00000053254	-0.172875	0.0266452	0.312771	2810.5	3242.84	3247.72	3240.88	3724.53	3518.07
CAP1	ENSG00000131236	-0.127891	0.026688	0.312815	5884.2	5699.54	6027.72	6561.09	6379.17	6304.15
KIF21A	ENSG00000139116	0.299966	0.0266917	0.312815	296.355	308.842	292.578	213.243	255.951	259.554
SLC44A3-AS1	ENSG00000224081	-0.978115	0.0267452	0.313191	19.497	10.0273	16.1981	23.6937	30.4003	35.9681
FLYWCH2	ENSG00000162076	-0.25734	0.0268263	0.313889	580.037	437.192	459.621	571.739	586.432	607.57
LRP4	ENSG00000134569	-0.249726	0.0269725	0.315348	372.393	420.146	360.408	471.813	441.295	457.865
TROAP	ENSG00000135451	0.763628	0.0270975	0.316496	48.7426	41.1121	43.5324	29.8746	19.6131	29.1634
DNAJA1	ENSG00000086061	0.148587	0.027114	0.316496	2096.91	2213.03	2206.99	1986.15	1964.25	1928.67
TMX2	ENSG00000213593	0.19655	0.0271403	0.316551	814.976	804.193	777.509	715.961	709.014	666.869
RNASEH1	ENSG00000171865	-0.257287	0.0272758	0.317877	401.639	451.23	379.643	496.537	532.496	444.255
TRAF7	ENSG00000131653	-0.167829	0.0273341	0.318303	2185.62	1913.22	2012.61	2344.64	2148.62	2372.93
SHTN1	ENSG00000187164	0.332101	0.0273721	0.318492	227.14	233.637	226.773	201.911	162.789	181.785
ZNF710	ENSG00000140548	0.270303	0.0274482	0.31893	352.896	401.094	363.445	320.38	286.352	319.825
TANC2	ENSG00000170921	0.175008	0.0274534	0.31893	1904.86	2262.17	2145.24	1781.15	1923.07	1885.9
IL1R2	ENSG00000115590	-2.72923	0.0275486	1	1.9497	0	1.01238	4.12064	5.88394	9.72112
SIAE	ENSG00000110013	-0.173706	0.0275892	0.320106	1219.54	1106.02	1127.79	1315.51	1260.14	1320.13
PCBD1	ENSG00000166228	-0.236163	0.0276045	0.320106	566.389	502.37	496.067	630.458	554.071	659.092
BCL7C	ENSG00000099385	-0.314247	0.027655	0.320106	410.412	290.793	465.696	490.356	454.044	506.47
SMURF2	ENSG00000108854	0.160798	0.0276832	0.320106	1848.32	2051.59	1889.1	1717.28	1684.77	1776.05
LINC02015	ENSG00000231574	0.16645	0.027691	0.320106	1461.3	1523.15	1529.71	1267.1	1367.03	1387.2
CDC6	ENSG00000094804	0.598585	0.0277117	0.320106	79.9378	61.1668	64.7924	42.2366	49.0328	44.7172
UBR3	ENSG00000144357	-0.197076	0.0277242	0.320106	1263.41	1542.2	1361.65	1498.88	1723.99	1553.43
MT-ATP8	ENSG00000228253	0.573294	0.0277297	0.320106	77.0133	170.465	134.647	66.9604	101.988	87.4901
MMP3	ENSG00000149968	0.821748	0.0277901	0.320475	50.6923	37.1012	31.3838	19.573	25.4971	22.3586
ALDH3B1	ENSG00000006534	-0.180951	0.0278055	0.320475	888.09	883.409	887.859	1010.59	963.985	1040.16
AL359643.2	ENSG00000271978	-1.03617	0.0278931	0.321232	13.6479	15.041	15.1857	41.2064	34.323	14.5817
LIMS4	ENSG00000256671	2.06069	0.0279075	1	10.7234	18.0492	4.04953	0	1.96131	5.83267
TMEM160	ENSG00000130748	-0.434336	0.0279844	0.32203	227.14	113.309	165.018	247.238	216.725	219.697
RUBCNL	ENSG00000102445	-0.800375	0.0281519	0.323703	20.4719	32.0875	19.2353	36.0556	46.0908	42.7729
ZNF462	ENSG00000148143	0.331836	0.0281996	0.323812	339.248	382.042	313.838	234.877	341.268	245.944
DNAJC4	ENSG00000110011	-0.28986	0.0282057	0.323812	323.651	283.774	278.405	394.551	313.81	375.235
NECTIN3	ENSG00000177707	0.200965	0.0282646	0.323909	1022.62	1159.16	1019.47	848.852	984.579	950.726
RAI14	ENSG00000039560	0.14545	0.0282733	0.323909	8362.28	9621.23	8603.22	7848.79	8249.28	7938.27
SLFN5	ENSG00000166750	0.158213	0.0282806	0.323909	2881.66	3180.67	3110.04	2572.31	2914.51	2731.63
MYO10	ENSG00000145555	0.202247	0.0283739	0.324723	1305.33	1543.21	1672.45	1296.97	1264.07	1367.76
SERTAD2	ENSG00000179833	0.179899	0.0284364	0.325185	1196.14	1265.45	1130.83	1019.86	1101.28	1049.88
2020-03-02	ENSG00000099785	-0.242078	0.0286032	0.326836	662.899	563.537	553.773	783.952	627.62	695.06
MIR4767	ENSG00000264268	1.22297	0.028643	0.327035	16.5725	17.0465	33.4086	6.18096	6.86459	15.5538
KNTC1	ENSG00000184445	0.43883	0.0287417	0.327655	116.982	141.386	162.993	92.7144	118.659	99.1554
UBAC2	ENSG00000134882	-0.19175	0.028742	0.327655	1281.93	1120.05	1093.37	1352.6	1240.53	1399.84
MBD2	ENSG00000134046	0.16141	0.028765	0.327661	1531.49	1611.39	1522.62	1438.1	1387.63	1346.38
WFDC21P	ENSG00000261040	-0.756534	0.0288103	0.327921	62.3905	34.093	26.3219	67.9906	95.1236	44.7172
FAM208B	ENSG00000108021	0.18959	0.0288465	0.328079	1120.1	1309.57	1212.83	1012.65	1124.81	1055.71
TMEM123	ENSG00000152558	0.121597	0.0288979	0.328343	6508.11	6469.64	6555.17	5866.76	6089.87	5996.96
SUCO	ENSG00000094975	0.187092	0.0289146	0.328343	910.511	973.655	907.094	821.038	843.364	787.411
MXRA8	ENSG00000162576	-0.157451	0.0290524	0.329495	9468.73	7915.58	8610.31	10181.1	9297.6	9515.03
ATP2A2	ENSG00000174437	-0.126988	0.0290611	0.329495	7171.98	7773.19	7353.94	8095	8236.53	8018.95
ARHGAP23	ENSG00000275832	-0.142057	0.0291892	0.330691	3027.89	3263.9	3341.87	3614.83	3526.44	3488.91
STUB1	ENSG00000103266	-0.247532	0.0292315	0.330913	1016.77	696.9	847.363	1049.73	965.946	1025.58
AC010980.1	ENSG00000237732	1.32064	0.0292541	0.330913	29.2455	17.0465	13.161	8.24128	2.94197	12.6375
CBSL	ENSG00000274276	-0.922861	0.029293	0.331097	111.133	107.293	106.3	142.162	331.462	141.928
HSD17B6	ENSG00000025423	-0.99941	0.0293321	0.331283	12.6731	22.0601	9.11143	35.0254	23.5357	29.1634
ABLIM3	ENSG00000173210	-0.14109	0.0293853	0.331466	3995.92	4498.27	4380.58	4711.95	4775.79	4708.91
ANGPTL1	ENSG00000116194	0.292323	0.0294157	0.331466	277.833	332.908	330.036	255.48	241.241	271.219
CCDC106	ENSG00000173581	-0.3273	0.0294163	0.331466	254.436	207.566	208.551	287.415	240.261	313.992
PKIB	ENSG00000135549	-1.57921	0.0295802	0.332923	2.92455	6.0164	4.04953	12.3619	17.6518	8.74901
PMEPA1	ENSG00000124225	-0.237332	0.0295912	0.332923	415.287	396.08	460.634	492.417	520.728	486.056
SNAPIN	ENSG00000143553	-0.249904	0.0296424	0.333243	498.149	403.099	440.386	560.407	483.463	552.16
GPT2	ENSG00000166123	0.235002	0.0296677	0.333272	464.029	479.307	469.745	411.034	376.572	413.148
STYK1	ENSG00000060140	0.922511	0.0297699	0.334163	36.0695	24.0656	37.4581	11.3318	21.5744	18.4701
SNRPG	ENSG00000143977	0.855507	0.0299888	0.336362	354.846	466.271	457.596	125.68	271.642	309.132
KLF12	ENSG00000118922	0.24145	0.0300477	0.336765	560.54	711.941	650.961	495.507	569.761	560.909
TMEM97	ENSG00000109084	-0.303435	0.0301792	0.337979	284.657	255.697	209.563	304.927	306.945	313.992
ATP2B1	ENSG00000070961	0.170601	0.0302549	0.338364	2051.09	2417.59	2204.97	1934.64	2087.82	1906.31
FSTL1	ENSG00000163430	0.116509	0.0302599	0.338364	62610.8	63278.5	61670.2	55742	59989.7	57275.9
YBX1	ENSG00000065978	-0.182703	0.0303775	0.339186	12558	9692.43	12279.2	12810	12762.3	13619.3
CELSR1	ENSG00000075275	-0.429149	0.0303797	0.339186	91.636	135.369	105.288	153.494	130.427	163.315
PSMA3	ENSG00000100567	0.218269	0.0304491	0.339701	915.386	1076.94	846.351	856.063	764.912	819.49
ARFRP1	ENSG00000101246	-0.200477	0.0306824	0.341848	870.542	730.993	804.843	953.928	876.706	935.172
RORA	ENSG00000069667	0.28626	0.0306882	0.341848	317.802	315.861	339.148	231.786	288.313	277.052
TUBB4B	ENSG00000188229	0.132899	0.0307647	0.342439	5471.84	5669.46	5188.46	5103.41	4896.42	4893.61
LYPD6	ENSG00000187123	0.391099	0.0308723	0.343043	141.353	182.498	152.87	114.348	122.582	126.375
SLC41A2	ENSG00000136052	0.237763	0.0308851	0.343043	496.199	488.331	526.438	386.31	458.947	435.506
FANCD2	ENSG00000144554	0.712897	0.0308894	0.343043	52.642	54.1476	50.6191	20.6032	43.1489	32.0797
G3BP1	ENSG00000145907	0.145586	0.0309158	0.343055	2399.11	2578.03	2453	2178.79	2311.41	2226.14
LDLRAD3	ENSG00000179241	0.260698	0.0309374	0.343055	403.589	409.115	366.482	340.983	345.191	298.438
ITPR3	ENSG00000096433	0.163506	0.0310057	0.343552	1740.11	1980.4	1866.83	1633.83	1729.88	1624.4
LMO7-AS1	ENSG00000261105	-0.29829	0.0310642	0.343886	235.914	258.705	229.811	289.475	268.7	332.462
ABLIM1	ENSG00000099204	-0.231941	0.0311121	0.343886	438.683	422.151	414.064	477.994	482.483	536.606
FARP2	ENSG00000006607	-0.189495	0.0311263	0.343886	847.146	992.707	938.478	1083.73	1013.02	1071.27
RAB1B	ENSG00000174903	-0.146851	0.0311298	0.343886	1833.7	1781.86	1796.98	2061.35	1964.25	1967.55
C3orf58	ENSG00000181744	0.259052	0.0312391	0.344833	562.489	628.714	530.488	442.969	561.916	433.562
PRKAR1B	ENSG00000188191	-0.202449	0.0312874	0.345105	941.707	778.122	838.252	1042.52	958.101	943.921
TMEM59L	ENSG00000105696	-0.303958	0.0313208	0.345213	254.436	220.601	198.427	280.204	276.545	275.108
NLRX1	ENSG00000160703	-0.221536	0.0313582	0.34526	568.338	510.392	509.228	617.066	575.645	659.092
TCIM	ENSG00000176907	-0.195987	0.0313723	0.34526	781.831	910.483	860.524	1026.04	980.656	917.674
CCDC85B	ENSG00000175602	-0.215532	0.0314348	0.345689	1284.85	967.638	1186.51	1386.6	1235.63	1371.65
HTRA2	ENSG00000115317	-0.339143	0.0314852	0.345983	161.825	145.396	174.13	197.791	198.093	212.893
AC093535.2	ENSG00000279118	-0.35762	0.0315332	0.34625	147.203	131.358	131.61	176.157	179.46	170.12
BFSP1	ENSG00000125864	-0.71909	0.0315843	0.34655	31.1952	24.0656	27.3343	43.2667	43.1489	49.5777
CRAT	ENSG00000095321	-0.184589	0.0316338	0.346833	730.164	741.02	729.927	823.098	828.654	849.626
ZNF43	ENSG00000198521	0.489938	0.0318146	0.348177	121.856	93.2543	92.1267	80.3525	75.5105	63.1873
LINC00641	ENSG00000258441	-0.54304	0.0318254	0.348177	56.5414	56.1531	45.5572	80.3525	78.4525	71.9363
WRN	ENSG00000165392	0.269998	0.0318448	0.348177	310.003	344.941	322.95	270.932	276.545	263.442
C11orf96	ENSG00000187479	-0.578678	0.0318515	0.348177	64.3402	57.1558	45.5572	92.7144	58.8394	98.1833
CSRNP1	ENSG00000144655	-0.279375	0.0320412	0.349988	289.531	277.757	246.009	342.013	342.249	303.299
SNRPB2	ENSG00000125870	0.207097	0.0320996	0.350243	594.659	594.621	603.379	511.99	525.632	515.219
C19orf48	ENSG00000167747	0.307167	0.0321287	0.350243	266.134	237.648	254.108	220.454	188.286	204.144
FEZ1	ENSG00000149557	-0.203863	0.0321364	0.350243	584.911	567.547	615.528	705.66	680.575	650.343
RBBP8	ENSG00000101773	0.263517	0.0322411	0.350953	446.482	570.556	461.646	372.918	441.295	417.036
EIF2B2	ENSG00000119718	-0.271323	0.0322495	0.350953	269.059	278.76	301.69	360.556	313.81	350.932
SLC25A44	ENSG00000160785	0.24969	0.0322785	0.351007	502.049	540.474	424.188	401.762	422.663	409.259
AC009533.1	ENSG00000111788	1.94884	0.0322949	1	11.6982	9.02461	6.07429	2.06032	1.96131	2.91634
CCDC74A	ENSG00000163040	-0.437346	0.0323997	0.352064	85.7869	103.282	85.0401	138.041	108.853	124.43
HDGF	ENSG00000143321	0.155498	0.0324916	0.352801	3241.38	2950.04	3340.86	3034.85	2772.31	2752.05
CCDC59	ENSG00000133773	0.350538	0.0325767	0.35313	200.819	180.492	238.922	174.097	157.886	154.566
ZRANB1	ENSG00000019995	0.200273	0.032583	0.35313	761.359	732.999	675.259	623.247	632.523	632.845
CORO1C	ENSG00000110880	0.128362	0.0325944	0.35313	8288.19	9039.65	8379.48	7819.95	8038.44	7660.24
SYT8	ENSG00000149043	-3.60286	0.0326841	1	0	1.00273	0	6.18096	5.88394	0.972112
SAV1	ENSG00000151748	-0.156137	0.0327728	0.354801	1347.24	1363.72	1434.54	1505.06	1560.22	1553.43
SENP3	ENSG00000161956	-0.323322	0.0328575	0.355317	353.871	221.604	333.074	388.37	360.881	387.873
MRPS35	ENSG00000061794	0.200921	0.0328691	0.355317	637.553	666.818	657.036	571.739	579.568	555.076
GMDS-DT	ENSG00000250903	-0.60217	0.0328975	0.355361	39.9689	41.1121	47.5819	78.2922	55.8974	61.2431
XPO6	ENSG00000169180	0.138987	0.0329503	0.355669	3455.85	3561.71	3290.24	3158.47	2997.87	3205.05
PPME1	ENSG00000214517	0.157195	0.0329756	0.355679	3046.41	3243.84	2773.93	2817.49	2695.82	2615.95
DUBR	ENSG00000243701	0.296619	0.0330198	0.355742	253.461	307.839	270.306	232.816	219.667	224.558
CDK6	ENSG00000105810	0.219031	0.0330301	0.355742	1617.28	2154.88	1823.3	1419.56	1755.37	1631.2
PRIM1	ENSG00000198056	1.35373	0.0332365	0.357702	18.5222	16.0437	11.1362	6.18096	6.86459	4.86056
AL139288.1	ENSG00000279306	-4.20187	0.0332596	1	0	0	0	7.21112	2.94197	0
FADS1	ENSG00000149485	0.162743	0.033344	0.358595	2071.56	1795.9	1846.58	1698.73	1674.96	1731.33
EHBP1L1	ENSG00000173442	-0.221295	0.0334239	0.358915	1758.63	1300.55	1835.45	1974.82	1863.25	1868.4
CCL28	ENSG00000151882	0.364043	0.0334606	0.358915	185.222	236.645	203.489	131.861	180.441	173.036
AC106872.5	ENSG00000248632	0.945365	0.0334686	0.358915	38.9941	44.1203	18.2229	16.4826	23.5357	12.6375
BUB3	ENSG00000154473	0.15116	0.0334924	0.358915	1719.64	1650.5	1753.44	1569.96	1513.15	1531.08
USP10	ENSG00000103194	0.160036	0.0334965	0.358915	1258.53	1281.49	1247.25	1135.24	1131.68	1122.79
ENTPD7	ENSG00000198018	0.260387	0.0335966	0.359669	335.349	385.05	347.247	294.626	299.1	297.466
C18orf54	ENSG00000166845	0.420345	0.0336181	0.359669	126.731	121.331	139.709	83.443	106.891	99.1554
COL4A1	ENSG00000187498	-0.155298	0.0336435	0.359669	130507	121080	147547	142917	156860	144718
AL391422.4	ENSG00000270504	-0.241561	0.0336697	0.359669	383.117	374.02	430.262	486.236	432.469	485.084
MLLT6	ENSG00000275023	-0.171419	0.0336897	0.359669	989.474	1000.73	1089.32	1175.41	1139.52	1152.92
AGPAT5	ENSG00000155189	0.23845	0.0338994	0.361643	448.432	434.184	430.262	348.194	367.746	396.622
LEO1	ENSG00000166477	0.28377	0.0339701	0.362133	311.952	401.094	348.259	290.505	313.81	267.331
SUMF1	ENSG00000144455	-0.164635	0.0339961	0.362146	1355.04	1233.36	1248.27	1482.4	1436.66	1382.34
UPF1	ENSG00000005007	-0.154712	0.0340623	0.362588	1742.06	1717.68	1812.16	2081.95	1914.24	1873.26
RPS19	ENSG00000105372	-0.154632	0.0341536	0.363295	14117.8	12910.2	12214.4	15316.4	13273.2	15094
SPCS2P4	ENSG00000228589	2.1309	0.0342777	0.36435	26.321	307.839	169.068	26.7842	68.6459	19.4422
CASP4	ENSG00000196954	0.171886	0.0344592	0.366013	1207.84	1242.39	1116.66	1021.92	1083.62	1060.57
NBPF14	ENSG00000270629	0.326787	0.0345865	0.367098	284.657	389.061	258.157	240.027	253.009	249.833
PHB2	ENSG00000215021	-0.160814	0.0346745	0.367561	1953.6	1851.05	1776.73	2232.36	1958.37	2050.18
DECR2	ENSG00000242612	-0.37039	0.0346859	0.367561	135.504	152.416	115.412	171.007	161.808	188.59
LINC02385	ENSG00000257193	-4.01552	0.0346964	1	0	0	0	2.06032	1.96131	4.86056
PLIN1	ENSG00000166819	-4.01552	0.0346964	1	0	0	0	2.06032	1.96131	4.86056
MRPS18C	ENSG00000163319	0.450446	0.0347054	0.367561	118.932	146.399	121.486	93.7446	73.5492	115.681
PPP1R15A	ENSG00000087074	-0.183564	0.0348446	0.368768	901.738	855.332	1003.27	1035.31	1049.3	1049.88
ZNF560	ENSG00000198028	1.68741	0.0349672	1	10.7234	9.02461	12.1486	2.06032	2.94197	4.86056
LRRC37A17P	ENSG00000263142	-0.369077	0.0350049	0.370197	123.806	113.309	133.634	154.524	167.692	156.51
CPNE2	ENSG00000140848	-0.206434	0.0350807	0.37073	523.495	544.485	529.476	639.729	581.529	622.152
MAP2K6	ENSG00000108984	4.02904	0.0350945	1	3.89941	1.00273	4.04953	0	0	0
STAT2	ENSG00000170581	0.144457	0.0351118	0.370791	2281.15	2148.86	2223.19	2061.35	2030.94	1927.7
AOC3	ENSG00000131471	-0.469066	0.0351616	0.371049	64.3402	74.2023	91.1143	96.8351	115.717	104.988
GATD3A	ENSG00000160221	-0.370611	0.0351883	0.371063	344.123	201.55	350.284	317.289	440.315	400.51
COX7A1	ENSG00000161281	-0.322937	0.0352295	0.371142	479.627	280.766	403.94	535.683	440.315	481.195
MYBPH	ENSG00000133055	-1.03203	0.0352466	0.371142	9.74851	9.02461	18.2229	26.7842	18.6325	30.1355
AC084880.1	ENSG00000213144	-1.34566	0.0353042	0.371482	7.79881	6.0164	5.06191	24.7238	11.7679	11.6653
HMGA1	ENSG00000137309	-0.146169	0.0353689	0.371895	2282.13	2164.9	2105.75	2522.86	2402.61	2327.24
S1PR3	ENSG00000213694	0.18558	0.0354166	0.371963	1001.17	958.614	944.552	867.395	783.544	903.092
DOCK11	ENSG00000147251	-0.26404	0.0354284	0.371963	378.242	440.2	355.346	418.245	458.947	531.745
ZEB1	ENSG00000148516	0.182978	0.0354517	0.371963	1207.84	1403.83	1188.54	1104.33	1159.14	1083.9
CCL7	ENSG00000108688	0.5086	0.0355393	0.372418	88.7115	85.2324	75.9286	52.5382	61.7813	61.2431
ADRA1D	ENSG00000171873	-0.530303	0.0355459	0.372418	61.4156	59.1613	54.6686	103.016	83.3558	67.0757
DUSP6	ENSG00000139318	0.251263	0.0356626	0.373372	353.871	393.072	379.643	300.807	314.791	330.518
AL139424.2	ENSG00000284642	-4.04596	0.0357425	1	0	0	0	6.18096	1.96131	0.972112
CEP164	ENSG00000110274	-0.248237	0.0359037	0.375251	432.834	351.96	421.151	464.602	517.786	450.088
PRMT5	ENSG00000100462	0.239361	0.0359326	0.375251	441.608	437.192	398.878	347.164	354.997	380.096
UXT	ENSG00000126756	-0.278108	0.0359377	0.375251	386.041	284.776	338.135	405.883	372.649	445.227
MRFAP1	ENSG00000179010	-0.141749	0.0359447	0.375251	4906.43	4327.8	4696.44	5360.95	4942.51	5066.65
BAZ1A	ENSG00000198604	0.219092	0.0361637	0.377085	553.716	647.766	567.946	495.507	529.554	494.805
EFEMP1	ENSG00000115380	0.115584	0.0361719	0.377085	31235.2	31747.6	29471.4	28979.4	27910.4	28446.9
FYN	ENSG00000010810	0.147033	0.0362414	0.377372	1764.48	1892.16	1863.79	1641.05	1662.21	1681.75
PFDN4	ENSG00000101132	0.282723	0.036251	0.377372	267.109	293.801	280.43	226.635	245.164	219.697
IL6ST	ENSG00000134352	0.124512	0.0363157	0.377464	16827.9	18399.2	17405.9	15482.3	16675.1	16122.5
NBPF9	ENSG00000269713	-0.273481	0.0363344	0.377464	296.355	314.858	277.393	310.078	373.63	389.817
TTYH3	ENSG00000136295	-0.128422	0.036339	0.377464	5956.34	5573.2	5764.5	6594.06	6076.14	6235.13
ORAI3	ENSG00000175938	-0.304702	0.0363633	0.377464	293.43	206.563	263.219	338.923	301.061	303.299
MYCBP2	ENSG00000005810	-0.199676	0.0363889	0.377464	1722.56	2230.08	1914.41	2068.56	2479.1	2189.2
AC103923.1	ENSG00000235545	-3.06302	0.0365138	1	0	0	2.02476	2.06032	6.86459	7.7769
NT5C3B	ENSG00000141698	-0.201555	0.0365915	0.379296	617.081	586.599	585.157	677.845	646.252	732.972
GUK1	ENSG00000143774	-0.16227	0.036633	0.379304	4333.21	3715.13	3996.88	4769.64	4088.35	4622.39
ZNF501	ENSG00000186446	0.56346	0.0366441	0.379304	68.2396	69.1887	76.941	45.327	59.82	39.8566
KCNK3	ENSG00000171303	-1.43116	0.0367982	0.380372	5.84911	3.0082	7.08667	20.6032	13.7292	8.74901
STK25	ENSG00000115694	-0.141251	0.0368113	0.380372	2455.65	2262.17	2288.99	2634.12	2502.63	2591.65
MAMLD1	ENSG00000013619	0.358807	0.0368253	0.380372	169.624	233.637	204.501	179.248	144.156	150.677
ECE1	ENSG00000117298	0.109559	0.0369287	0.381103	12836.8	12802.9	12895.7	12117.8	11729.6	11870.5
COPS9	ENSG00000172428	-0.249499	0.0369482	0.381103	487.426	376.025	480.881	570.709	498.173	529.801
IGFBP7	ENSG00000163453	-0.195494	0.0370371	0.381454	63923.9	45868.1	59394.4	66954.2	60130.9	66653.8
STAG3	ENSG00000066923	-0.652495	0.0370524	0.381454	36.0695	26.0711	38.4705	57.689	48.0521	52.494
MFAP5	ENSG00000197614	-0.779902	0.0370878	0.381454	19.497	19.0519	26.3219	37.0858	40.2069	34.0239
CDKN3	ENSG00000100526	0.576227	0.0371034	0.381454	63.3653	89.2433	79.9781	47.3874	68.6459	39.8566
SNX17	ENSG00000115234	-0.18985	0.0371633	0.381454	2198.29	1665.54	1946.81	2296.23	2117.24	2215.44
DDAH1	ENSG00000153904	-0.169496	0.0371635	0.381454	6146.44	7528.53	6158.32	7157.55	7940.37	7207.24
TRIB1	ENSG00000173334	0.346214	0.0371667	0.381454	176.448	213.582	173.117	142.162	147.098	153.594
ACSL3	ENSG00000123983	0.141839	0.0372038	0.381454	2170.99	2247.13	2249.51	1972.76	2103.51	1966.58
AGPAT2	ENSG00000169692	-0.182876	0.037217	0.381454	1108.41	938.559	1031.62	1222.8	1107.16	1165.56
CCDC9B	ENSG00000188549	-0.185851	0.0373789	0.382846	2627.22	2125.8	2804.3	2948.32	2831.15	2817.18
OVCH1	ENSG00000187950	-3.48211	0.0373847	1	0	1.00273	0	5.1508	2.94197	3.88845
GNAS	ENSG00000087460	-0.128393	0.0375001	0.383818	13825.3	15341.8	14398.1	16612.4	15364.9	15643.2
OSBPL10	ENSG00000144645	-0.199154	0.037575	0.383982	709.692	778.122	643.875	795.284	809.041	842.821
DNAJC16	ENSG00000116138	0.226461	0.0375876	0.383982	515.696	640.747	554.785	481.085	487.386	493.833
PLPPR2	ENSG00000105520	-0.15054	0.0375949	0.383982	1740.11	1759.8	1655.24	2012.93	1857.36	1852.85
FAM157B	ENSG00000233013	1.51424	0.0376559	0.384337	9.74851	23.0629	10.1238	9.27144	1.96131	3.88845
NAV2	ENSG00000166833	0.197651	0.0377338	0.384863	1062.59	1340.66	1248.27	1006.47	1126.77	1049.88
AC068152.1	ENSG00000262879	-0.306379	0.037818	0.385399	176.448	178.487	183.241	213.243	229.473	222.614
AC021106.1	ENSG00000249863	-0.900284	0.0378557	0.385399	17.5473	14.0383	18.2229	19.573	38.2456	34.996
UBE4B	ENSG00000130939	-0.163267	0.0378653	0.385399	1112.31	1202.28	1110.58	1270.19	1320.94	1244.3
AC004922.1	ENSG00000284292	3.48642	0.03788	1	2.92455	6.0164	3.03714	1.03016	0	0
SEMA4D	ENSG00000187764	1.37583	0.0379175	0.385662	9.74851	24.0656	15.1857	5.1508	10.7872	2.91634
PTN	ENSG00000105894	0.947475	0.0379577	0.385802	31.1952	36.0984	19.2353	20.6032	11.7679	12.6375
AC084262.1	ENSG00000260253	4.01778	0.0380199	1	5.84911	2.00547	1.01238	0	0	0
OPA1	ENSG00000198836	0.173513	0.0380617	0.386334	1322.87	1548.22	1399.11	1213.53	1327.81	1244.3
UBXN1	ENSG00000162191	-0.200415	0.0380706	0.386334	852.02	705.925	853.438	964.23	876.706	930.311
GDF5	ENSG00000125965	-0.342625	0.0380893	0.386334	232.015	173.473	177.167	251.359	207.899	279.968
PTTG1IP	ENSG00000183255	-0.116872	0.0381655	0.386839	11085	10631	10455.9	11787.1	11269.7	11830.6
EPB41L5	ENSG00000115109	-0.197127	0.0382284	0.387208	721.39	672.835	627.677	728.323	804.138	785.466
SYNJ2	ENSG00000078269	-0.157779	0.0382921	0.387584	1207.84	1267.46	1205.75	1312.42	1403.32	1390.12
OSGIN1	ENSG00000140961	-0.475579	0.038397	0.388378	77.0133	59.1613	90.102	119.499	101.008	94.2949
SOCS1	ENSG00000185338	0.321117	0.0384369	0.388437	258.336	236.645	208.551	212.213	177.499	174.008
RAD54L	ENSG00000085999	1.26562	0.038456	0.388437	13.6479	15.041	19.2353	8.24128	6.86459	4.86056
ALDOA	ENSG00000149925	0.25792	0.038512	0.388546	349.972	387.055	352.309	326.561	275.564	309.132
BX284668.5	ENSG00000238142	-1.39123	0.0385199	0.388546	6.82396	6.0164	3.03714	13.3921	16.6712	11.6653
COX4I1	ENSG00000131143	-0.158161	0.0386054	0.388836	3864.31	3434.36	3566.62	4268.98	3648.04	4208.27
AC016596.1	ENSG00000264281	0.778405	0.0386064	0.388836	30.2204	49.134	62.7677	37.0858	17.6518	28.1912
CEP72	ENSG00000112877	0.784215	0.0386283	0.388836	42.8935	28.0766	52.6438	30.9048	19.6131	21.3865
TCEA2	ENSG00000171703	-0.241279	0.0386849	0.389053	534.219	410.118	460.634	577.92	509.941	573.546
DOCK7	ENSG00000116641	0.18332	0.0387528	0.389053	2141.75	2684.32	2291.02	2013.96	2262.37	1990.89
LIPH	ENSG00000163898	0.526626	0.0387547	0.389053	78.963	89.2433	90.102	42.2366	72.5685	64.1594
GINS4	ENSG00000147536	0.711376	0.0387563	0.389053	43.8683	40.1094	44.5448	26.7842	21.5744	30.1355
FRY-AS1	ENSG00000237637	-2.57996	0.0389613	1	0.974851	0	2.02476	6.18096	5.88394	5.83267
KRT7-AS	ENSG00000257671	-2.31864	0.0390047	1	1.9497	1.00273	1.01238	6.18096	4.90328	8.74901
SFRP4	ENSG00000106483	-0.567	0.0391501	0.392523	43.8683	50.1367	42.52	55.6287	69.6266	76.7968
ZNF678	ENSG00000181450	0.592738	0.0391556	0.392523	58.4911	58.1586	74.9162	35.0254	50.9941	40.8287
CDH2	ENSG00000170558	-0.166375	0.0392395	0.392977	1752.78	1953.33	1781.79	2020.14	2235.9	1902.42
AP2S1	ENSG00000042753	-0.167325	0.0392547	0.392977	2815.37	2342.39	2694.96	3137.87	2752.7	2928.97
FAM85B	ENSG00000253893	-2.58048	0.0392845	1	0.974851	0	2.02476	6.18096	6.86459	4.86056
CD248	ENSG00000174807	0.140504	0.0392923	0.393084	3481.19	3643.94	3329.72	3290.33	2981.19	3213.8
DOCK10	ENSG00000135905	0.184698	0.0393251	0.393143	891.014	1036.83	937.465	831.339	870.822	818.518
NMU	ENSG00000109255	1.73439	0.0394107	1	12.6731	6.0164	11.1362	4.12064	1.96131	2.91634
TNFAIP8	ENSG00000145779	-0.222338	0.03942	0.393823	448.432	503.373	439.374	553.196	502.096	567.713
VGLL4	ENSG00000144560	-0.187823	0.0394739	0.394007	672.648	625.706	628.689	739.655	720.782	734.917
FAM192A	ENSG00000172775	0.199845	0.0395509	0.394007	692.145	704.922	625.652	571.739	609.968	579.379
DNAJB5	ENSG00000137094	-0.188769	0.0395571	0.394007	713.591	642.753	709.679	810.736	760.008	784.494
CDKN2A	ENSG00000147889	-0.243754	0.0395753	0.394007	1765.46	1157.16	1595.51	1874.89	1594.55	1881.04
TMEM8A	ENSG00000129925	-0.150846	0.039599	0.394007	2271.4	2367.46	2259.64	2694.9	2339.85	2624.7
CCDC88A	ENSG00000115355	0.225727	0.0396	0.394007	1255.61	1671.56	1318.12	1062.1	1341.54	1225.83
PCOLCE	ENSG00000106333	0.153479	0.039755	0.395279	2322.1	2235.09	2051.09	2051.05	1878.94	2012.27
SP2	ENSG00000167182	0.29378	0.039807	0.395528	241.763	280.766	287.516	242.088	209.86	209.004
CES1	ENSG00000198848	0.749785	0.0398697	0.395882	35.0947	36.0984	42.52	23.6937	21.5744	22.3586
PWWP2A	ENSG00000170234	0.247108	0.0399066	0.39598	342.173	367.001	377.618	316.259	297.139	302.327
NEK6	ENSG00000119408	-0.146348	0.0399799	0.396438	2111.53	2379.49	2200.92	2443.54	2407.51	2554.71
BMP2K	ENSG00000138756	0.275307	0.0400808	0.397169	333.399	380.036	289.541	278.143	279.487	271.219
SRGAP2	ENSG00000266028	0.184224	0.040164	0.397485	832.523	846.308	844.326	727.293	794.331	698.949
EDEM1	ENSG00000134109	0.142254	0.0401945	0.397485	1753.76	1765.81	1812.16	1585.42	1603.37	1641.9
PODXL	ENSG00000128567	0.237482	0.040204	0.397485	489.375	529.444	454.559	457.391	417.759	375.235
HCFC2	ENSG00000111727	-0.233065	0.0402214	0.397485	415.287	399.088	392.804	422.366	510.922	485.084
DPYSL4	ENSG00000151640	0.211152	0.0402945	0.397809	638.528	615.679	619.578	585.131	550.148	484.112
NMI	ENSG00000123609	0.307764	0.0403085	0.397809	264.185	243.664	215.637	203.972	203.976	176.924
PALM2-AKAP2	ENSG00000157654	-1.10264	0.0403472	0.397922	9.74851	6.0164	19.2353	13.3921	34.323	27.2191
DIRC1	ENSG00000174325	1.34264	0.0405119	0.399277	14.6228	18.0492	10.1238	5.1508	5.88394	5.83267
PDK3	ENSG00000067992	0.390373	0.0405759	0.399639	126.731	149.407	132.622	96.8351	113.756	101.1
TSPO	ENSG00000100300	-0.180708	0.0406757	0.399751	4667.59	3604.83	4033.33	5032.33	4335.48	4581.56
TSPYL2	ENSG00000184205	0.215848	0.0406797	0.399751	511.797	471.285	512.265	423.396	438.353	425.785
AC073130.1	ENSG00000237870	2.13939	0.0406809	1	10.7234	6.0164	5.06191	1.03016	1.96131	1.94422
PPP4R3A	ENSG00000100796	0.178492	0.0406885	0.399751	790.605	807.201	781.559	698.449	699.208	704.781
KLHL36	ENSG00000135686	-0.161516	0.0406967	0.399751	1322.87	1280.49	1417.33	1415.44	1571.01	1509.69
CPPED1	ENSG00000103381	0.143801	0.0407457	0.399964	1981.87	2031.54	1885.05	1811.02	1723.99	1804.24
TMEM246	ENSG00000165152	-0.339797	0.0408314	0.400537	222.266	232.634	151.857	282.264	244.183	242.056
TMEM231	ENSG00000205084	0.469372	0.040866	0.400608	107.234	110.301	126.548	58.7191	85.3171	104.016
HIC1	ENSG00000177374	-0.186208	0.0409578	0.401238	1370.64	1112.03	1171.33	1470.04	1310.16	1378.45
ZNF740	ENSG00000139651	-0.22219	0.0411251	0.402141	502.049	416.135	502.141	542.894	546.225	567.713
MFSD8	ENSG00000164073	0.309517	0.041126	0.402141	234.939	297.812	224.749	206.032	202.996	202.199
NOMO1	ENSG00000103512	0.136285	0.0411751	0.402141	2907.01	2890.88	2728.37	2612.49	2475.18	2670.39
VSTM2L	ENSG00000132821	-0.214357	0.0411784	0.402141	417.236	419.143	418.114	480.055	475.618	499.666
FAM198B	ENSG00000164125	0.124043	0.0411874	0.402141	5880.3	5803.82	5677.44	5102.38	5576.01	5252.32
TUBA3FP	ENSG00000161149	2.59436	0.0413091	1	2.92455	6.0164	9.11143	1.03016	1.96131	0
GADD45A	ENSG00000116717	-0.180044	0.0413279	0.403244	1973.1	1631.45	2093.61	2232.36	2087.82	2135.73
DNAJC1	ENSG00000136770	0.181338	0.0415454	0.404771	904.662	930.537	824.079	793.223	756.086	796.16
MDM4	ENSG00000198625	0.325597	0.0415484	0.404771	189.121	200.547	217.662	179.248	148.079	157.482
FBXW7	ENSG00000109670	-0.270832	0.0415842	0.404771	310.978	249.681	304.727	340.983	379.514	323.713
PDK4	ENSG00000004799	-1.11081	0.0415952	0.404771	5.84911	7.01914	20.2476	19.573	19.6131	32.0797
TMEM69	ENSG00000159596	0.270727	0.0417141	0.405658	307.078	325.889	282.454	242.088	273.603	243.028
RPL13AP25	ENSG00000136149	-0.63759	0.0418515	0.406562	38.0192	32.0875	35.4334	63.8699	40.2069	60.2709
ZMYM1	ENSG00000197056	0.323805	0.0418626	0.406562	214.467	220.601	188.303	147.313	172.595	177.896
GALNT5	ENSG00000136542	-0.146852	0.0421179	0.408355	2497.57	2838.74	2702.05	2899.9	3132.22	2866.76
HDAC11	ENSG00000163517	-0.255911	0.0421363	0.408355	417.236	316.864	353.321	442.969	400.108	455.921
PCYT2	ENSG00000185813	-0.240659	0.0421522	0.408355	355.821	320.875	317.888	414.124	385.398	376.207
WWC1	ENSG00000113645	0.418311	0.0422611	0.408355	103.334	129.353	116.424	82.4128	86.2977	92.3506
IFNGR2	ENSG00000159128	-0.149616	0.0422811	0.408355	1318.97	1346.67	1279.65	1451.5	1428.82	1496.08
NPIPB5	ENSG00000243716	0.343151	0.0422929	0.408355	184.247	282.771	261.194	178.218	190.247	205.116
CALCOCO2	ENSG00000136436	0.144473	0.0422952	0.408355	2443.95	2695.35	2467.17	2375.55	2319.25	2187.25
ADD3	ENSG00000148700	0.160418	0.0423063	0.408355	2120.3	2272.2	2251.54	1806.9	2165.29	1971.44
NUP35	ENSG00000163002	0.506561	0.0423164	0.408355	83.8372	85.2324	78.9658	48.4175	71.5879	54.4383
EXT2	ENSG00000151348	0.127274	0.0423264	0.408355	3796.07	4003.92	3729.61	3554.05	3582.34	3419.89
GLUL	ENSG00000135821	-0.137005	0.0424464	0.409242	2285.05	2195.99	2141.19	2393.06	2369.26	2519.71
FAM117B	ENSG00000138439	0.395382	0.0424798	0.409294	124.781	137.375	130.597	112.287	99.0463	87.4901
SPRN	ENSG00000203772	-0.315665	0.0425294	0.4094	159.876	207.566	174.13	229.726	211.822	232.335
TSPAN9	ENSG00000011105	-0.155442	0.0425478	0.4094	2617.48	2200	2489.45	2814.4	2618.35	2706.36
UNC119B	ENSG00000175970	-0.178179	0.0425747	0.4094	938.782	814.22	947.589	1023.98	1014.98	1016.83
RGP1	ENSG00000107185	-0.177946	0.042666	0.410009	777.931	725.979	725.878	834.43	867.881	820.463
PCDHB14	ENSG00000120327	-0.822341	0.0427024	0.410089	28.2707	15.041	22.2724	31.935	55.8974	28.1912
UHRF1	ENSG00000276043	0.386423	0.0427681	0.410451	160.85	176.481	128.572	115.378	105.911	135.124
KRT10	ENSG00000186395	-0.411	0.0428117	0.410599	233.964	119.325	260.182	291.535	265.758	258.582
WNT5A	ENSG00000114251	0.146962	0.0429534	0.411432	3347.64	3700.09	3688.11	3001.89	3430.33	3262.41
MMP2	ENSG00000087245	-0.115664	0.0429548	0.411432	19128.5	19821	18679.5	21767.3	20214.3	20459.1
ARHGEF17	ENSG00000110237	-0.130353	0.0430092	0.411529	3193.61	3474.47	3288.22	3750.81	3599.99	3547.24
RPL31	ENSG00000071082	-0.43784	0.0430211	0.411529	7291.89	4418.05	6885.21	8423.62	7808.96	8956.07
RAB36	ENSG00000100228	0.409503	0.0431024	0.412037	114.058	117.32	125.535	100.956	83.3558	84.5737
ZNF696	ENSG00000185730	-0.398776	0.043196	0.412662	97.4851	88.2406	92.1267	114.348	127.485	124.43
C2CD3	ENSG00000168014	0.194639	0.0432969	0.413206	686.295	759.07	693.481	588.221	659.001	621.18
C19orf70	ENSG00000174917	-0.239034	0.0433095	0.413206	534.219	418.14	483.918	622.217	506.999	566.741
RPS11	ENSG00000142534	-0.340578	0.0434703	0.414035	9890.84	6741.38	8987.92	11281.3	9927.18	11233.7
PGGHG	ENSG00000142102	-0.202418	0.0434972	0.414035	673.622	609.662	769.41	802.495	782.563	776.717
RPL15P3	ENSG00000212802	-0.621651	0.0435053	0.414035	1230.26	582.588	1003.27	1440.16	1449.41	1443.59
MT1X	ENSG00000187193	-0.485979	0.04351	0.414035	110.158	60.164	67.8296	114.348	101.008	118.598
AL139095.2	ENSG00000220472	-0.524067	0.0435781	0.414035	55.5665	42.1148	60.7429	82.4128	76.4912	69.02
RPE65	ENSG00000116745	-2.98517	0.043579	1	0	1.00273	1.01238	3.09048	10.7872	1.94422
ZC3HAV1	ENSG00000105939	0.177807	0.0435794	0.414035	1014.82	1181.22	1142.98	938.476	1035.57	976.973
SYPL2	ENSG00000143028	-1.09838	0.0435946	0.414035	8.77366	7.01914	13.161	28.8445	18.6325	14.5817
ARHGAP18	ENSG00000146376	0.199266	0.0436369	0.414168	960.229	1065.91	930.379	753.047	936.526	884.622
CCP110	ENSG00000103540	0.346499	0.043764	0.415106	150.127	178.487	174.13	125.68	136.311	133.179
MRC2	ENSG00000011028	-0.11541	0.0438253	0.415259	20956.4	19490.1	20986.7	22827.3	21574.4	22148.6
SNX8	ENSG00000106266	-0.196202	0.043837	0.415259	980.701	770.1	930.379	1064.16	994.385	1013.91
DHX58	ENSG00000108771	0.381694	0.043985	0.416391	153.052	126.344	175.142	119.499	105.911	123.458
IFT74	ENSG00000096872	0.339519	0.0440353	0.416598	193.995	181.495	197.414	138.041	178.479	136.096
TPRN	ENSG00000176058	-0.383433	0.0441351	0.41715	112.108	96.2625	104.275	150.403	127.485	130.263
CARMIL1	ENSG00000079691	0.328399	0.0441507	0.41715	216.417	284.776	211.588	172.037	182.402	212.893
DGCR8	ENSG00000128191	-0.209192	0.0442691	0.417999	473.778	506.381	493.03	555.256	614.871	532.717
PPARD	ENSG00000112033	-0.158766	0.0443596	0.418583	1043.09	1034.82	1093.37	1200.14	1135.6	1204.45
TOP2B	ENSG00000077097	0.159462	0.0444074	0.418764	2097.88	2393.53	2306.21	1918.16	2199.61	1967.55
STX2	ENSG00000111450	0.155477	0.0444713	0.419096	1371.62	1421.88	1395.06	1176.44	1273.87	1309.43
ATF7IP	ENSG00000171681	0.205169	0.0445023	0.419101	839.347	1063.9	946.577	779.831	899.262	792.271
CKAP4	ENSG00000136026	0.110662	0.0445291	0.419101	9976.63	9849.86	9558.91	9218.9	9132.85	8864.69
GDF15	ENSG00000130513	-0.212187	0.0447405	0.420597	453.306	465.269	476.832	537.744	498.173	580.351
FST	ENSG00000134363	0.530595	0.0447491	0.420597	78.963	87.2379	63.78	61.8096	42.1682	55.4104
STEAP3	ENSG00000115107	-0.225246	0.0447837	0.420597	398.714	411.121	413.052	472.844	434.431	522.024
POLR3G	ENSG00000113356	0.301479	0.0448248	0.420597	206.669	228.623	220.699	165.856	183.383	182.757
LGR4	ENSG00000205213	0.200414	0.0448318	0.420597	683.371	600.638	631.726	555.256	582.51	529.801
SLC35E2B	ENSG00000189339	-0.180452	0.0448948	0.420917	747.711	754.056	740.051	831.339	910.049	799.076
CENPH	ENSG00000153044	0.697334	0.0449273	0.420953	31.1952	61.1668	52.6438	27.8143	27.4584	34.0239
RNF24	ENSG00000101236	0.170136	0.0451044	0.422341	1201.02	1095.99	1112.61	1019.86	943.391	1067.38
DTL	ENSG00000143476	0.697257	0.0452095	0.422951	58.4911	67.1832	48.5943	43.2667	16.6712	47.6335
MTMR10	ENSG00000166912	-0.174366	0.0452274	0.422951	887.115	949.589	893.933	1014.71	1104.22	962.391
CD99L2	ENSG00000102181	-0.13586	0.0453504	0.423831	2926.5	2623.15	2877.19	3149.2	3095.93	3014.52
RBMXL1	ENSG00000213516	0.317836	0.0454307	0.42431	193.995	214.585	210.575	187.489	158.866	150.677
ZNF292	ENSG00000188994	0.203358	0.0456884	0.426444	667.773	757.064	770.422	573.799	672.73	659.092
ZGRF1	ENSG00000138658	0.769351	0.0457301	0.426561	29.2455	36.0984	44.5448	16.4826	22.5551	25.2749
EIF3H	ENSG00000147677	-0.142361	0.0457755	0.426712	2023.79	2241.11	2037.92	2255.02	2304.54	2396.26
IRF2BPL	ENSG00000119669	-0.164809	0.0458593	0.427221	882.241	925.524	872.673	1005.44	970.849	1028.49
CYP7B1	ENSG00000172817	0.21666	0.0459659	0.427943	488.401	497.356	509.228	425.456	396.185	464.67
SEC62	ENSG00000008952	0.128788	0.0459956	0.427946	4116.8	4112.21	4234.79	3595.26	4013.82	3789.29
CSPP1	ENSG00000104218	0.386086	0.0460972	0.428341	135.504	144.394	125.535	108.167	113.756	88.4622
HACD3	ENSG00000074696	0.137958	0.0461167	0.428341	2208.04	2366.45	2188.77	2099.47	2061.34	1986.02
POLM	ENSG00000122678	-0.328355	0.0461503	0.428341	233.964	167.457	171.092	241.057	214.764	263.442
SPEN	ENSG00000065526	0.197605	0.0461551	0.428341	1270.23	1670.55	1430.5	1311.39	1336.63	1163.62
EIF2D	ENSG00000143486	-0.193207	0.0462075	0.428555	609.282	676.845	576.045	699.479	723.724	705.753
MZT2A	ENSG00000173272	-0.248282	0.046272	0.428881	638.528	465.269	585.157	747.896	582.51	676.59
STOML2	ENSG00000165283	0.179034	0.0463326	0.429171	1009.95	1064.9	910.131	899.33	834.538	903.092
RAB4A	ENSG00000168118	-0.168118	0.0463885	0.429417	869.568	828.258	815.98	910.662	969.869	943.921
SSBP3	ENSG00000157216	-0.153305	0.0464888	0.429925	1326.77	1319.6	1409.24	1582.33	1501.38	1427.06
ARSB	ENSG00000113273	0.185173	0.0465276	0.429925	859.819	991.704	886.846	746.866	840.422	820.463
FUOM	ENSG00000148803	-0.267221	0.046544	0.429925	261.26	262.716	273.343	340.983	275.564	343.156
PTGES	ENSG00000148344	0.353683	0.0465827	0.429925	172.549	142.388	158.944	132.891	116.698	121.514
GLRX	ENSG00000173221	0.172151	0.0465904	0.429925	1167.87	1015.77	1178.41	1015.74	1000.27	968.224
PLOD3	ENSG00000106397	0.132258	0.0466512	0.430215	2947.95	3055.33	2823.53	2787.61	2665.42	2601.37
VRK1	ENSG00000100749	0.469245	0.046681	0.430218	101.385	92.2515	76.941	58.7191	69.6266	67.0757
SPR	ENSG00000116096	-0.275817	0.0468102	0.431074	329.5	255.697	294.603	406.913	338.326	320.797
IQCN	ENSG00000130518	1.13984	0.0468328	0.431074	23.3964	19.0519	12.1486	7.21112	6.86459	10.6932
ST3GAL1P1	ENSG00000250656	4.03027	0.0468499	1	3.89941	0	5.06191	0	0	0
AC004877.1	ENSG00000273419	4.03027	0.0468499	1	3.89941	0	5.06191	0	0	0
LINC00839	ENSG00000185904	0.377496	0.0468863	0.431209	198.87	170.465	146.795	137.011	105.911	154.566
IDS	ENSG00000010404	0.156984	0.0469509	0.431209	1428.16	1519.14	1487.19	1225.89	1359.19	1391.09
PLEKHG3	ENSG00000126822	0.273287	0.046955	0.431209	279.782	252.689	271.318	233.846	208.88	222.614
WDR44	ENSG00000131725	0.211377	0.0469654	0.431209	527.395	645.761	592.243	515.08	493.27	516.191
ABCC9	ENSG00000069431	0.832861	0.0470703	0.431508	33.145	23.0629	37.4581	15.4524	15.6905	21.3865
NCLN	ENSG00000125912	0.131353	0.0470784	0.431508	2185.62	2238.1	2140.17	2020.14	1977.98	1994.77
KLF3	ENSG00000109787	0.194523	0.047111	0.431508	736.013	796.171	743.088	605.734	726.666	655.203
AL158212.3	ENSG00000260917	-0.369559	0.047116	0.431508	124.781	99.2707	118.449	132.891	152.982	156.51
ARRB1	ENSG00000137486	-0.234776	0.0472289	0.432272	330.475	328.897	299.665	371.888	388.34	368.43
ENTPD1	ENSG00000138185	-0.682356	0.0473394	0.433012	25.3461	30.082	23.2848	45.327	41.1876	39.8566
COL6A1	ENSG00000142156	0.118295	0.0475222	0.434345	101622	93155	104241	94516.2	89628	91334.8
OXNAD1	ENSG00000154814	0.510743	0.0475445	0.434345	76.0384	94.257	70.8667	64.9001	59.82	44.7172
AC067945.3	ENSG00000231858	3.86063	0.0475892	1	2.92455	2.00547	3.03714	0	0	0
EPN1	ENSG00000063245	-0.142546	0.047661	0.435137	2929.43	2558.98	2691.92	3127.57	2880.19	3023.27
SLC9A7	ENSG00000065923	0.275098	0.0477561	0.435684	322.676	325.889	265.244	252.389	272.622	230.391
CHPF2	ENSG00000033100	-0.128207	0.0477974	0.435684	4451.17	3966.82	4092.05	4629.54	4529.65	4514.49
SERPINE1	ENSG00000106366	0.118403	0.0478259	0.435684	371414	415169	376316	355933	366331	349007
AP002812.2	ENSG00000254459	4.01992	0.0478366	1	4.87426	4.01094	0	0	0	0
GAS6	ENSG00000183087	-0.119908	0.04784	0.435684	7932.37	7750.13	7544.27	8791.39	7970.77	8478.76
NOL8	ENSG00000198000	0.223321	0.0480388	0.437062	391.89	414.129	412.039	345.104	353.036	345.1
AC012313.6	ENSG00000269054	-3.86475	0.0480458	1	0	0	0	4.12064	1.96131	1.94422
SRRM1	ENSG00000133226	0.181774	0.0480511	0.437062	1061.61	1215.31	1091.35	900.36	1069.9	998.359
AC024293.1	ENSG00000244313	-0.310454	0.0481026	0.437258	206.669	270.738	233.86	333.772	236.338	312.048
PDE5A	ENSG00000138735	-0.191351	0.0481407	0.437333	636.578	761.075	707.655	768.499	845.325	789.355
AC097534.2	ENSG00000272870	0.617932	0.0482726	0.438258	53.6168	50.1367	45.5572	30.9048	31.381	34.996
LINC02482	ENSG00000251580	-1.47077	0.048294	1	5.84911	2.00547	5.06191	14.4222	7.84525	13.6096
PLXNB1	ENSG00000164050	-0.13921	0.0483526	0.438713	1959.45	1866.09	2051.09	2089.16	2222.17	2160.03
SDK1	ENSG00000146555	0.170489	0.0484043	0.43891	1127.9	1259.43	1264.46	1156.87	1009.09	1079.04
CDA	ENSG00000158825	0.180467	0.0484387	0.43895	839.347	819.234	789.658	774.68	704.111	682.423
AC145124.1	ENSG00000255495	-0.569873	0.0485229	0.43944	55.5665	37.1012	66.8172	87.5636	54.9167	94.2949
RPS21	ENSG00000171858	-0.509296	0.048571	0.439539	2614.55	1433.91	2179.66	3183.19	2555.59	3126.31
CHST12	ENSG00000136213	-0.195781	0.0486088	0.439539	615.131	612.671	619.578	783.952	670.769	662.008
AC022098.1	ENSG00000267169	-0.609062	0.048624	0.439539	31.1952	34.093	34.421	51.508	47.0715	53.4662
TBXA2R	ENSG00000006638	-0.233856	0.0486727	0.439601	322.676	294.804	328.012	370.858	368.727	372.319
TOMM20P4	ENSG00000230311	-0.926021	0.0486909	0.439601	25.3461	6.0164	16.1981	32.9651	30.4003	27.2191
C2orf69	ENSG00000178074	0.30299	0.0487352	0.439729	291.481	292.798	271.318	179.248	267.719	245.944
GSTM3	ENSG00000134202	-0.152781	0.0487937	0.439986	1292.65	1182.22	1276.61	1444.28	1359.19	1367.76
AC130650.2	ENSG00000276564	3.35852	0.0488079	1	3.89941	3.0082	4.04953	0	0.980656	0
AC011498.1	ENSG00000267011	3.36238	0.0490602	1	2.92455	3.0082	5.06191	0	0.980656	0
CAMTA1-DT	ENSG00000237436	3.36238	0.0490938	1	2.92455	3.0082	5.06191	0	0	0.972112
ANXA2P1	ENSG00000213406	3.85512	0.0491322	1	3.89941	2.00547	2.02476	0	0	0
TRIM60P14	ENSG00000250227	3.85512	0.0491322	1	3.89941	2.00547	2.02476	0	0	0
FAM172A	ENSG00000113391	-0.219432	0.0491502	0.442927	460.13	412.124	422.163	453.27	520.728	532.717
FADD	ENSG00000168040	-0.293059	0.0492023	0.443069	321.701	246.673	361.42	437.818	333.423	368.43
RLIM	ENSG00000131263	0.193473	0.0492266	0.443069	1062.59	1287.51	1086.29	896.239	1041.46	1066.41
POM121C	ENSG00000272391	0.159115	0.0493148	0.44359	1055.76	1112.03	1111.59	983.803	1012.04	941.004
LYPLA1	ENSG00000120992	0.187069	0.0493812	0.443676	976.801	1019.78	918.23	754.077	917.894	887.538
MSTN	ENSG00000138379	0.689187	0.0493849	0.443676	35.0947	42.1148	44.5448	23.6937	26.4777	25.2749
CSNK1D	ENSG00000141551	-0.148053	0.0494541	0.443752	2096.91	1900.18	2093.61	2372.46	2103.51	2273.77
ZNF259P1	ENSG00000219565	-0.777424	0.0494879	0.443752	18.5222	18.0492	20.2476	32.9651	28.439	35.9681
MPP5	ENSG00000072415	0.174821	0.0495507	0.443752	814.001	803.19	871.661	703.599	749.221	751.443
DCTN2	ENSG00000175203	-0.13952	0.0495668	0.443752	2075.46	1892.16	2090.57	2292.11	2174.11	2207.67
E2F7	ENSG00000165891	0.386874	0.0495714	0.443752	136.479	200.547	149.832	111.257	146.118	114.709
GPAM	ENSG00000119927	-0.21835	0.0495755	0.443752	406.513	486.326	431.275	494.477	498.173	547.299
FLYWCH1	ENSG00000059122	-0.165902	0.0496137	0.443823	1022.62	907.474	912.156	1076.52	1048.32	1064.46
TRABD2B	ENSG00000269113	-0.556635	0.0497031	0.44435	51.6671	40.1094	52.6438	89.6239	70.6072	52.494
ADAMTS2	ENSG00000087116	-0.11267	0.0497472	0.444357	10899.8	11482.3	11704.1	12566.9	11899.3	12388.6
ADRA2A	ENSG00000150594	-0.348024	0.0497646	0.444357	123.806	124.339	112.374	151.434	144.156	163.315
CDK2AP2	ENSG00000167797	-0.218159	0.0498099	0.44443	442.583	373.017	413.052	492.417	465.812	471.474
ENPEP	ENSG00000138792	0.386056	0.0498335	0.44443	114.058	133.364	138.696	104.046	102.969	88.4622
AL136038.4	ENSG00000270878	3.36428	0.0498846	1	1.9497	5.01367	4.04953	0	0.980656	0
SLC7A5	ENSG00000103257	-0.148914	0.0499291	0.445011	2131.03	2526.89	2222.18	2505.35	2585.99	2536.24
MVD	ENSG00000167508	-0.219497	0.0500718	0.445779	558.59	440.2	478.856	599.553	539.361	582.295
LMNA	ENSG00000160789	-0.121954	0.0500826	0.445779	8298.91	7468.36	8236.74	8936.64	8653.31	8532.23
ATP5PB	ENSG00000116459	-0.152323	0.0501647	0.445779	1677.72	1461.99	1566.15	1770.85	1664.17	1795.49
SEC24A	ENSG00000113615	0.189794	0.0501672	0.445779	1362.84	1672.56	1414.3	1234.13	1454.31	1212.22
ZBTB38	ENSG00000177311	0.152205	0.0501677	0.445779	3661.54	4370.92	3920.95	3376.87	3827.5	3551.13
DHCR7	ENSG00000172893	-0.159517	0.0502173	0.445949	1149.35	1198.27	1089.32	1349.51	1281.72	1208.34
SNW1	ENSG00000100603	0.17985	0.050253	0.445995	714.566	724.977	722.84	617.066	621.736	669.785
NOLC1	ENSG00000166197	0.170102	0.0503683	0.446185	959.254	1009.75	992.134	832.369	947.314	851.57
KLHL21	ENSG00000162413	-0.212242	0.0503745	0.446185	551.766	480.31	497.079	645.91	536.419	590.072
SERINC3	ENSG00000132824	-0.116699	0.0503762	0.446185	5080.93	5228.26	4875.63	5351.68	5572.09	5540.07
RANGAP1	ENSG00000100401	0.151116	0.0503964	0.446185	1461.3	1374.75	1385.95	1249.58	1334.67	1218.06
SLC25A4	ENSG00000151729	-0.196955	0.0504634	0.44635	961.204	736.007	836.227	1014.71	950.256	940.032
ST3GAL1	ENSG00000008513	0.124679	0.0504761	0.44635	4112.9	4438.1	4335.02	4001.14	4049.13	3768.88
CAP2	ENSG00000112186	-0.159184	0.050569	0.446901	944.631	992.707	920.255	1093	1059.11	1039.19
SLC1A5	ENSG00000105281	-0.129237	0.0506222	0.446908	2243.13	2387.51	2318.35	2458.99	2551.67	2588.73
SAP30L	ENSG00000164576	-0.185105	0.0506424	0.446908	585.886	561.531	569.971	649.001	673.711	629.929
RPS15A	ENSG00000134419	-0.550268	0.0506614	0.446908	945.606	503.373	781.559	1080.64	951.236	1234.58
AC083843.3	ENSG00000279518	3.86203	0.0506875	1	2.92455	1.00273	4.04953	0	0	0
SPCS2	ENSG00000118363	-0.256388	0.0507284	0.447229	970.952	586.599	812.942	988.954	918.875	924.478
AC079610.2	ENSG00000270659	-3.36442	0.0507507	1	0	1.00273	0	6.18096	1.96131	2.91634
WIPI2	ENSG00000157954	-0.138045	0.0508301	0.447856	1894.14	1976.39	1775.72	2094.32	2057.42	2061.85
NPAS4	ENSG00000174576	3.35364	0.050862	1	4.87426	4.01094	2.02476	0	0.980656	0
PDLIM7	ENSG00000196923	-0.1099	0.0508985	0.447934	8726.87	8659.61	8563.74	9674.23	9023.02	9307.97
CYP51A1	ENSG00000001630	-0.431914	0.0509002	0.447934	203.744	86.2351	175.142	202.942	216.725	208.032
RPL30	ENSG00000156482	-0.394213	0.0509582	0.447971	3217.01	2089.7	3238.61	3987.75	3427.39	3815.54
PHYHIP	ENSG00000168490	-0.344353	0.0509892	0.447971	226.166	138.377	228.798	259.6	229.473	264.414
CWF19L2	ENSG00000152404	0.341227	0.0510124	0.447971	148.177	167.457	172.105	137.011	131.408	116.653
LTBP3	ENSG00000168056	-0.134475	0.0510471	0.447971	3565.03	3574.75	3577.76	4169.06	3600.97	3995.38
SMCHD1	ENSG00000101596	0.19802	0.0510575	0.447971	879.316	1084.96	972.899	768.499	932.604	858.375
AC091390.4	ENSG00000239969	3.85779	0.0511175	1	2.92455	4.01094	1.01238	0	0	0
RALGAPA1	ENSG00000174373	0.279876	0.0511258	0.448045	300.254	418.14	324.974	305.958	259.874	293.578
NIM1K	ENSG00000177453	0.572143	0.0511273	0.448045	75.0636	51.1394	58.7181	48.4175	41.1876	34.996
AC018529.2	ENSG00000278330	-4.06033	0.0511419	1	0	0	0	8.24128	0	0.972112
SEMA3D	ENSG00000153993	-0.354283	0.0511756	0.448167	127.706	170.465	148.82	158.645	227.512	184.701
CAPN2	ENSG00000162909	-0.106583	0.0512102	0.448167	8463.66	8426.98	8586.01	9337.37	9176.98	8916.21
CAT	ENSG00000121691	-0.163287	0.0512331	0.448167	1041.14	1107.02	974.923	1112.57	1210.13	1174.31
AC102953.1	ENSG00000225981	3.8565	0.0512474	1	3.89941	1.00273	3.03714	0	0	0
BMP6	ENSG00000153162	-0.55866	0.0513155	0.44862	40.9438	42.1148	45.5572	54.5985	55.8974	78.7411
LENG9	ENSG00000275183	-0.408446	0.0515133	0.45008	77.9881	79.216	87.0648	114.348	100.027	109.849
RMDN3	ENSG00000137824	-0.206145	0.051592	0.450498	854.945	642.753	800.794	919.933	893.378	838.933
AC073585.1	ENSG00000255624	2.89427	0.0516776	1	3.89941	8.02187	3.03714	2.06032	0	0
CPLANE2	ENSG00000132881	-0.571054	0.0517326	0.451302	44.8432	32.0875	39.4829	61.8096	53.9361	57.3546
EPHB2	ENSG00000133216	0.208929	0.0517457	0.451302	534.219	491.34	487.968	464.602	414.817	430.646
NGF-AS1	ENSG00000228035	-1.74196	0.0517745	1	1.9497	3.0082	3.03714	5.1508	13.7292	7.7769
C8orf59	ENSG00000176731	0.469877	0.0518283	0.451589	103.334	75.2051	104.275	55.6287	69.6266	78.7411
CALM2	ENSG00000143933	0.106866	0.0518404	0.451589	11918.5	11895.4	11300.2	10745.6	11025.5	10836.1
CERKL	ENSG00000188452	-0.174484	0.0518903	0.451639	1064.54	1136.1	934.428	1130.09	1232.68	1175.28
CRYL1	ENSG00000165475	-0.319776	0.0519259	0.451639	137.454	173.473	148.82	200.881	179.46	193.45
MIATNB	ENSG00000244625	-0.763575	0.0519388	0.451639	17.5473	23.0629	33.4086	25.754	43.1489	56.3825
CHTF8	ENSG00000168802	-0.174893	0.0520078	0.45197	1416.46	1118.05	1295.85	1489.61	1405.28	1429.98
WNT5B	ENSG00000111186	-0.148774	0.0521852	0.453243	2004.29	1782.86	2016.66	2201.45	2215.3	2018.1
AC098851.1	ENSG00000250990	3.86191	0.0522625	1	1.9497	5.01367	1.01238	0	0	0
INTU	ENSG00000164066	0.224516	0.0523528	0.454175	516.671	544.485	605.404	411.034	494.251	520.08
EXO1	ENSG00000174371	0.818027	0.0523751	0.454175	31.1952	46.1258	22.2724	14.4222	21.5744	20.4144
CRTAP	ENSG00000170275	-0.133022	0.0524074	0.454175	5482.56	6067.54	5222.88	6298.4	5919.24	6175.83
MICALL1	ENSG00000100139	0.163896	0.0524168	0.454175	986.55	1007.75	933.416	901.39	835.519	876.845
ITPK1	ENSG00000100605	-0.196461	0.0525113	0.454592	666.798	562.534	564.909	704.63	658.02	694.088
MBP	ENSG00000197971	-0.177636	0.052527	0.454592	657.05	653.783	616.54	749.957	723.724	706.725
HIF1A-AS1	ENSG00000258777	1.02899	0.0526219	0.455144	19.497	27.0738	16.1981	8.24128	14.7098	7.7769
CAPNS1	ENSG00000126247	-0.124093	0.0526634	0.455234	6055.78	6269.09	5677.44	6847.47	6289.93	6483.01
AC004890.2	ENSG00000244560	-0.599903	0.0528246	0.456357	56.5414	36.0984	52.6438	43.2667	81.3944	95.267
PIK3R4	ENSG00000196455	0.219188	0.0528897	0.456414	472.803	522.424	430.262	394.551	412.856	417.036
RTN4	ENSG00000115310	0.10108	0.0528936	0.456414	19425.9	20267.3	19754.6	18436.8	18318.7	18669.4
TMOD1	ENSG00000136842	-2.48778	0.0528986	1	0	1.00273	2.02476	4.12064	8.8259	3.88845
TIMM44	ENSG00000104980	-0.210817	0.0529253	0.456418	435.759	405.105	486.956	521.261	506.018	509.387
MTSS1	ENSG00000170873	-0.160587	0.0530375	0.456646	975.826	1095.99	1014.41	1116.69	1133.64	1198.61
TCERG1	ENSG00000113649	0.194069	0.0530655	0.456646	637.553	716.955	636.788	566.588	620.755	553.132
ASAP1	ENSG00000153317	0.166377	0.0530716	0.456646	3881.86	4866.27	3905.77	3584.96	3971.66	3718.33
NPR2	ENSG00000159899	0.183769	0.0530766	0.456646	687.27	796.171	749.162	673.725	654.098	637.705
GYG2	ENSG00000056998	-0.547429	0.0531223	0.45677	38.9941	41.1121	46.5696	69.0207	52.9554	63.1873
LNCSRLR	ENSG00000240032	0.456932	0.0531897	0.457082	93.5857	109.298	91.1143	56.6588	89.2397	68.0478
CBX3	ENSG00000122565	0.149848	0.0532548	0.457372	1820.05	1584.32	1793.94	1531.85	1570.03	1583.57
PNPLA2	ENSG00000177666	-0.147262	0.0534221	0.45854	1535.39	1480.04	1429.48	1663.71	1539.63	1719.67
PIGU	ENSG00000101464	0.305534	0.0534776	0.458747	219.342	290.793	215.637	195.73	184.363	207.06
AC109449.1	ENSG00000259940	-3.36637	0.0536276	1	0	1.00273	0	6.18096	3.92262	0.972112
ALG1L10P	ENSG00000254016	-3.36638	0.0537434	1	0.974851	0	0	6.18096	3.92262	0.972112
PFDN5	ENSG00000123349	-0.138066	0.0537916	0.46117	1972.12	1849.04	2014.64	2153.03	2043.69	2225.16
AC009245.1	ENSG00000230383	-0.407717	0.053912	0.461931	88.7115	90.2461	75.9286	96.8351	116.698	124.43
MYH10	ENSG00000133026	-0.148699	0.0539946	0.462368	2073.51	2202	2190.79	2270.47	2631.1	2265.99
UBXN6	ENSG00000167671	-0.162322	0.0542268	0.463946	2890.43	2324.34	2478.31	3026.61	2696.8	2887.17
PSMB9	ENSG00000240065	0.22571	0.0542689	0.463946	789.63	561.531	725.878	591.312	579.568	605.626
MOSPD2	ENSG00000130150	0.193756	0.0542741	0.463946	644.377	680.856	620.59	519.201	606.045	575.49
ANAPC11	ENSG00000141552	-0.210092	0.0544706	0.465355	848.121	701.914	852.425	985.863	791.389	1002.25
ZDHHC1	ENSG00000159714	-0.270885	0.0546892	0.46695	278.808	263.719	208.551	313.169	288.313	305.243
COL1A2	ENSG00000164692	0.104174	0.0547513	0.467207	217230	215564	230029	202849	211409	202391
FRMD4A	ENSG00000151474	-0.153901	0.0548177	0.467501	1468.13	1644.48	1521.61	1667.83	1853.44	1634.12
LHPP	ENSG00000107902	-0.24615	0.0549247	0.46814	309.028	257.703	276.38	348.194	333.423	318.853
DAP	ENSG00000112977	-0.141915	0.0550176	0.468659	3441.23	3505.56	2987.54	3803.35	3614.7	3544.32
ANKFN1	ENSG00000153930	-3.35156	0.0550587	1	0	1.00273	0	4.12064	0.980656	5.83267
INTS6	ENSG00000102786	0.182119	0.0551977	0.469919	664.849	765.086	734.989	635.609	641.349	630.901
JMJD1C	ENSG00000171988	0.203049	0.0553546	0.470436	951.455	1301.55	1073.12	943.627	1021.84	923.506
COX7C	ENSG00000127184	-0.178646	0.0554	0.470436	2130.05	1657.52	2101.7	2310.65	2062.32	2293.21
FURIN	ENSG00000140564	-0.127938	0.055433	0.470436	3882.83	3486.51	3614.2	4156.7	3991.27	3855.4
TMED7	ENSG00000134970	0.131604	0.0554427	0.470436	2662.32	2584.05	2569.42	2259.14	2520.29	2354.46
BRI3	ENSG00000164713	0.133074	0.0554506	0.470436	3081.51	3178.67	3023.98	3023.52	2656.6	2787.05
CNKSR3	ENSG00000153721	-0.264477	0.0554834	0.470436	230.065	215.588	214.625	275.053	245.164	273.163
ABCE1	ENSG00000164163	0.157	0.0555139	0.470436	1134.73	1283.5	1195.62	1045.61	1111.08	1083.9
AC243772.2	ENSG00000233030	1.3522	0.0555157	0.470436	9.74851	15.041	16.1981	10.3016	2.94197	2.91634
TBC1D3G	ENSG00000260287	-1.44334	0.0556047	0.47085	9.74851	3.0082	6.07429	6.18096	38.2456	6.80478
SYNJ1	ENSG00000159082	0.280863	0.055629	0.47085	227.14	276.755	266.256	201.911	232.415	199.283
PPFIA4	ENSG00000143847	0.203608	0.0557217	0.471121	746.736	668.824	867.611	635.609	699.208	647.427
DNAJB4	ENSG00000162616	0.132682	0.0557517	0.471121	5536.18	5207.2	5692.62	4688.26	5387.72	4915
MYO5B	ENSG00000167306	-2.89564	0.0557576	1	0.974851	0	1.01238	2.06032	10.7872	1.94422
DDIAS	ENSG00000165490	0.878531	0.0557647	0.471121	28.2707	33.0902	22.2724	8.24128	20.5938	16.5259
CHMP5	ENSG00000086065	0.156364	0.0557898	0.471121	1131.8	1054.88	1091.35	943.627	973.791	1023.63
MGME1	ENSG00000125871	0.333808	0.0559169	0.471588	165.725	224.612	210.575	172.037	171.615	133.179
ZNF322	ENSG00000181315	-0.262299	0.0559396	0.471588	230.065	264.722	267.269	298.746	276.545	338.295
FBXO5	ENSG00000112029	0.393563	0.0559419	0.471588	105.284	132.361	118.449	81.3827	100.027	89.4343
NAV3	ENSG00000067798	-0.190068	0.0559941	0.471756	1396.96	1861.07	1629.93	1757.45	2053.49	1764.38
PPM1AP1	ENSG00000250483	-2.79615	0.0560303	1	0	1.00273	1.01238	4.12064	4.90328	4.86056
ADAM12	ENSG00000148848	-0.132433	0.0561005	0.472381	2018.92	2210.03	2087.53	2353.92	2338.86	2231
KHNYN	ENSG00000100441	-0.185262	0.0562036	0.472977	812.051	702.917	857.487	960.109	872.784	865.18
LUC7L3	ENSG00000108848	0.173888	0.0566244	0.476244	1209.79	1201.28	1299.9	966.29	1199.34	1122.79
ZMPSTE24	ENSG00000084073	0.160335	0.0567087	0.476679	1119.13	1230.35	1074.14	1017.8	1051.26	994.471
AC060766.4	ENSG00000267547	0.619686	0.0567575	0.476759	39.9689	48.1312	55.681	35.0254	27.4584	31.1076
NDUFB1	ENSG00000183648	0.262103	0.0568068	0.476759	341.198	331.905	384.705	337.893	247.125	297.466
UHRF1BP1	ENSG00000065060	-0.240876	0.0568367	0.476759	274.908	316.864	313.838	325.531	363.823	380.096
ZSWIM6	ENSG00000130449	0.197503	0.056863	0.476759	527.395	580.583	604.392	482.115	522.69	488
STK38L	ENSG00000211455	-0.22627	0.0568812	0.476759	348.997	417.137	370.532	413.094	482.483	433.562
2020-09-08	ENSG00000164402	-0.124617	0.0569235	0.47684	2343.54	2331.36	2493.5	2601.15	2582.07	2631.51
MFAP4	ENSG00000166482	-0.153634	0.05705	0.477435	1645.55	1596.35	1616.77	1894.46	1611.22	1899.51
DNAJC2	ENSG00000105821	0.275762	0.0570883	0.477435	241.763	253.692	256.133	202.942	186.325	231.363
AP4M1	ENSG00000221838	-0.29784	0.0570925	0.477435	164.75	159.435	193.365	217.364	196.131	222.614
HPS1	ENSG00000107521	-0.145475	0.0572892	0.478807	1317.02	1361.71	1332.29	1550.39	1388.61	1498.02
ZNF398	ENSG00000197024	0.289972	0.0573749	0.479249	212.518	261.714	227.786	211.183	182.402	180.813
GTPBP4	ENSG00000107937	0.159235	0.0575992	0.480691	918.31	936.554	891.908	829.279	830.616	800.048
RAB2A	ENSG00000104388	-0.1232	0.0576132	0.480691	3238.46	2955.06	3102.95	3450.01	3295.98	3380.03
PNMA6B	ENSG00000268883	-2.49588	0.0576302	1	0	3.0082	0	6.18096	3.92262	6.80478
MFSD14A	ENSG00000156875	-0.611497	0.0577037	0.481018	80.9127	23.0629	67.8296	96.8351	75.5105	90.4064
QSOX2	ENSG00000165661	0.192132	0.057748	0.481018	690.195	752.051	655.011	640.76	639.388	556.048
ZNF469	ENSG00000225614	0.151881	0.0577632	0.481018	1566.59	1770.83	1712.95	1484.46	1620.04	1440.67
APOL6	ENSG00000221963	0.169336	0.0579047	0.481018	1616.3	1887.15	1998.44	1501.97	1725.95	1663.28
SLC27A5	ENSG00000083807	-0.713955	0.0579275	0.481018	36.0695	15.041	31.3838	50.4778	52.9554	32.0797
HNRNPA0	ENSG00000177733	-0.192324	0.0579624	0.481018	2902.13	2110.76	2878.2	3201.74	2813.5	3001.88
EHD3	ENSG00000013016	-0.174462	0.0579871	0.481018	781.831	696.9	740.051	889.028	800.215	815.602
ZNF436-AS1	ENSG00000249087	-0.714088	0.0579963	0.481018	37.0444	17.0465	20.2476	40.1762	38.2456	43.745
PANX1	ENSG00000110218	0.167509	0.0580098	0.481018	1032.37	1233.36	1119.69	1026.04	1024.79	963.363
CEP350	ENSG00000135837	0.19383	0.058017	0.481018	1081.11	1360.71	1230.04	941.566	1175.81	1091.68
AC090877.2	ENSG00000259721	-0.379305	0.0580403	0.481018	91.636	91.2488	88.0772	109.197	125.524	117.626
TXN	ENSG00000136810	0.141975	0.0580471	0.481018	2638.92	2780.58	2356.82	2308.59	2334.94	2404.03
AC139272.1	ENSG00000253366	-2.81481	0.0581707	1	0.974851	1.00273	0	6.18096	5.88394	1.94422
ASPHD1	ENSG00000174939	-0.36167	0.0583243	0.482445	217.392	123.336	227.786	245.178	266.738	218.725
ZFYVE26	ENSG00000072121	0.210621	0.0584502	0.482445	569.313	607.657	514.29	435.758	523.67	501.61
JPH2	ENSG00000149596	-0.208374	0.0584589	0.482445	375.318	374.02	395.841	450.18	451.102	421.897
PHPT1	ENSG00000054148	-0.186189	0.0584598	0.482445	1404.76	1139.11	1432.52	1648.26	1364.09	1512.61
MSC-AS1	ENSG00000235531	-0.175801	0.0584874	0.482445	696.044	622.698	643.875	723.172	761.97	732
LINC01121	ENSG00000205054	-2.79275	0.0584876	1	0	1.00273	1.01238	3.09048	6.86459	3.88845
KIT	ENSG00000157404	-0.396127	0.0584971	0.482445	89.6863	141.386	115.412	138.041	186.325	131.235
HIST1H2BC	ENSG00000180596	0.429986	0.0584982	0.482445	93.5857	98.2679	84.0277	72.1112	63.7426	69.02
AL590867.2	ENSG00000218426	-0.752924	0.0584984	0.482445	23.3964	17.0465	17.2105	28.8445	35.3036	33.0518
AL137186.2	ENSG00000232807	1.07479	0.0585204	0.482445	23.3964	11.0301	22.2724	12.3619	6.86459	7.7769
SH3PXD2B	ENSG00000174705	-0.175385	0.0585491	0.482445	693.119	660.802	715.754	797.344	813.944	726.168
EML3	ENSG00000149499	-0.171611	0.058645	0.482768	778.906	721.969	778.521	903.45	798.254	866.152
NUBPL	ENSG00000151413	-0.247334	0.0586562	0.482768	294.405	285.779	307.764	387.34	364.804	302.327
UGDH	ENSG00000109814	-0.151557	0.0586874	0.482768	1167.87	1099	1237.13	1249.58	1312.12	1329.85
MYOF	ENSG00000138119	-0.148107	0.0587502	0.48301	10575.2	12968.4	11441.9	12434	13991	12341.9
SEM1	ENSG00000127922	-0.291725	0.0587829	0.48301	559.565	330.902	564.909	657.242	567.8	557.02
AC141586.1	ENSG00000215154	-0.575227	0.058901	0.483709	38.9941	28.0766	43.5324	50.4778	57.8587	56.3825
UBE2J2	ENSG00000160087	-0.176626	0.0589519	0.483856	1057.71	862.351	1047.81	1147.6	1065.97	1141.26
CTSK	ENSG00000143387	0.241035	0.059096	0.484238	422.111	327.894	371.544	325.531	304.984	318.853
USP46-AS1	ENSG00000248866	-0.63062	0.0591119	0.484238	25.3461	32.0875	27.3343	44.2969	45.1102	41.8008
FO538757.1	ENSG00000279457	-0.453066	0.059128	0.484238	81.8875	84.2297	79.9781	84.4731	153.963	98.1833
CCNE1	ENSG00000105173	0.436278	0.0591918	0.484238	91.636	126.344	87.0648	72.1112	69.6266	83.6016
PGPEP1	ENSG00000130517	-0.202562	0.0591936	0.484238	502.049	435.187	453.547	505.809	564.858	529.801
GPAA1	ENSG00000197858	-0.151917	0.0591971	0.484238	1530.52	1517.14	1532.75	1865.62	1564.15	1660.37
PDLIM2	ENSG00000120913	-0.165302	0.0594617	0.485968	2411.78	1896.17	2357.84	2581.58	2401.63	2492.5
PLEKHA8	ENSG00000106086	0.203568	0.0594751	0.485968	509.847	525.433	583.132	442.969	505.038	456.893
BIN3	ENSG00000147439	-0.328866	0.0595718	0.486137	132.58	128.35	115.412	154.524	152.002	166.231
RPL26P19	ENSG00000226221	0.546292	0.0595766	0.486137	69.2145	121.331	61.7553	55.6287	46.0908	70.9642
SLC12A4	ENSG00000124067	-0.127655	0.0595955	0.486137	2745.18	2659.25	2909.58	3166.71	2986.1	2930.92
SYNPO	ENSG00000171992	0.107868	0.0596951	0.486678	6000.21	5787.78	5908.26	5609.22	5364.19	5448.69
STK16	ENSG00000115661	-0.217935	0.0597558	0.486902	320.726	321.878	332.061	371.888	379.514	382.04
DNAH7	ENSG00000118997	2.1588	0.0597662	1	2.92455	16.0437	3.03714	0	1.96131	2.91634
TRIP6	ENSG00000087077	-0.182914	0.0598501	0.487318	1780.08	1361.71	1759.52	1960.39	1733.8	1870.34
EIF4H	ENSG00000106682	-0.160302	0.0598736	0.487318	6554.9	5184.14	6773.85	6998.91	6883.22	6806.73
CIC	ENSG00000079432	0.148683	0.0600054	0.48812	1624.1	1899.18	1760.53	1609.11	1631.81	1525.24
LINC00963	ENSG00000204054	-0.171938	0.0600933	0.488312	770.133	667.821	738.026	823.098	824.732	803.937
CDH6	ENSG00000113361	-0.406274	0.0600958	0.488312	77.0133	91.2488	106.3	146.283	103.95	113.737
PKD1P5	ENSG00000254681	0.208124	0.0601831	0.488747	457.205	432.178	502.141	405.883	397.166	401.482
SLC25A22	ENSG00000177542	0.222774	0.0602292	0.488747	475.728	438.195	399.891	405.883	373.63	347.044
ERLEC1	ENSG00000068912	0.132598	0.0602905	0.488747	2157.35	2263.17	2082.47	1920.22	2065.26	1946.17
TRBV12-3	ENSG00000274752	-1.84778	0.0603326	1	3.89941	3.0082	0	11.3318	9.80656	3.88845
GDF6	ENSG00000156466	0.181315	0.0603438	0.488747	592.71	587.602	602.367	528.472	517.786	525.913
PPP2R3A	ENSG00000073711	0.192687	0.0603539	0.488747	554.691	635.733	588.194	491.386	540.341	523.968
AC073862.5	ENSG00000280200	0.578417	0.0603666	0.488747	58.4911	50.1367	58.7181	29.8746	49.0328	33.0518
FRMD8	ENSG00000126391	-0.176399	0.0604125	0.488747	599.534	597.63	570.983	690.207	657.039	651.315
CNOT1	ENSG00000125107	0.173975	0.0604167	0.488747	2465.4	3237.83	2624.09	2379.67	2625.22	2375.84
TMEM87B	ENSG00000153214	0.161163	0.0605484	0.489066	1269.26	1301.55	1193.6	1179.53	1171.88	1015.86
WLS	ENSG00000116729	-0.111914	0.0605859	0.489066	4965.89	5013.67	5180.36	5674.12	5397.53	5311.62
DNAH5	ENSG00000039139	0.452312	0.0606052	0.489066	74.0887	96.2625	95.1639	69.0207	70.6072	54.4383
TAGLN2	ENSG00000158710	-0.103852	0.0606197	0.489066	11144.5	10970.9	11333.6	12416.5	11820.8	11709.1
COL17A1	ENSG00000065618	-3.38253	0.0606212	1	0	0	1.01238	9.27144	0.980656	0.972112
FLOT2	ENSG00000132589	-0.149037	0.0606233	0.489066	1977	1762.81	1763.57	2133.46	1876.98	2092.96
GALNT1	ENSG00000141429	0.11911	0.0607204	0.489579	3765.85	3850.5	3713.42	3344.93	3651.96	3434.47
ERP44	ENSG00000023318	0.146443	0.0608281	0.490177	1265.36	1406.84	1304.96	1193.96	1214.05	1185
BBC3	ENSG00000105327	-0.323318	0.060871	0.490253	142.328	128.35	174.13	186.459	169.653	200.255
AL121772.1	ENSG00000274414	-2.40849	0.0610115	1	0.974851	1.00273	1.01238	4.12064	8.8259	2.91634
PRPF4B	ENSG00000112739	0.162263	0.0610451	0.491266	874.442	965.633	932.403	800.434	857.093	819.49
PFKFB3	ENSG00000170525	0.152244	0.0610924	0.491266	1329.7	1213.31	1379.88	1181.59	1214.05	1134.45
CWC27	ENSG00000153015	0.24229	0.0610975	0.491266	334.374	299.817	316.875	247.238	285.371	271.219
MRPL16	ENSG00000166902	-0.212482	0.0612058	0.491768	388.966	400.091	387.742	489.326	409.914	464.67
GPN2	ENSG00000142751	-0.21872	0.0612273	0.491768	430.884	379.033	369.519	499.628	425.605	448.144
AIP	ENSG00000110711	-0.219949	0.0613247	0.492048	656.075	476.299	570.983	710.811	612.91	661.036
MSH2	ENSG00000095002	0.27689	0.0613294	0.492048	250.537	309.845	256.133	254.45	207.899	211.92
MRPL24	ENSG00000143314	-0.244554	0.0613673	0.492082	426.01	341.932	500.117	539.804	481.502	481.195
PGM5P4-AS1	ENSG00000231943	0.808779	0.0614811	0.492236	38.9941	24.0656	31.3838	26.7842	13.7292	13.6096
BCCIP	ENSG00000107949	0.200175	0.0614911	0.492236	470.853	495.351	503.154	399.702	443.256	435.506
IGBP1	ENSG00000089289	-0.179838	0.0615468	0.492236	663.874	643.755	623.627	795.284	699.208	694.088
LZTFL1	ENSG00000163818	0.270076	0.0615601	0.492236	258.336	309.845	244.996	241.057	218.686	214.837
PHTF2	ENSG00000006576	-0.158305	0.0615681	0.492236	851.045	898.45	947.589	989.984	1038.51	980.861
TUT4	ENSG00000134744	0.20747	0.0615884	0.492236	481.577	545.487	459.621	420.305	449.14	418.008
INPP5F	ENSG00000198825	-0.181306	0.0616523	0.492478	572.238	529.444	539.599	599.553	632.523	628.956
DDX54	ENSG00000123064	-0.17239	0.0616887	0.492499	741.862	655.788	664.122	767.469	784.525	771.857
RPA2	ENSG00000117748	0.259629	0.061766	0.492847	252.487	259.708	240.947	213.243	211.822	204.144
TP53BP1	ENSG00000067369	0.155927	0.0618835	0.493516	993.374	1069.92	990.109	933.325	928.681	878.789
RAB34	ENSG00000109113	-0.140201	0.0619793	0.493548	1884.39	1856.06	1861.77	2172.61	1881.88	2120.18
AC135977.1	ENSG00000226268	1.42897	0.0619949	0.493548	8.77366	8.02187	23.2848	3.09048	9.80656	1.94422
RPS29	ENSG00000213741	-0.185615	0.0619972	0.493548	2521.94	1989.42	2276.85	2832.94	2196.67	2691.78
FIGN	ENSG00000182263	0.322686	0.0620225	0.493548	175.473	261.714	228.798	165.856	202.015	164.287
TNNC1	ENSG00000114854	-1.21581	0.0620842	0.49377	5.84911	8.02187	4.04953	11.3318	15.6905	14.5817
PTPRB	ENSG00000127329	0.219894	0.0622983	0.494958	382.142	406.107	376.606	318.319	357.939	323.713
U2AF1L5	ENSG00000275895	1.96268	0.0623065	0.494958	301.229	26.0711	378.631	40.1762	106.891	34.0239
ERLIN1	ENSG00000107566	0.138502	0.0623351	0.494958	1460.33	1475.02	1391.01	1275.34	1336.63	1318.18
WARS	ENSG00000140105	0.145107	0.0624451	0.495563	3741.48	4533.36	3776.18	3576.72	3650.98	3669.72
STAT5B	ENSG00000173757	-0.155361	0.0625304	0.49597	947.556	887.42	862.549	1021.92	984.579	998.359
CUL2	ENSG00000108094	0.19509	0.0626442	0.496604	704.818	858.34	685.382	663.423	677.633	623.124
KANK2	ENSG00000197256	-0.105335	0.0627185	0.496921	4787.5	4922.42	4861.46	5216.73	5262.2	5195.94
ST3GAL5	ENSG00000115525	0.261748	0.0627522	0.496921	256.386	305.834	261.194	228.696	244.183	213.865
ATP5MF	ENSG00000241468	-0.247766	0.0628064	0.497081	935.857	569.553	833.19	972.471	861.997	942.949
MGLL	ENSG00000074416	0.104871	0.0629279	0.497773	7352.33	6971.01	7204.11	6743.43	6702.78	6572.45
TRNP1	ENSG00000253368	-0.178311	0.0629662	0.497807	1255.61	1045.85	1246.24	1491.67	1261.12	1262.77
EREG	ENSG00000124882	0.189415	0.0631103	0.498434	701.893	871.376	781.559	640.76	706.072	717.419
LMNB2	ENSG00000176619	0.144971	0.0631136	0.498434	1968.23	1680.58	1870.88	1629.71	1654.37	1708
AL132780.4	ENSG00000279656	-1.53197	0.0631778	1	3.89941	3.0082	3.03714	8.24128	13.7292	6.80478
RBAK	ENSG00000146587	0.250453	0.0631849	0.498672	315.852	333.91	270.306	244.148	267.719	261.498
SEC11A	ENSG00000140612	-0.141774	0.063212	0.498672	1731.34	1519.14	1587.41	1846.05	1747.53	1744.94
DDX11	ENSG00000013573	0.444653	0.0632699	0.498794	88.7115	87.2379	141.733	72.1112	76.4912	84.5737
ZNF133	ENSG00000125846	-0.350528	0.0632956	0.498794	179.373	106.29	154.894	199.851	189.267	173.036
VWA2	ENSG00000165816	-1.57866	0.0633472	1	6.82396	0	4.04953	6.18096	12.7485	13.6096
HIST1H2BD	ENSG00000158373	0.301872	0.0633588	0.499023	220.316	200.547	181.216	182.338	149.06	157.482
KIF18A	ENSG00000121621	0.549539	0.0634298	0.499164	49.7174	58.1586	56.6934	41.2064	36.2843	34.996
AC002310.6	ENSG00000278922	-0.966158	0.0634598	0.499164	7.79881	8.02187	23.2848	19.573	21.5744	34.996
RGS4	ENSG00000117152	0.127001	0.063512	0.499164	2626.25	2789.61	2649.4	2373.49	2599.72	2411.81
N4BP2	ENSG00000078177	-0.353395	0.0636132	0.499164	137.454	136.372	115.412	128.77	195.151	173.036
EGFR	ENSG00000146648	0.135451	0.0636228	0.499164	3016.19	3542.66	3370.22	2964.8	3115.54	2958.14
NIPBL	ENSG00000164190	0.175163	0.0636281	0.499164	972.902	1161.17	1117.67	883.877	1034.59	960.447
DNMT1	ENSG00000130816	0.181063	0.0636483	0.499164	672.648	679.854	637.8	629.428	574.664	552.16
SSH1	ENSG00000084112	-0.128858	0.0636497	0.499164	4280.57	4930.44	4501.05	4820.12	5228.86	4943.19
ATP6AP1	ENSG00000071553	0.144759	0.063691	0.49922	2279.2	2554.97	2218.13	2270.47	2027.02	2082.26
NUAK2	ENSG00000163545	0.308376	0.0637283	0.499245	170.599	181.495	181.216	155.554	128.466	146.789
NKTR	ENSG00000114857	0.194246	0.0638394	0.499847	726.264	871.376	882.797	656.212	791.389	719.363
RC3H1	ENSG00000135870	0.237871	0.0639448	0.500235	330.475	397.083	379.643	279.173	325.578	333.434
ATP5ME	ENSG00000169020	-0.365448	0.0639721	0.500235	200.819	108.295	147.808	216.334	179.46	193.45
SCARB1	ENSG00000073060	-0.129728	0.0640054	0.500235	1814.2	1958.34	1799	2026.33	2006.42	2062.82
KCNAB3	ENSG00000170049	-1.33159	0.0640257	0.500235	1.9497	4.01094	9.11143	13.3921	11.7679	12.6375
TIMM29	ENSG00000142444	-0.328572	0.0640608	0.500242	174.498	118.323	181.216	203.972	186.325	205.116
SLC5A6	ENSG00000138074	-0.310407	0.0640974	0.500261	133.555	180.492	185.266	201.911	194.17	222.614
UBB	ENSG00000170315	-0.136549	0.0641435	0.500354	3749.28	3237.83	3641.54	4137.12	3725.51	3822.34
ESCO2	ENSG00000171320	0.707153	0.0642488	0.500714	37.0444	35.0957	33.4086	24.7238	15.6905	24.3028
MEI1	ENSG00000167077	0.354954	0.0642582	0.500714	143.303	140.383	119.461	113.318	106.891	95.267
GAS1	ENSG00000180447	0.232498	0.064308	0.500719	785.73	597.63	740.051	620.156	501.115	686.311
TGOLN2	ENSG00000152291	0.104072	0.0643582	0.500719	8799.98	9392.61	9021.33	8423.62	8558.18	8337.8
AC115618.3	ENSG00000279528	-0.45143	0.0643616	0.500719	64.3402	50.1367	62.7677	80.3525	78.4525	83.6016
PARK7	ENSG00000116288	-0.175863	0.0644494	0.501136	2455.65	1828.99	2330.5	2601.15	2357.5	2514.85
UBE2E2	ENSG00000182247	-0.181596	0.0645308	0.501232	601.483	683.865	605.404	756.138	715.879	672.701
WBP4	ENSG00000120688	0.233128	0.0645406	0.501232	409.438	357.976	390.779	293.596	368.727	322.741
GNL1	ENSG00000204590	-0.199982	0.0645646	0.501232	1089.88	781.13	980.998	1150.69	1024.79	1101.4
NSMCE1	ENSG00000169189	-0.206525	0.0646395	0.501548	444.532	409.115	460.634	518.171	456.005	542.438
PEX10	ENSG00000157911	-0.251828	0.0647019	0.501766	316.827	237.648	270.306	345.104	320.674	316.909
AC069368.1	ENSG00000249240	-3.21844	0.0647532	1	0	0	1.01238	4.12064	2.94197	2.91634
CCDC114	ENSG00000105479	2.40435	0.0647897	1	7.79881	3.0082	5.06191	2.06032	0	0.972112
AP2B1	ENSG00000006125	0.124426	0.0648482	0.502179	5375.33	6099.63	5356.51	5057.06	5246.51	5136.64
TPM3	ENSG00000143549	0.113069	0.0648568	0.502179	6113.29	6427.53	6010.51	5502.09	5952.58	5697.55
ARMCX3	ENSG00000102401	-0.137504	0.0649649	0.502179	2362.07	2064.63	2329.49	2375.55	2574.22	2481.8
FGFR1	ENSG00000077782	0.114567	0.0649768	0.502179	3624.5	3647.95	3451.21	3298.57	3375.42	3231.3
ZSWIM4	ENSG00000132003	-0.224649	0.064991	0.502179	297.33	282.771	302.702	345.104	355.978	330.518
PSMD6	ENSG00000163636	0.166161	0.064999	0.502179	990.449	1095.99	915.193	894.179	908.087	872.957
TSPAN15	ENSG00000099282	-0.787191	0.0650225	0.502179	19.497	21.0574	11.1362	25.754	33.3423	30.1355
PCM1	ENSG00000078674	0.173676	0.0650298	0.502179	1058.69	1335.64	1147.03	1070.34	1070.88	998.359
PCSK9	ENSG00000169174	-0.672224	0.0650688	0.502214	27.2958	24.0656	22.2724	44.2969	29.4197	43.745
KNSTRN	ENSG00000128944	0.33234	0.0651083	0.502254	161.825	167.457	140.721	115.378	140.234	117.626
MICU2	ENSG00000165487	0.180558	0.0651488	0.50228	624.88	609.662	598.318	552.166	557.013	508.415
FGFR1OP2	ENSG00000111790	0.177072	0.0652122	0.50228	609.282	651.777	631.726	548.045	577.606	548.271
SLC22A4	ENSG00000197208	0.309836	0.0652202	0.50228	159.876	172.47	176.154	130.83	133.369	145.817
TYMP	ENSG00000025708	0.201664	0.065249	0.50228	575.162	472.288	550.736	458.421	458.947	472.446
ATMIN	ENSG00000166454	0.156551	0.0653119	0.5025	1104.51	1197.26	1054.9	1013.68	1042.44	955.586
MXRA5	ENSG00000101825	-0.430854	0.0653904	0.502839	68.2396	109.298	71.8791	92.7144	125.524	117.626
SSBP3-AS1	ENSG00000198711	-1.5774	0.0654256	1	0.974851	1.00273	9.11143	14.4222	7.84525	10.6932
LIMK1	ENSG00000106683	-0.149065	0.0654967	0.503194	1239.04	1234.37	1207.77	1476.22	1279.76	1326.93
AC099336.2	ENSG00000236439	-1.08078	0.0655054	0.503194	4.87426	7.01914	13.161	22.6635	15.6905	14.5817
SH3GL1P1	ENSG00000266777	-1.77022	0.0656511	1	0.974851	1.00273	5.06191	9.27144	6.86459	7.7769
N4BP2L2	ENSG00000244754	0.181036	0.0656974	0.504404	716.516	768.094	766.373	590.282	695.285	698.949
[truncated: 22,676 more rows]

## Sheet: 2Differentially expressed genes
Sheet 2: Differentially expressed genes between PvSRA-treated HSF group and normal HSF group were presented
gene_name	gene_id	log2FoldChange	pvalue	padj	P#1	P#2	P#3	N#1	N#2	N#3		P represents PvSRA-treated HSF group.
OAS3	ENSG00000111331	3.35184	1.42572e-82	2.08526e-78	500.099	557.52	455.572	58.7191	43.1489	46.6614		N represents normal HSF group.
GPX3	ENSG00000211445	-1.36335	3.80239e-76	2.78069e-72	2139.8	2028.53	1939.72	5461.91	4782.66	5472.02
IFI27	ENSG00000165949	1.62777	5.16194e-75	2.51662e-71	11927.3	9214.12	10595.6	3761.11	3171.44	3338.23
TNC	ENSG00000041982	0.961462	1.05297e-68	3.85019e-65	10390	10683.1	10797	5512.39	5415.18	5438.97
OAS2	ENSG00000111335	2.2038	6.62191e-64	1.93704e-60	630.729	697.903	614.516	155.554	145.137	121.514
CCL5	ENSG00000271503	4.15319	7.06775e-56	1.72288e-52	340.223	329.9	251.071	25.754	14.7098	11.6653
TFPI2	ENSG00000105825	1.03168	3.58641e-53	7.49355e-50	5358.76	4846.21	4850.32	2533.16	2392.8	2439.03
ISG15	ENSG00000187608	1.33456	1.18777e-43	2.17153e-40	1961.4	1617.41	1584.38	723.172	650.175	674.646
LY6E	ENSG00000160932	1.03427	7.54102e-43	1.2255e-39	6796.66	6467.63	6021.65	3436.61	2899.8	3081.59
IFI44L	ENSG00000137959	1.93225	1.25328e-41	1.83305e-38	493.275	570.556	628.689	157.615	122.582	163.315
IFI6	ENSG00000126709	2.91074	2.08428e-37	2.77134e-34	14524.3	9818.77	13843.3	2059.29	1515.11	1503.86
BST2	ENSG00000130303	0.953932	4.55969e-36	5.5575e-33	10400.7	8715.76	9916.28	5381.56	4756.18	4850.84
HERC6	ENSG00000138642	1.79557	4.64573e-34	5.2268e-31	352.896	388.058	366.482	107.137	103.95	107.904
TIMP3	ENSG00000100234	-0.721427	1.09837e-33	1.14749e-30	8373	8254.51	7647.53	13307.6	13707.6	13010.7
COMP	ENSG00000105664	-2.20203	4.39762e-33	4.28798e-30	50.6923	67.1832	65.8048	270.932	308.907	264.414
OAS1	ENSG00000089127	2.4514	1.16365e-32	1.06372e-29	248.587	266.727	235.885	56.6588	32.3616	48.6056
ITGA8	ENSG00000077943	-1.43051	6.3254e-32	5.44208e-29	188.146	228.623	211.588	556.287	592.316	544.383
A2M	ENSG00000175899	-0.815579	2.41898e-29	1.96555e-26	3036.66	3633.91	3279.1	5830.71	6009.46	5670.33
IFIT1	ENSG00000185745	1.04931	1.08302e-27	8.33699e-25	1453.5	1554.24	1227.01	691.237	685.479	669.785
MAP2	ENSG00000078018	1.08195	4.96175e-27	3.62853e-24	879.316	896.444	777.509	399.702	409.914	396.622
ACTA2	ENSG00000107796	-0.660222	6.18557e-27	4.3081e-24	23124.5	23433.9	22598.4	39121.4	35760.6	34409.8
HLA-B	ENSG00000234745	0.672892	6.42774e-26	4.27328e-23	19579.9	17336.3	18615.7	12169.3	11191.2	11472.9
MX1	ENSG00000157601	2.67566	2.94677e-24	1.87389e-21	156.951	209.571	155.907	39.1461	22.5551	20.4144
B2M	ENSG00000166710	0.561265	2.35763e-23	1.43678e-20	47416.8	48687.8	45411.4	32901.3	30729.8	32276.1
IGFBP3	ENSG00000146674	0.63167	8.12784e-23	4.75511e-20	34128.6	37718.8	33247.6	23712.2	22056.9	22063.1
EPSTI1	ENSG00000133106	1.29397	1.25451e-22	7.05711e-20	388.966	450.228	423.176	173.067	167.692	174.008
TMEM158	ENSG00000249992	0.851291	5.5927e-22	3.02959e-19	1557.81	1785.87	1504.4	950.838	863.958	872.957
IFI44	ENSG00000137965	1.27174	2.02087e-21	1.05562e-18	436.733	471.285	425.2	201.911	192.209	158.454
LINC00547	ENSG00000275226	-0.775352	2.23983e-21	1.12965e-18	737.963	722.971	762.323	1250.61	1313.1	1241.39
MKI67	ENSG00000148773	1.38384	4.85528e-21	2.36711e-18	354.846	482.315	442.411	171.007	168.673	150.677
HSPB7	ENSG00000173641	-0.991397	6.72749e-21	3.17407e-18	330.475	368.003	357.371	746.866	687.44	664.925
OXTR	ENSG00000180914	-0.565115	1.03993e-20	4.75311e-18	9576.94	10587.9	9916.28	14818.9	15323.7	14362
MRVI1	ENSG00000072952	-0.835533	1.2417e-20	5.50336e-18	737.963	832.269	769.41	1318.61	1521.98	1333.74
SAMHD1	ENSG00000101347	0.901153	2.55762e-20	1.10023e-17	822.775	891.431	836.227	490.356	436.392	439.395
IFIT3	ENSG00000119917	1.15993	7.66347e-20	3.20246e-17	642.427	814.22	602.367	287.415	333.423	300.383
PLOD2	ENSG00000152952	0.49876	1.78739e-19	7.26177e-17	60223.4	63021.8	59714.3	41549.5	44570.8	43362
EFHD1	ENSG00000115468	-0.969868	2.19343e-19	8.67055e-17	292.455	306.837	308.776	609.855	583.49	585.211
RPLP0	ENSG00000089157	-0.584976	5.64878e-19	2.17418e-16	22241.2	19439	19812.3	31128.4	29338.3	31774.5
C3	ENSG00000125730	0.559827	1.43444e-18	5.37952e-16	6268.3	6921.87	6996.57	4520.34	4628.7	4544.62
CEMIP	ENSG00000103888	-0.861201	1.91929e-18	7.01789e-16	490.35	608.66	601.355	1038.4	1024.79	1024.61
SULF1	ENSG00000137573	-0.540583	2.10414e-18	7.50612e-16	6067.48	6421.51	5702.75	8831.56	8757.26	8872.47
CHST2	ENSG00000175040	0.612825	2.58226e-18	8.99241e-16	2898.23	2697.35	2884.28	1916.1	1750.47	1879.09
C1orf198	ENSG00000119280	-0.523191	3.13027e-18	1.06473e-15	8758.07	8056.97	8974.76	12243.5	12470	12349.7
TOP2A	ENSG00000131747	0.928157	9.74463e-18	3.2392e-15	734.063	909.48	771.435	400.732	429.527	438.423
SERPINB2	ENSG00000197632	0.945796	1.45374e-17	4.72499e-15	1805.42	2443.66	1851.65	1000.29	1190.52	976
CCL11	ENSG00000172156	1.66154	1.72209e-17	5.47549e-15	202.769	250.684	188.303	72.1112	69.6266	61.2431
MX2	ENSG00000183486	1.25419	5.83672e-17	1.81579e-14	295.38	353.965	317.888	133.921	145.137	126.375
CLSTN2	ENSG00000158258	-0.725761	5.9591e-17	1.81579e-14	887.115	1049.86	935.441	1510.21	1683.79	1555.38
LGALS9	ENSG00000168961	1.80511	7.60101e-17	2.26882e-14	153.052	154.421	175.142	44.2969	48.0521	45.6893
FMO2	ENSG00000094963	-1.08453	1.01326e-16	2.96399e-14	237.864	181.495	215.637	445.029	438.353	463.697
CORIN	ENSG00000145244	-1.55391	3.06964e-16	8.80325e-14	66.2899	62.1695	73.9039	191.61	212.802	189.562
HSD11B1	ENSG00000117594	0.666178	4.78634e-16	1.34625e-13	1410.61	1313.58	1445.68	870.485	840.422	916.702
RPS4X	ENSG00000198034	-0.486467	4.98214e-16	1.37488e-13	12383.5	11706.9	11801.3	17423.1	15814.1	17048.9
SLC6A6	ENSG00000131389	-0.546231	9.00309e-16	2.4385e-13	1604.61	1554.24	1656.26	2363.19	2352.59	2315.57
FAM43A	ENSG00000185112	-0.687783	1.11655e-15	2.96921e-13	655.1	676.845	688.419	1052.82	1138.54	1062.52
MYH3	ENSG00000109063	-1.54457	1.38406e-15	3.61486e-13	66.2899	72.1969	59.7305	190.58	208.88	178.869
EEF1A1	ENSG00000156508	-0.397232	1.93467e-15	4.96431e-13	154653	153592	151354	201074	198778	205431
LGALS3BP	ENSG00000108679	0.507026	2.02345e-15	5.10259e-13	19059.3	20146.9	18117.6	14253.3	12869.1	13215.9
SH3PXD2A	ENSG00000107957	-0.50056	2.11893e-15	5.25278e-13	7732.52	8270.55	8654.85	11241.1	12121.9	11520.5
AC008038.1	ENSG00000283041	-0.662682	5.16847e-15	1.2599e-12	1836.62	1503.1	1627.91	2569.22	2477.14	2818.15
KCTD20	ENSG00000112078	-0.500396	7.71387e-15	1.84956e-12	9710.5	11063.2	10086.4	14553.1	15047.2	14053.8
UNC13A	ENSG00000130477	-1.50726	8.27064e-15	1.95107e-12	61.4156	69.1887	98.201	211.183	226.532	211.92
COL15A1	ENSG00000204291	-0.503933	1.65484e-14	3.84185e-12	4476.52	4860.25	4632.66	6400.39	7041.11	6367.33
ABI3BP	ENSG00000154175	0.698343	2.30784e-14	5.27413e-12	18966.7	25632.9	20705.2	12612.3	14475.5	13157.5
STAT1	ENSG00000115415	0.564289	3.09286e-14	6.95941e-12	5675.59	6831.63	6228.17	4172.15	4424.72	4073.15
LRRC17	ENSG00000128606	0.530632	3.67193e-14	8.13721e-12	2243.13	2188.97	2100.69	1534.94	1524.92	1463.03
SOD3	ENSG00000109610	-0.669729	7.2545e-14	1.58365e-11	953.405	1049.86	965.812	1735.82	1420.97	1567.04
CD226	ENSG00000150637	-0.541351	8.03582e-14	1.72841e-11	1251.71	1329.63	1359.63	1874.89	1937.78	1921.87
ELN	ENSG00000049540	-0.77093	1.54113e-13	3.26676e-11	406.513	428.167	504.166	769.53	758.047	756.303
STC1	ENSG00000159167	0.501721	2.486e-13	5.19432e-11	2860.21	2996.17	2780	2131.4	1986.81	1982.14
HELZ2	ENSG00000130589	0.582158	4.09791e-13	8.4417e-11	1318.97	1404.83	1368.74	960.109	880.629	893.371
MYO1D	ENSG00000176658	-0.475938	6.26938e-13	1.27355e-10	2576.53	2779.58	2521.84	3558.17	3728.45	3669.72
RPSA	ENSG00000168028	-0.445416	7.099e-13	1.42233e-10	14098.3	12999.4	13438.4	18822.1	17264.4	19112.7
EEF2	ENSG00000167658	-0.395428	7.55157e-13	1.49256e-10	46466.3	45885.1	46336.7	63172.5	57847.9	61401.5
FBLN5	ENSG00000140092	-0.442318	1.17555e-12	2.29248e-10	4666.61	5139.01	4763.26	6759.91	6597.85	6438.3
DDX60	ENSG00000137628	0.823798	1.21622e-12	2.31857e-10	517.646	617.684	565.921	319.35	343.23	298.438
EEF1B2	ENSG00000114942	-0.491376	1.22063e-12	2.31857e-10	2691.56	2478.76	2592.71	3656.04	3425.43	3832.07
AP000892.3	ENSG00000280143	-0.56628	2.173e-12	4.07466e-10	992.399	950.592	888.871	1436.04	1351.34	1406.65
RPL3	ENSG00000100316	-0.466247	2.40791e-12	4.45799e-10	23029.9	19908.3	22098.3	30628.7	28421.4	30799.4
CDCP1	ENSG00000163814	0.605784	4.17102e-12	7.61405e-10	1699.17	2055.6	1797.99	1200.14	1296.43	1151.95
IFITM1	ENSG00000185885	0.604992	4.21672e-12	7.61405e-10	6055.78	4946.49	4617.47	3491.21	3313.64	3465.58
DMPK	ENSG00000104936	-0.52125	5.51239e-12	9.83221e-10	1955.55	1727.71	1996.42	2786.58	2588.93	2776.35
TINAGL1	ENSG00000142910	-0.440252	5.78942e-12	1.02019e-09	7665.26	7230.72	6872.05	10190.3	9364.28	9982.62
GGT5	ENSG00000099998	0.50062	6.6689e-12	1.16118e-09	3523.11	3202.73	3779.22	2504.32	2442.81	2477.91
CCBE1	ENSG00000183287	0.464855	6.89552e-12	1.18652e-09	3488.02	3247.86	3518.03	2377.61	2461.45	2589.71
RND3	ENSG00000115963	0.460844	1.1323e-11	1.9257e-09	4338.09	4868.27	4373.49	3259.43	3396.99	3209.91
RCAN2	ENSG00000172348	-0.614965	1.2661e-11	2.1285e-09	635.603	674.84	650.961	1034.28	1047.34	922.534
FGFR4	ENSG00000160867	0.63189	1.97661e-11	3.28521e-09	863.718	779.124	797.757	532.593	514.844	527.857
ABHD4	ENSG00000100439	-0.500067	2.13929e-11	3.51565e-09	2294.8	2522.88	2126	3350.08	3158.69	3311.99
AP005018.2	ENSG00000254851	-0.761814	2.76165e-11	4.48799e-09	725.29	506.381	681.333	1129.06	1019.88	1095.57
RPS3A	ENSG00000145425	-0.506493	5.00059e-11	8.03721e-09	7332.83	6012.39	6587.57	9385.79	8869.05	10062.3
ITGB8	ENSG00000105855	0.719834	5.44027e-11	8.64885e-09	580.037	616.681	612.491	345.104	406.972	346.072
CALD1	ENSG00000122786	-0.386887	6.10545e-11	9.60197e-09	48916.1	52775.9	52025.3	65591.3	70626.8	64776.7
APOL1	ENSG00000100342	0.457558	7.80108e-11	1.21382e-08	4209.41	3619.87	4002.96	2909.17	2852.73	2855.09
CXCL6	ENSG00000124875	0.505968	8.72332e-11	1.34302e-08	52831.1	41712.7	51020	34506.2	33374.7	34623.7
DEPP1	ENSG00000165507	-0.410866	1.35856e-10	2.06983e-08	2200.24	2152.87	2214.08	2988.49	2872.34	2870.65
ANLN	ENSG00000011426	0.736595	1.56071e-10	2.35329e-08	547.867	635.733	522.389	324.5	350.094	348.988
TPT1	ENSG00000133112	-0.36572	1.75059e-10	2.61267e-08	14411.2	13746.5	13654	17760	17379.2	18736.5
TNFRSF10D	ENSG00000173530	-0.489629	2.23485e-10	3.30171e-08	1250.73	1156.15	1257.38	1638.98	1799.5	1706.06
RPL7	ENSG00000147604	-0.373944	2.30246e-10	3.36758e-08	7935.29	7366.08	7646.52	10187.3	9559.43	9992.34
CTGF	ENSG00000118523	-0.331656	2.44519e-10	3.54093e-08	37042.4	38360.6	38501.9	47605.8	48942.6	46795.5
CHI3L1	ENSG00000133048	-0.654189	3.49446e-10	5.01078e-08	415.287	394.074	402.928	668.574	588.394	651.315
SCD	ENSG00000099194	0.365574	4.26581e-10	6.05745e-08	5427	5627.34	5420.29	4255.59	4360.98	4170.36
RPL4	ENSG00000174444	-0.324646	4.50881e-10	6.34095e-08	18659.6	19168.3	18746.3	23415.5	23308.2	24126.8
PARP14	ENSG00000173193	0.563946	4.70421e-10	6.55274e-08	1521.74	1895.17	1679.54	1186.74	1186.59	1074.18
HLA-C	ENSG00000204525	0.467139	4.77172e-10	6.58408e-08	21373.6	18420.2	20697.1	15995.3	13585	14180.2
KIF1C	ENSG00000129250	-0.398276	6.5861e-10	9.00265e-08	5799.39	5171.1	5737.17	7381.1	7120.54	7518.31
MYOZ2	ENSG00000172399	-0.62311	9.04174e-10	1.22449e-07	503.023	580.583	480.881	757.168	819.828	832.128
LAMB3	ENSG00000196878	0.449429	1.08848e-09	1.46056e-07	1744.01	1656.52	1764.58	1260.92	1222.88	1298.74
SLC25A6	ENSG00000169100	-0.459689	1.28148e-09	1.7039e-07	7406.92	6125.7	6988.47	9810.22	8781.77	9630.71
TNFSF15	ENSG00000181634	0.426759	1.29337e-09	1.70422e-07	2292.85	2501.82	2378.08	1744.06	1847.56	1743.97
ASPM	ENSG00000066279	1.00512	1.51087e-09	1.97303e-07	230.065	308.842	252.083	117.438	138.272	138.04
PLK2	ENSG00000145632	0.505668	1.63512e-09	2.1164e-07	1044.07	1053.87	1087.3	768.499	716.86	758.247
MYLK	ENSG00000065534	-0.362618	2.06859e-09	2.65396e-07	10721.4	11777.1	11002.6	13923.6	14933.4	14216.2
SERPINA9	ENSG00000170054	1.43344	2.09166e-09	2.66023e-07	134.53	156.427	103.263	45.327	53.9361	46.6614
TMEM200A	ENSG00000164484	-0.806604	2.55446e-09	3.22083e-07	229.09	241.659	183.241	370.858	385.398	387.873
HLA-A	ENSG00000206503	0.416904	3.06478e-09	3.83124e-07	15393.9	13549.9	15505.6	11867.4	10534.2	10893.5
CXCL5	ENSG00000163735	0.569328	3.27264e-09	4.05641e-07	873.467	840.291	916.205	533.623	612.91	625.068
IL7R	ENSG00000168685	0.376445	3.3542e-09	4.12257e-07	6236.13	6768.45	6154.27	4792.31	5113.14	4852.78
CENPF	ENSG00000117724	0.951396	3.41542e-09	4.16283e-07	275.883	415.132	326.999	164.826	190.247	171.092
IFIH1	ENSG00000115267	0.824279	3.82109e-09	4.61878e-07	323.651	383.044	318.9	187.489	207.899	183.729
TNFSF18	ENSG00000120337	0.722318	4.24329e-09	5.05935e-07	423.086	477.301	442.411	243.118	289.294	280.94
IFITM3	ENSG00000142089	0.360297	4.25475e-09	5.05935e-07	16996.5	16952.2	15932.9	13759.8	12462.2	12637.5
PABPC4	ENSG00000090621	-0.343092	4.81981e-09	5.68504e-07	3807.77	3938.74	3856.16	4820.12	4891.51	5005.4
TMEM119	ENSG00000183160	-0.539362	6.32803e-09	7.4043e-07	626.83	718.96	648.937	1019.86	914.952	964.335
RPS2	ENSG00000140988	-0.518607	8.19766e-09	9.5158e-07	17051.1	12706.6	16006.8	22667.6	20174.1	22720.2
CTSS	ENSG00000163131	0.919768	8.83376e-09	1.01734e-06	249.562	269.735	240.947	115.378	151.021	135.124
TCEA1P2	ENSG00000230409	1.20689	9.19748e-09	1.05096e-06	193.021	221.604	144.771	76.2319	97.0849	69.02
FHL1	ENSG00000022267	-0.382541	9.73746e-09	1.10403e-06	3959.85	4344.85	3783.27	5314.6	5193.55	5250.38
LRRC75A-AS1	ENSG00000175061	-0.598844	1.05651e-08	1.18866e-06	4063.18	2730.44	3731.64	5345.5	5103.33	5492.43
CDK1	ENSG00000170312	1.10625	1.18896e-08	1.32564e-06	174.498	161.44	157.932	72.1112	86.2977	70.9642
ADGRF5	ENSG00000069122	-0.553775	1.19639e-08	1.32564e-06	664.849	813.217	669.184	1001.32	1082.64	1067.38
ADGRG6	ENSG00000112414	0.564533	1.21731e-08	1.33867e-06	759.409	849.316	730.94	506.839	523.67	551.187
DDX58	ENSG00000107201	0.767049	1.23521e-08	1.34822e-06	480.602	624.703	494.042	313.169	270.661	355.793
PDIA4	ENSG00000155660	0.324373	1.31852e-08	1.42533e-06	5199.86	5113.94	5222.88	4162.88	4144.25	4101.34
HMCN1	ENSG00000143341	-0.763453	1.32535e-08	1.42533e-06	368.494	506.381	555.797	754.077	931.623	741.721
RPS5	ENSG00000083845	-0.401068	1.89976e-08	2.02817e-06	6550.03	6044.48	5866.75	8380.35	7423.57	8575
STMN3	ENSG00000197457	-0.482878	1.91459e-08	2.02919e-06	734.063	706.928	684.37	1026.04	973.791	971.14
TGM2	ENSG00000198959	-0.287226	2.18333e-08	2.29736e-06	27549.3	26996.6	27353.5	34011.8	33208.9	32721.3
CNN1	ENSG00000130176	-0.456513	2.37029e-08	2.47628e-06	876.391	932.543	863.561	1264.01	1171.88	1231.67
NPC2	ENSG00000119655	-0.424683	2.42757e-08	2.51813e-06	1643.6	1434.91	1586.4	2169.52	2062.32	2030.74
RFTN1	ENSG00000131378	-0.37338	2.57821e-08	2.65555e-06	2425.43	2382.5	2331.51	3226.46	3100.83	2922.17
CADM1	ENSG00000182985	-0.987759	2.71968e-08	2.78168e-06	84.8121	111.303	105.288	203.972	189.267	204.144
AGRN	ENSG00000188157	0.290756	2.9155e-08	2.96125e-06	19760.2	19732.8	20357	16617.5	16121	16187.6
NOTCH3	ENSG00000074181	-0.339161	3.09401e-08	3.12089e-06	3783.4	4101.18	4082.93	5043.66	5056.26	5038.46
DPYSL3	ENSG00000113657	-0.340169	3.63842e-08	3.6449e-06	3972.52	4346.85	4171.01	5334.17	5325.94	5151.22
STMN1	ENSG00000117632	0.531999	3.93858e-08	3.91876e-06	838.372	921.513	792.695	557.317	588.394	619.235
RPLP0P6	ENSG00000213553	-0.664965	4.30793e-08	4.25728e-06	754.535	508.386	748.15	1054.88	1029.69	1104.32
RPS14	ENSG00000164587	-0.355933	4.79176e-08	4.70365e-06	8051.3	7303.91	7420.76	9946.2	9125	10078.9
TNFSF4	ENSG00000117586	0.422205	6.12455e-08	5.97185e-06	1544.16	1468	1595.51	1093	1146.39	1198.61
RPL7A	ENSG00000148303	-0.43166	6.35631e-08	6.15678e-06	14884	11735	12811.7	18528.5	16730	17926.7
ITGA11	ENSG00000137809	-0.316833	6.91905e-08	6.65776e-06	3860.41	4005.92	3841.99	4939.62	4813.06	4831.4
XIRP1	ENSG00000168334	-0.927808	6.99334e-08	6.68527e-06	140.379	239.653	177.167	350.254	401.088	308.159
ARL4C	ENSG00000188042	-0.445745	7.86275e-08	7.46757e-06	933.908	830.264	903.044	1200.14	1187.57	1245.28
RPS8	ENSG00000142937	-0.421738	1.12463e-07	1.06122e-05	12653.6	10406.4	12420.9	16355.9	14522.5	16650.3
COL8A1	ENSG00000144810	0.289336	1.15329e-07	1.08129e-05	25241.8	25890.6	25662.9	20198.4	21744.1	20896.5
SCRG1	ENSG00000164106	-0.820386	1.16624e-07	1.08646e-05	130.63	139.38	147.808	228.696	251.048	257.61
RAMP1	ENSG00000132329	-1.14575	1.39578e-07	1.29206e-05	106.259	65.1777	67.8296	210.153	154.944	165.259
RPL6P27	ENSG00000235552	-0.630698	1.41844e-07	1.30479e-05	759.409	517.411	743.088	1066.22	986.54	1075.16
BUB1	ENSG00000169679	1.03995	1.47191e-07	1.34551e-05	147.203	164.448	149.832	69.0207	83.3558	71.9363
TMEM132A	ENSG00000006118	0.398563	1.61597e-07	1.46802e-05	3499.72	3141.57	3372.24	2753.62	2345.73	2498.33
CEP55	ENSG00000138180	1.04547	1.90557e-07	1.71177e-05	170.599	223.61	155.907	96.8351	74.5299	95.267
SAMD9L	ENSG00000177409	0.585612	1.91572e-07	1.71177e-05	665.824	857.338	772.447	463.572	552.109	513.275
INPP4B	ENSG00000109452	-0.757633	1.9194e-07	1.71177e-05	163.775	202.552	167.043	283.294	317.733	300.383
RPL27A	ENSG00000166441	-0.411048	1.93558e-07	1.71188e-05	9753.39	7625.79	8718.63	11792.2	11175.6	11734.4
SAMD9	ENSG00000205413	0.509427	1.94292e-07	1.71188e-05	904.662	1082.95	970.874	669.604	753.144	655.203
RPL10	ENSG00000147403	-0.367914	2.02022e-07	1.76933e-05	16292.7	13755.5	14834.4	20212.8	18182.3	19526.8
RPL9P9	ENSG00000237550	-0.473209	2.12016e-07	1.8458e-05	2215.84	1665.54	1903.28	2741.26	2552.65	2737.47
MEGF6	ENSG00000162591	-0.33291	2.34515e-07	2.0296e-05	2260.68	2176.94	2291.02	2855.6	2771.33	2848.29
GBP1	ENSG00000117228	0.370695	2.39427e-07	2.05991e-05	1672.85	1735.73	1713.96	1292.85	1354.29	1314.3
CDKN1A	ENSG00000124762	-0.296495	2.91605e-07	2.49416e-05	5738.95	5371.65	5554.94	6913.41	6822.42	6732.85
KPNA2	ENSG00000182481	0.434216	3.01039e-07	2.55988e-05	1441.81	1510.12	1327.23	1134.21	1003.21	1030.44
H19	ENSG00000130600	-1.25477	3.09011e-07	2.61249e-05	61.4156	86.2351	62.7677	108.167	179.46	213.865
ID3	ENSG00000117318	-0.42295	3.13255e-07	2.6218e-05	906.612	822.242	917.218	1165.11	1190.52	1191.81
KLF9	ENSG00000119138	-0.347342	3.13698e-07	2.6218e-05	1740.11	1822.97	1719.02	2229.27	2282.97	2207.67
HIST1H2AC	ENSG00000180573	0.482512	3.2547e-07	2.70473e-05	1262.43	1263.44	1036.68	879.757	854.151	816.574
MYPN	ENSG00000138347	0.911107	3.38385e-07	2.79617e-05	177.423	208.569	176.154	93.7446	103.95	101.1
EIF4B	ENSG00000063046	-0.302977	3.47694e-07	2.85695e-05	5967.07	5721.6	5944.7	6956.67	7264.7	7531.92
LINC02154	ENSG00000235385	1.0528	3.60316e-07	2.94413e-05	133.555	154.421	148.82	66.9604	61.7813	81.6574
RPL6	ENSG00000089009	-0.342042	3.67066e-07	2.98262e-05	11766.5	10414.4	11357.9	14596.3	13213.4	14703.2
NAMPT	ENSG00000105835	0.347474	3.98616e-07	3.22109e-05	4680.26	4141.29	4500.04	3394.38	3418.57	3657.09
KAZALD1	ENSG00000107821	-0.820809	4.04863e-07	3.24403e-05	155.976	120.328	130.597	257.54	232.415	229.418
ADAMTS1	ENSG00000154734	0.282902	4.12868e-07	3.24403e-05	7630.16	7394.16	7703.21	6120.18	6285.02	6274.98
PTX3	ENSG00000163661	0.303971	4.13541e-07	3.24403e-05	15542.1	13960.1	15077.4	12240.4	11759	12111.5
IL34	ENSG00000157368	-0.654543	4.13574e-07	3.24403e-05	250.537	231.632	253.095	428.547	373.63	355.793
FBXO32	ENSG00000156804	-0.472572	4.13663e-07	3.24403e-05	597.584	652.78	685.382	868.425	870.822	945.865
TAPBP	ENSG00000231925	0.34069	4.14764e-07	3.24403e-05	4269.85	4635.64	4069.77	3484	3401.9	3360.59
SLC15A3	ENSG00000110446	0.60747	4.58909e-07	3.56378e-05	416.262	383.044	422.163	263.721	262.816	275.108
IRS1	ENSG00000169047	0.354102	4.60519e-07	3.56378e-05	2001.37	1902.19	1882.02	1495.79	1530.8	1499.97
LMO7	ENSG00000136153	-0.38791	4.73666e-07	3.64623e-05	2983.05	3606.83	3275.05	4223.66	4550.24	4133.42
RRM2	ENSG00000171848	1.11399	5.16132e-07	3.95233e-05	118.932	145.396	114.399	60.7795	58.8394	55.4104
EIF3L	ENSG00000100129	-0.418007	6.65827e-07	5.07207e-05	1570.49	1901.18	1572.23	2328.16	2174.11	2236.83
EIF2AK2	ENSG00000055332	0.371829	6.72833e-07	5.09889e-05	1960.43	2179.94	2090.57	1544.21	1690.65	1579.68
TAGLN	ENSG00000149591	-0.373104	7.81167e-07	5.88936e-05	45528.5	37471.2	46020.8	57985.7	54408.8	54705.6
RPL5	ENSG00000122406	-0.288123	8.31571e-07	6.23721e-05	8747.34	8406.92	8665.99	10510.7	10051.7	10965.4
GNG11	ENSG00000127920	0.338933	8.437e-07	6.2959e-05	2316.25	2166.91	2223.19	1789.39	1797.54	1715.78
DTX3L	ENSG00000163840	0.454384	8.51888e-07	6.32473e-05	863.718	964.63	885.834	663.423	694.304	623.124
PARP12	ENSG00000059378	0.511568	8.7905e-07	6.49343e-05	580.037	589.608	547.698	386.31	404.03	414.12
PPP1R3C	ENSG00000119938	0.283916	9.76324e-07	7.17574e-05	4511.61	4552.41	4450.43	3681.79	3701.98	3716.38
CSRP2	ENSG00000175183	-0.530621	1.01596e-06	7.42968e-05	644.377	489.334	617.553	892.119	831.596	806.853
HLA-F	ENSG00000204642	0.649981	1.02879e-06	7.4861e-05	465.979	353.965	428.237	259.6	253.009	282.885
BMPER	ENSG00000164619	0.471731	1.07703e-06	7.79837e-05	688.245	768.094	761.311	532.593	550.148	516.191
RPL22	ENSG00000116251	-0.526962	1.1195e-06	8.04001e-05	1651.4	1150.14	1577.29	2004.69	2047.61	2257.24
TNXB	ENSG00000168477	-0.855707	1.1214e-06	8.04001e-05	126.731	181.495	171.092	246.208	354.017	266.359
CCNA2	ENSG00000145386	0.830386	1.14617e-06	8.17747e-05	191.071	221.604	204.501	124.649	101.988	120.542
LTBP2	ENSG00000119681	-0.287671	1.19584e-06	8.49046e-05	5668.76	6174.84	5841.44	7122.53	7170.56	7293.76
PARP9	ENSG00000138496	0.468881	1.22246e-06	8.63756e-05	723.34	726.982	716.766	487.266	556.032	522.024
CTSC	ENSG00000109861	0.346025	1.23268e-06	8.65778e-05	3030.81	2708.38	2961.22	2374.52	2181.96	2289.32
HSPB8	ENSG00000152137	-0.367019	1.23716e-06	8.65778e-05	1103.53	1192.25	1116.66	1461.8	1478.83	1460.11
CRYAB	ENSG00000109846	-0.532084	1.29212e-06	8.99931e-05	488.401	590.61	476.832	810.736	754.124	685.339
ITIH3	ENSG00000162267	-0.689379	1.30184e-06	9.02407e-05	178.398	183.5	206.526	333.772	303.023	279.968
RPS6	ENSG00000137154	-0.317275	1.36728e-06	9.43293e-05	10302.2	9401.63	10365.8	12460.8	11775.7	13229.5
THBS2	ENSG00000186340	-0.274383	1.38557e-06	9.51421e-05	36207.9	38533.1	39854.4	45607.3	47176.4	45815.6
CADPS2	ENSG00000081803	-0.471538	1.40576e-06	9.60778e-05	492.3	457.247	468.733	665.483	643.31	658.12
AC005912.1	ENSG00000227081	-0.608943	1.4728e-06	0.000100191	774.032	539.471	562.884	909.631	872.784	1080.02
HSPB6	ENSG00000004776	-0.353674	1.51095e-06	0.000102311	1553.91	1717.68	1552.99	2065.47	1991.71	2107.54
TPD52L1	ENSG00000111907	-0.439024	1.61491e-06	0.000108847	637.553	632.725	614.516	827.219	817.867	909.897
TP53INP2	ENSG00000078804	-0.399811	1.67434e-06	0.000112335	928.059	1042.84	1022.51	1349.51	1357.23	1242.36
RPL10P16	ENSG00000178464	-0.454426	1.69155e-06	0.000112971	1043.09	820.236	931.391	1299.03	1203.26	1327.9
RGMB	ENSG00000174136	0.37783	1.72332e-06	0.00011457	1538.32	1488.06	1426.45	1131.12	1210.13	1085.85
CCNB1	ENSG00000134057	0.658194	1.75624e-06	0.00011623	297.33	300.82	297.64	194.7	198.093	174.98
RPL13P12	ENSG00000215030	-0.556735	1.83149e-06	0.000120664	482.551	544.485	387.742	688.147	686.459	706.725
COL4A6	ENSG00000197565	0.440195	1.9051e-06	0.000124928	779.881	797.174	866.599	609.855	587.413	603.682
ITGB5	ENSG00000082781	-0.274037	1.91329e-06	0.000124928	15219.4	14652	15536	19134.2	18077.4	17695.4
RPL18	ENSG00000063177	-0.39759	1.98045e-06	0.000128738	6315.09	5058.79	5311.97	7681.9	6717.49	7582.47
GPC4	ENSG00000076716	-0.703542	1.99461e-06	0.000129084	169.624	203.555	170.08	304.927	262.816	316.909
RPS16	ENSG00000105193	-0.358137	2.17474e-06	0.000140122	6766.44	6357.33	6154.27	8897.49	7328.44	8485.57
RPS12	ENSG00000112306	-0.424974	2.18784e-06	0.000140348	9462.88	7083.31	8536.4	11672.7	10283.2	11719.8
ERAP1	ENSG00000164307	0.341667	2.58463e-06	0.000165078	2187.57	2462.71	2284.95	1782.18	1886.78	1803.27
FTH1P23	ENSG00000242960	1.3145	2.79738e-06	0.000177889	78.963	154.421	93.1391	46.3572	39.2262	45.6893
UBE2L6	ENSG00000156587	0.364359	2.81951e-06	0.000178182	1471.05	1424.89	1443.66	1148.63	1054.21	1168.48
IRF7	ENSG00000185507	0.854013	2.82634e-06	0.000178182	191.071	230.629	192.353	138.041	99.0463	103.044
ADAMTS6	ENSG00000049192	0.673172	2.85665e-06	0.000179319	269.059	308.842	331.049	175.127	198.093	196.367
PTPRF	ENSG00000142949	0.288238	3.27092e-06	0.000203127	7561.92	8032.9	8234.71	6666.17	6643.94	6204.02
RPL12	ENSG00000197958	-0.339708	3.27415e-06	0.000203127	9890.84	8266.54	9841.36	12101.3	11396.2	11935.6
RPL13	ENSG00000167526	-0.365391	3.27758e-06	0.000203127	17179.8	14011.2	15529.9	21370.7	18390.2	20428
TCF21	ENSG00000118526	0.442647	3.29468e-06	0.000203325	806.202	907.474	814.967	655.182	585.452	620.207
SGK1	ENSG00000118515	0.455462	3.48333e-06	0.000214064	735.038	732.999	653.999	507.869	509.941	529.801
NOP53	ENSG00000105373	-0.486908	3.52846e-06	0.00021593	2404.96	1701.64	2342.65	3180.1	2784.08	3074.79
SNHG5	ENSG00000203875	-0.466732	3.63228e-06	0.000221357	1625.08	1259.43	1571.22	2154.06	1802.45	2201.83
PDCD1LG2	ENSG00000197646	0.444201	4.25667e-06	0.000258332	1091.83	1294.53	1071.1	867.395	894.358	779.634
RASL11A	ENSG00000122035	-0.696175	4.30054e-06	0.000259916	187.171	159.435	190.328	285.354	255.951	328.574
DLGAP5	ENSG00000126787	1.07893	4.3374e-06	0.000261065	139.404	187.511	111.362	65.9303	57.8587	83.6016
MYBL1	ENSG00000185697	0.822375	4.54741e-06	0.00027205	187.171	173.473	171.092	89.6239	107.872	103.044
F2R	ENSG00000181104	-0.306784	4.5571e-06	0.00027205	2826.09	3096.44	2941.98	3617.92	3823.58	3522.93
RPS27A	ENSG00000143947	-0.386314	4.79015e-06	0.0002848	7035.5	5287.42	6231.21	8109.42	8013.92	8128.8
BTN3A2	ENSG00000186470	0.409852	5.1624e-06	0.000305689	1061.61	971.649	919.242	764.379	720.782	737.833
DSTN	ENSG00000125868	-0.257322	5.23115e-06	0.000308511	10248.6	10785.4	9995.24	12364	12536.7	12187.4
MAF	ENSG00000178573	-0.843438	5.49692e-06	0.000322883	110.158	93.2543	90.102	180.278	191.228	155.538
RPL13A	ENSG00000142541	-0.365321	5.68514e-06	0.000332603	26042.2	21075.5	25215.4	33115.5	28545.9	31516.8
IL1RL1	ENSG00000115602	0.67441	5.72116e-06	0.000333377	243.713	254.694	238.922	152.464	154.944	154.566
RPSAP58	ENSG00000225178	-0.785543	5.74423e-06	0.000333393	183.272	119.325	132.622	266.811	228.493	255.665
KIFC1	ENSG00000237649	1.1589	6.12559e-06	0.000354122	95.5354	97.2652	82.0029	37.0858	42.1682	43.745
G0S2	ENSG00000123689	0.413317	6.20225e-06	0.000357142	3502.64	2854.78	3401.6	2671.21	2160.39	2497.36
SEMA7A	ENSG00000138623	-0.365569	6.72801e-06	0.000385897	1133.75	1051.87	1093.37	1483.43	1430.78	1311.38
RBM3	ENSG00000102317	-0.314511	6.92553e-06	0.000395675	2838.77	2536.92	2911.61	3403.65	3497.02	3405.31
ANGPTL4	ENSG00000167772	-0.405198	7.10843e-06	0.000403217	677.522	743.026	712.717	896.239	923.778	1004.19
PSME1	ENSG00000092010	0.333471	7.11268e-06	0.000403217	2488.8	2374.47	2368.97	2077.83	1817.16	1846.04
APLN	ENSG00000171388	0.671594	7.17217e-06	0.00040502	312.927	249.681	300.677	165.856	197.112	178.869
DCLK2	ENSG00000170390	-0.530102	7.38802e-06	0.000415605	272.958	302.826	285.492	401.762	415.798	425.785
KIRREL3	ENSG00000149571	0.486204	7.43391e-06	0.000416584	677.522	555.515	600.342	422.366	448.16	438.423
DEPDC1	ENSG00000024526	1.10988	8.1788e-06	0.000456577	100.41	120.328	92.1267	43.2667	58.8394	42.7729
LIMA1	ENSG00000050405	0.308994	8.32452e-06	0.000462945	5684.36	6454.6	5769.56	4565.67	5004.29	4884.86
TK1	ENSG00000167900	0.688535	8.58062e-06	0.000475379	339.248	310.848	241.959	192.64	173.576	187.618
TRHDE	ENSG00000072657	-0.756978	8.70129e-06	0.000480246	115.032	111.303	117.436	209.123	194.17	177.896
RPL15	ENSG00000174748	-0.262056	9.43096e-06	0.000518561	16481.8	15422	15672.7	19553.5	18026.4	19474.3
ITGA5	ENSG00000161638	0.238321	9.55008e-06	0.000521385	17862.2	17686.2	17271.2	15262.9	15024.6	14490.3
FAM83D	ENSG00000101447	1.23788	9.56323e-06	0.000521385	87.7366	78.2133	83.0153	44.2969	26.4777	34.996
TSC22D3	ENSG00000157514	-0.370266	9.59008e-06	0.000521385	792.554	833.272	792.695	1025.01	1015.96	1084.88
ABCA1	ENSG00000165029	0.353754	9.62492e-06	0.000521385	1631.9	1638.47	1879.99	1333.03	1369.98	1326.93
TAP2	ENSG00000204267	0.485613	9.95289e-06	0.000537162	537.143	609.662	578.07	450.18	399.127	383.012
LRRC32	ENSG00000137507	-0.439774	1.03228e-05	0.000555077	564.439	553.509	504.166	776.741	678.614	745.61
CDC20	ENSG00000117399	0.865529	1.07742e-05	0.00057723	165.725	168.459	136.672	88.5938	95.1236	74.8526
CFH	ENSG00000000971	0.279426	1.13874e-05	0.000607853	12799.8	14685	13440.4	11216.4	11467.8	11034.4
KRT8	ENSG00000170421	-0.404557	1.14405e-05	0.000608471	790.605	737.01	687.407	1034.28	914.952	983.777
DEPTOR	ENSG00000155792	-0.334808	1.15089e-05	0.00060989	1049.92	1087.97	1105.52	1367.02	1394.49	1328.88
CHPF	ENSG00000123989	-0.295544	1.17135e-05	0.000618489	8352.53	8751.86	7673.85	10707.5	9661.42	10043.9
XAF1	ENSG00000132530	0.618677	1.23624e-05	0.000650406	282.707	310.848	325.987	217.364	177.499	204.144
SORBS2	ENSG00000154556	-0.402189	1.35853e-05	0.000712183	642.427	702.917	619.578	824.128	886.513	885.594
ABLIM2	ENSG00000163995	-0.549067	1.36628e-05	0.000713685	242.738	235.643	230.823	355.405	346.172	336.351
EEF1A1P6	ENSG00000233476	-0.658181	1.37838e-05	0.000717446	333.399	224.612	232.848	370.858	418.74	458.837
PDGFC	ENSG00000145431	0.290557	1.38583e-05	0.000718766	2271.4	2257.15	2283.93	1812.05	1918.16	1839.24
SHCBP1	ENSG00000171241	0.91586	1.44476e-05	0.000746681	132.58	155.424	122.498	73.1414	62.762	81.6574
PDLIM3	ENSG00000154553	-0.247698	1.53339e-05	0.000789695	4986.37	4886.32	5056.85	6044.98	5873.15	5808.37
ADAR	ENSG00000160710	0.302023	1.63234e-05	0.000837706	4729.98	5459.89	4813.87	3964.06	4186.42	4018.71
DACT1	ENSG00000165617	-0.459607	1.82774e-05	0.000934704	416.262	438.195	410.015	629.428	535.438	574.518
SORT1	ENSG00000134243	-0.293336	1.93582e-05	0.000986527	4213.31	4878.3	4584.06	5412.46	5795.68	5549.79
ERO1A	ENSG00000197930	0.269426	1.97296e-05	0.00100196	4157.74	4369.92	4240.87	3358.32	3630.39	3603.62
IFIT2	ENSG00000119922	0.588977	1.98721e-05	0.00100571	291.481	293.801	272.331	185.429	192.209	192.478
TSC22D1	ENSG00000102804	-0.310181	2.12862e-05	0.00107356	1390.14	1413.86	1315.08	1656.5	1722.03	1728.42
RPS13	ENSG00000110700	-0.271286	2.24484e-05	0.00112828	4323.47	3904.65	4255.04	5044.69	4895.43	5125.95
RPL13AP5	ENSG00000236552	-0.540848	2.29564e-05	0.00114986	1154.22	720.966	1024.53	1540.09	1267.99	1411.51
MYBL2	ENSG00000101057	0.902021	2.33076e-05	0.00116347	138.429	165.451	115.412	69.0207	82.3751	72.9084
PRR11	ENSG00000068489	0.898705	2.44025e-05	0.00121398	143.303	167.457	147.808	64.9001	106.891	73.8805
FTH1P7	ENSG00000232187	0.67862	2.45751e-05	0.00121843	288.556	438.195	316.875	242.088	209.86	200.255
KNL1	ENSG00000137812	1.025	2.50058e-05	0.00123559	92.6109	139.38	105.288	47.3874	58.8394	59.2988
CDCA5	ENSG00000146670	1.06081	2.54267e-05	0.00125216	82.8624	108.295	93.1391	49.4477	41.1876	45.6893
MYL9	ENSG00000101335	-0.303521	2.57814e-05	0.00126537	34754.4	29050.2	33058.3	42394.2	38195.6	38955.4
BUB1B	ENSG00000156970	1.13165	2.58888e-05	0.00126639	84.8121	95.2597	74.9162	42.2366	42.1682	32.0797
SLC40A1	ENSG00000138449	-0.38328	2.60525e-05	0.00127015	787.68	667.821	751.187	936.416	963.004	978.917
CCNB2	ENSG00000157456	0.878637	2.67709e-05	0.00129887	127.706	124.339	122.498	67.9906	71.5879	64.1594
SMC2	ENSG00000136824	0.413086	2.68193e-05	0.00129887	657.05	729.99	703.605	494.477	546.225	528.829
GAS5	ENSG00000234741	-0.366278	2.7297e-05	0.00131765	2124.2	1715.68	1913.4	2315.8	2412.41	2687.89
RPL9	ENSG00000163682	-0.438972	2.8754e-05	0.00137968	5247.63	3560.71	4977.88	6386.99	5883.94	6418.86
RPL32	ENSG00000144713	-0.278944	2.87707e-05	0.00137968	6887.33	6105.65	6387.12	7897.21	7425.53	8191.99
VPS51	ENSG00000149823	-0.380243	2.94957e-05	0.00140982	911.486	810.209	844.326	1181.59	1012.04	1147.09
RACK1	ENSG00000204628	-0.257857	3.07431e-05	0.00146465	12154.4	12253.4	11878.3	15176.3	13428.1	14783.9
RPS2P46	ENSG00000189343	-0.389929	3.18908e-05	0.0015144	1275.11	1260.44	1019.47	1561.72	1454.31	1642.87
DIRAS1	ENSG00000176490	-0.832844	3.21125e-05	0.00151999	126.731	98.2679	101.238	245.178	153.963	182.757
MMP14	ENSG00000157227	-0.240825	3.2231e-05	0.00152068	17499.6	16169.1	17620.5	20698	20132.9	19776.6
PLAT	ENSG00000104368	-0.298882	3.35917e-05	0.00157978	1471.05	1398.81	1469.98	1846.05	1746.55	1746.89
NUCB2	ENSG00000070081	0.344992	3.38005e-05	0.0015804	1186.39	1353.69	1221.94	980.712	970.849	1010.02
RPS18	ENSG00000231500	-0.337159	3.3821e-05	0.0015804	13230.7	10762.3	12690.2	15836.7	14040.1	16464.7
RPL7P9	ENSG00000137970	-0.513755	3.4212e-05	0.00159358	373.368	332.908	420.138	483.145	517.786	606.598
FAM129A	ENSG00000135842	-0.464982	3.48187e-05	0.00161669	386.041	468.277	425.2	538.774	631.542	594.933
KIF23	ENSG00000137807	0.676961	3.53045e-05	0.00163406	222.266	231.632	189.315	133.921	128.466	139.984
ITGA4	ENSG00000115232	-0.294514	3.5457e-05	0.00163594	4591.55	5363.62	4936.37	5868.82	6436.05	5958.07
OLFML2B	ENSG00000162745	-0.822	3.58119e-05	0.00164712	79.9378	75.2051	77.9534	131.861	134.35	145.817
OBSL1	ENSG00000124006	-0.358626	3.70501e-05	0.00169873	1321.9	1135.09	1390	1698.73	1558.26	1675.92
KRT18	ENSG00000111057	-0.331698	4.19352e-05	0.0019167	1154.22	1144.12	1053.89	1495.79	1366.05	1358.04
MOCS1	ENSG00000124615	-0.405253	4.30297e-05	0.0019606	589.785	539.471	575.033	797.344	684.498	775.745
QSOX1	ENSG00000116260	0.243521	4.59675e-05	0.00208795	33321.4	30207.4	30919.1	27677.3	26022.7	26079.8
PCSK7	ENSG00000160613	-0.30729	4.66006e-05	0.00211009	1097.68	1096.99	1147.03	1402.05	1378.8	1354.15
HSP90B1	ENSG00000166598	0.257326	4.67434e-05	0.00211009	21219.6	23978.4	21842.1	18373.9	19487.6	18226.1
RPL18AP3	ENSG00000213442	-0.389922	4.75853e-05	0.00213971	1158.12	938.559	1102.48	1419.56	1266.03	1506.77
COL18A1	ENSG00000182871	-0.283476	4.76921e-05	0.00213971	8459.76	7210.66	8494.89	9838.03	9828.13	9746.39
NRCAM	ENSG00000091129	0.322008	4.88247e-05	0.00218382	3629.37	4454.14	3892.61	3059.58	3346	3173.95
CRISPLD2	ENSG00000103196	-0.228786	4.94284e-05	0.00220408	5148.19	5347.58	5315	6201.56	6206.57	6119.44
SEC61G	ENSG00000132432	0.40635	5.26487e-05	0.00234055	1562.69	2068.64	1602.6	1386.6	1251.32	1311.38
ID4	ENSG00000172201	-0.459481	5.3055e-05	0.00235146	320.726	380.036	381.668	503.748	498.173	486.056
GRAMD2B	ENSG00000155324	-0.30696	5.33174e-05	0.00235595	1166.9	1255.42	1167.28	1522.58	1458.24	1460.11
KIF20A	ENSG00000112984	0.755843	5.37973e-05	0.00237	172.549	207.566	151.857	108.167	95.1236	111.793
PLSCR1	ENSG00000188313	0.352246	5.48907e-05	0.0024109	1045.04	930.537	972.899	760.258	794.331	755.331
VOPP1	ENSG00000154978	-0.294774	5.56498e-05	0.00243693	1545.14	1416.86	1445.68	1848.11	1752.43	1807.16
ADAMTSL4	ENSG00000143382	-0.314115	5.85789e-05	0.00255754	1349.19	1184.23	1291.8	1580.27	1547.48	1628.29
COL3A1	ENSG00000168542	0.250533	6.01825e-05	0.00261795	105066	93126.9	106901	85752.6	85524	85181.3
LAMA1	ENSG00000101680	0.369782	6.03205e-05	0.00261795	1457.4	1724.7	1655.24	1130.09	1380.76	1231.67
RPL27	ENSG00000131469	-0.333112	6.30764e-05	0.00272945	7021.86	5596.26	6796.12	8533.85	7531.44	8392.24
RPS20	ENSG00000008988	-0.328568	6.45409e-05	0.00278459	6753.77	5665.45	6577.44	8296.91	7088.18	8470.98
PLK1	ENSG00000166851	0.846837	6.67678e-05	0.00287219	139.404	161.44	142.746	59.7493	87.2784	99.1554
SEMA5A	ENSG00000112902	-0.269305	6.79467e-05	0.00291434	3591.35	4070.1	4013.08	4598.64	4838.56	4632.11
SMC4	ENSG00000113810	0.506907	6.83771e-05	0.00292422	573.213	665.815	607.429	348.194	506.999	443.283
IFFO2	ENSG00000169991	-0.365749	6.96047e-05	0.00296804	680.446	616.681	682.345	844.731	890.436	815.602
RPS9	ENSG00000170889	-0.378666	7.13066e-05	0.00303178	10299.3	7637.83	10030.7	12964.6	11007.9	12390.5
RHBDF2	ENSG00000129667	0.358049	7.15877e-05	0.0030349	846.171	941.567	848.376	681.966	674.691	699.921
ITGAV	ENSG00000138448	-0.249001	7.34584e-05	0.00310521	11786	12174.2	12837	13947.3	15486.5	14293.9
COL5A2	ENSG00000204262	0.233494	7.56745e-05	0.00318967	26810.4	27045.7	28890.3	23063.2	24593.9	22724.1
UBA52	ENSG00000221983	-0.26832	7.69722e-05	0.00323504	5399.7	5010.66	5221.86	6708.4	5827.06	6293.45
KIF14	ENSG00000118193	1.10391	8.09321e-05	0.00339173	65.3151	76.2078	89.0896	32.9651	38.2456	35.9681
HMOX1	ENSG00000100292	0.46094	8.34912e-05	0.00348898	415.287	424.157	432.287	326.561	312.829	284.829
MAN1C1	ENSG00000117643	-0.890865	8.45337e-05	0.00352248	60.4408	55.1504	66.8172	119.499	121.601	97.2112
FABP3	ENSG00000121769	-1.3313	8.71405e-05	0.00362079	15.5976	34.093	26.3219	70.0509	50.0135	70.9642
LMOD1	ENSG00000163431	-0.28243	8.80299e-05	0.00364738	2369.86	2146.85	2479.32	2848.39	2893.92	2766.63
CA12	ENSG00000074410	0.248639	8.83834e-05	0.00365168	2816.35	2781.58	2908.57	2391	2407.51	2361.26
NALCN	ENSG00000102452	-0.422646	9.16661e-05	0.00377664	369.469	431.176	426.213	534.653	557.013	552.16
RPS3AP6	ENSG00000234797	-0.62821	9.54095e-05	0.00391983	190.096	132.361	194.377	268.872	259.874	270.247
NRP2	ENSG00000118257	0.267569	9.82031e-05	0.0040233	3238.46	3673.01	3545.36	2837.06	2968.45	2880.37
ARHGAP29	ENSG00000137962	0.322372	0.000100926	0.00412331	1617.28	1823.97	1592.48	1273.28	1434.7	1317.21
RPL3P4	ENSG00000232573	-0.429348	0.000102702	0.00418416	819.85	602.643	806.868	1041.49	937.507	1023.63
RPL24	ENSG00000114391	-0.324498	0.000103401	0.00419668	4295.2	3362.17	3956.39	4822.18	4613.01	5108.45
SLC25A3	ENSG00000075415	-0.235863	0.000103583	0.00419668	5961.22	5396.71	5806.01	6740.34	6699.84	6772.7
AEBP1	ENSG00000106624	-0.266081	0.00010401	0.00420236	2098.86	2078.67	2228.25	2661.93	2465.37	2576.1
TACC3	ENSG00000013810	0.634815	0.000104431	0.00420772	216.417	234.64	197.414	150.403	123.563	143.873
RNF141	ENSG00000110315	-0.269705	0.000105555	0.00424135	1857.09	1950.32	2017.68	2251.93	2370.25	2399.17
EIF3F	ENSG00000175390	-0.282644	0.00010871	0.00435541	4510.64	4584.5	3938.16	5524.75	4997.42	5333.01
ADM	ENSG00000148926	0.236719	0.000108989	0.00435541	11278.1	10387.3	11135.2	9659.81	8881.8	9296.31
TIMP1	ENSG00000102265	0.245682	0.000109543	0.00436559	9103.16	9338.46	8431.11	7857.03	7218.61	7590.25
TNFSF13B	ENSG00000102524	1.52903	0.0001166	0.00463422	40.9438	49.134	41.5076	10.3016	20.5938	14.5817
EMC1	ENSG00000127463	0.262368	0.000117819	0.00466999	2288.95	2494.8	2417.57	1992.33	2034.86	1976.3
PSME2	ENSG00000100911	0.392129	0.000121033	0.00478441	1271.21	979.671	1242.19	933.325	841.403	887.538
P4HA1	ENSG00000122884	0.214056	0.000124071	0.00489127	7721.8	7773.19	7427.84	6646.59	6598.83	6517.04
LGMN	ENSG00000100600	0.333445	0.000124926	0.00491173	1454.48	1603.37	1315.08	1192.93	1163.06	1115.01
ITGBL1	ENSG00000198542	-0.271433	0.000128923	0.00505085	1866.84	1844.03	2044	2363.19	2261.39	2321.4
SLCO2A1	ENSG00000174640	-0.765484	0.000129155	0.00505085	82.8624	132.361	89.0896	180.278	177.499	159.426
PKD2	ENSG00000118762	-0.266898	0.000130522	0.00507972	2648.67	2961.07	2873.14	3340.81	3578.41	3286.71
KCND3	ENSG00000171385	-0.602737	0.000130588	0.00507972	166.7	266.727	238.922	315.229	352.055	352.877
CENPU	ENSG00000151725	1.14083	0.000132536	0.00514183	62.3905	87.2379	64.7924	27.8143	30.4003	38.8845
AHCY	ENSG00000101444	-0.3073	0.000136039	0.00526379	1385.26	1372.74	1382.91	1825.44	1544.53	1754.66
KIF2C	ENSG00000142945	0.887883	0.000137888	0.00532125	129.655	138.377	92.1267	61.8096	74.5299	58.3267
ADGRB2	ENSG00000121753	-0.36792	0.000141269	0.00543735	514.722	564.539	536.562	673.725	728.627	682.423
SLIT2	ENSG00000145147	0.52484	0.000143651	0.00550052	287.581	354.968	316.875	218.394	237.319	210.948
STXBP6	ENSG00000168952	0.918637	0.000143662	0.00550052	107.234	111.303	86.0524	60.7795	46.0908	54.4383
NRK	ENSG00000123572	0.987781	0.000144452	0.00551634	93.5857	109.298	82.0029	35.0254	53.9361	54.4383
DYSF	ENSG00000135636	-0.304059	0.000149699	0.00569994	1396.96	1611.39	1450.74	1778.06	1947.58	1778.96
SPCS3	ENSG00000129128	-0.243036	0.000150039	0.00569994	5575.18	5719.6	5825.24	6312.82	7146.04	6800.9
CCRL2	ENSG00000121797	0.787676	0.000152579	0.00578139	160.85	151.413	117.436	71.0811	91.201	86.518
TPX2	ENSG00000088325	0.452584	0.000156005	0.00589593	405.538	459.252	395.841	305.958	318.713	296.494
VEPH1	ENSG00000197415	0.766467	0.000156838	0.00591213	134.53	128.35	140.721	73.1414	73.5492	90.4064
ZFAND5	ENSG00000107372	-0.23783	0.000162826	0.00612208	4514.54	4990.61	4529.4	5474.27	5559.34	5515.76
KIF11	ENSG00000138160	0.641699	0.000164499	0.00616914	175.473	212.58	184.253	124.649	124.543	117.626
HBEGF	ENSG00000113070	0.43574	0.00016755	0.00626747	415.287	451.23	451.522	340.983	304.003	329.546
MGP	ENSG00000111341	-0.861104	0.000168509	0.00628729	53.6168	63.1722	64.7924	106.106	98.0656	125.402
FBLN2	ENSG00000163520	-0.564421	0.000170934	0.00636154	202.769	154.421	174.13	264.751	257.913	263.442
RPL37A	ENSG00000197756	-0.363482	0.000173926	0.00645646	9095.36	6801.55	9267.34	11347.2	9830.1	11197.8
ARMC9	ENSG00000135931	-0.365097	0.000183349	0.00678904	696.044	852.324	830.153	1087.85	1018.9	956.558
BIRC5	ENSG00000089685	0.718356	0.000184334	0.00680825	195.945	159.435	149.832	109.197	86.2977	111.793
GALNT16	ENSG00000100626	-1.26194	0.000185726	0.00684239	24.3713	36.0984	17.2105	75.2017	52.9554	58.3267
FANCI	ENSG00000140525	0.720259	0.000192488	0.00707371	143.303	159.435	144.771	101.986	79.4331	90.4064
LASP1	ENSG00000002834	-0.210276	0.000214177	0.00785101	11130.9	10468.5	11206.1	12765.7	12853.5	12334.2
F3	ENSG00000117525	0.22543	0.000219046	0.00800943	14966.9	15828.2	14087.3	12493.8	13114.3	12781.3
TAP1	ENSG00000168394	0.286082	0.000221335	0.00807293	1533.44	1397.81	1450.74	1245.46	1167.96	1181.12
MPRIP	ENSG00000133030	-0.213924	0.00022301	0.00811381	7104.72	7409.2	7513.9	8678.07	8658.21	8212.4
BTN3A3	ENSG00000111801	0.345808	0.000223873	0.00812498	791.579	735.004	754.224	632.518	573.684	589.1
REC8	ENSG00000100918	1.1514	0.000230669	0.00835089	59.4659	54.1476	69.8543	30.9048	27.4584	24.3028
AC034236.1	ENSG00000185641	-0.57774	0.000231612	0.00836433	232.015	153.418	225.761	309.048	308.907	294.55
RIPOR2	ENSG00000111913	-0.951839	0.000235467	0.00848261	42.8935	42.1148	46.5696	85.5033	95.1236	73.8805
GLIPR1	ENSG00000139278	0.256396	0.000237726	0.00854294	3781.45	4070.1	3745.81	3049.27	3451.91	3207
IL32	ENSG00000008517	0.25917	0.000239298	0.00857836	2412.76	2399.54	2622.07	2160.25	2038.78	2013.24
CAV1	ENSG00000105974	0.206903	0.0002405	0.00860036	11244.9	11887.4	11048.1	9771.07	9891.88	9950.54
NFIB	ENSG00000147862	0.345876	0.000244785	0.00871998	691.17	721.969	720.816	547.015	587.413	544.383
EIF3CL	ENSG00000205609	4.5098	0.000245037	0.00871998	1268.28	25.0684	1059.96	33.9953	32.3616	36.9403
ESF1	ENSG00000089048	0.489846	0.000249317	0.00885074	330.475	349.954	311.814	213.243	234.377	258.582
PEG10	ENSG00000242265	0.510637	0.000253133	0.00896445	262.235	289.79	269.294	195.73	189.267	191.506
PDE4D	ENSG00000113448	0.638363	0.000255255	0.00901779	236.889	283.774	188.303	135.981	165.731	153.594
MDGA1	ENSG00000112139	-0.466878	0.000258212	0.00908248	241.763	288.787	266.256	392.491	353.036	355.793
SNX18	ENSG00000178996	-0.287637	0.000258328	0.00908248	1106.46	1197.26	1165.25	1472.1	1422.93	1339.57
KIF20B	ENSG00000138182	0.740862	0.000260641	0.0091418	126.731	179.489	156.919	84.4731	106.891	85.5459
TNFRSF1B	ENSG00000028137	0.270836	0.000262558	0.00918703	2552.16	2283.23	2413.52	2131.4	1918.16	1959.78
INMT	ENSG00000241644	-0.59757	0.000265862	0.00928042	192.046	130.355	172.105	235.907	245.164	267.331
CEP290	ENSG00000198707	0.482598	0.000268265	0.00934203	390.915	476.299	439.374	278.143	363.823	292.606
TBC1D1	ENSG00000065882	-0.245876	0.00027689	0.00961945	3330.09	3651.96	3202.16	4047.5	4077.57	3951.64
NCAPG	ENSG00000109805	0.826961	0.000286496	0.0099296	104.309	106.29	119.461	66.9604	68.6459	50.5498
AC115223.1	ENSG00000243199	-0.676076	0.000290948	0.0100601	198.87	116.317	229.811	298.746	281.448	290.661
COL11A1	ENSG00000060718	-0.653454	0.000296974	0.010234	101.385	107.293	137.684	178.218	194.17	172.064
TM4SF1	ENSG00000169908	0.279325	0.000297377	0.010234	1534.42	1398.81	1469.98	1171.29	1252.3	1204.45
LDB3	ENSG00000122367	-1.33184	0.000299471	0.0102818	14.6228	22.0601	21.26	38.1159	57.8587	49.5777
ATP5PD	ENSG00000167863	0.327678	0.00030061	0.0102968	1237.09	1108.02	1269.53	1028.1	874.745	977.945
MMP1	ENSG00000196611	1.39744	0.000304436	0.0103921	45.818	40.1094	42.52	18.5429	18.6325	11.6653
PROS1	ENSG00000184500	-0.239891	0.000304816	0.0103921	1807.37	1853.05	1864.81	2202.48	2147.64	2174.61
CALCOCO1	ENSG00000012822	-0.253619	0.000312364	0.0106247	2728.61	2529.9	2839.73	3323.3	3052.78	3278.93
SLC43A2	ENSG00000167703	-0.363771	0.000316393	0.0107368	535.193	513.4	513.277	718.022	610.949	681.45
SDC2	ENSG00000169439	-0.233037	0.000317344	0.0107442	2307.47	2202	2280.9	2686.66	2600.7	2693.72
BTBD3	ENSG00000132640	0.273064	0.000326872	0.0110412	1404.76	1338.65	1358.62	1098.15	1134.62	1161.67
C1S	ENSG00000182326	0.210008	0.000328076	0.0110563	17251	16115.9	17555.7	15130	14270.5	14624.5
CMAHP	ENSG00000168405	-0.302274	0.000331828	0.011157	916.36	1054.88	943.54	1172.32	1200.32	1220.97
PBK	ENSG00000168078	1.14388	0.000333523	0.0111883	66.2899	69.1887	46.5696	25.754	27.4584	29.1634
AC073861.1	ENSG00000242299	-0.666493	0.000336799	0.0112723	325.6	161.44	223.736	363.647	336.365	428.701
RPL23	ENSG00000125691	-0.234186	0.000340081	0.0113562	7960.64	7429.26	7393.42	9105.59	8313.02	9380.88
CMTM4	ENSG00000183723	-0.274112	0.000346446	0.0115424	1245.86	1210.3	1305.97	1488.58	1590.62	1469.83
MME	ENSG00000196549	0.546349	0.000349454	0.0116162	262.235	251.686	254.108	187.489	146.118	192.478
GRIK2	ENSG00000164418	-0.484768	0.000350513	0.011625	250.537	317.867	276.38	351.285	445.218	384.956
CDK18	ENSG00000117266	0.317389	0.000356884	0.0118095	1758.63	1511.12	1412.27	1298	1223.86	1236.53
MAMDC2	ENSG00000165072	-0.275418	0.000361354	0.0119296	1730.36	1882.13	1585.39	2092.26	2076.05	2123.09
CRLF1	ENSG00000006016	-0.392287	0.000362145	0.0119296	578.087	769.097	641.85	949.808	835.519	825.323
TRAK2	ENSG00000115993	-0.29039	0.000363917	0.011961	1645.55	1943.3	1741.3	2048.99	2317.29	2151.28
EVC	ENSG00000072840	0.254196	0.000369401	0.012114	2295.78	2605.1	2518.81	2101.53	2052.51	2066.71
SLC4A3	ENSG00000114923	-0.411833	0.000386427	0.012644	348.022	301.823	351.296	456.361	435.411	440.367
KIF4A	ENSG00000090889	0.773788	0.000391591	0.0127844	111.133	108.295	110.35	67.9906	62.762	62.2152
IGFBP6	ENSG00000167779	-0.378647	0.000394054	0.0128361	2735.43	1854.06	2433.77	3281.06	2908.63	2942.58
NSMF	ENSG00000165802	-0.258859	0.000399083	0.0129711	1370.64	1426.89	1340.39	1675.04	1594.55	1681.75
AL590004.3	ENSG00000260604	-0.352662	0.000400522	0.012989	1026.52	1176.21	1270.54	1294.91	1625.93	1512.61
ITGA2	ENSG00000164171	-0.366664	0.000402054	0.0130098	1002.15	1307.57	1148.04	1421.62	1674.96	1360.96
ITGAE	ENSG00000083457	-0.502416	0.000404111	0.0130308	233.964	206.563	274.355	342.013	304.003	366.486
TRIM67	ENSG00000119283	-1.49415	0.000404485	0.0130308	7.79881	17.0465	16.1981	41.2064	35.3036	38.8845
ATP10A	ENSG00000206190	-0.496824	0.000410044	0.0131809	193.995	232.634	216.65	332.742	294.197	280.94
UBE2C	ENSG00000175063	0.910649	0.000414092	0.0132818	107.234	82.2242	78.9658	41.2064	48.0521	53.4662
NR2F1	ENSG00000175745	0.348301	0.000436956	0.0139845	777.931	961.622	832.178	692.268	655.078	672.701
TSPAN5	ENSG00000168785	0.238536	0.000438561	0.0140052	2033.54	2025.52	1968.07	1715.22	1672.02	1721.61
SSTR1	ENSG00000139874	-0.230618	0.000440484	0.014036	3518.24	3486.51	3860.21	4124.76	4332.54	4289.93
OPN3	ENSG00000054277	-0.526949	0.000442557	0.0140714	185.222	158.432	171.092	260.631	253.99	227.474
TLCD2	ENSG00000185561	-0.566496	0.000444957	0.014117	206.669	152.416	149.832	249.299	267.719	237.195
MT-RNR1	ENSG00000211459	-0.231626	0.000448795	0.014208	5605.4	5995.35	5950.78	6370.51	7188.21	7047.81
PALM	ENSG00000099864	-0.345903	0.000451019	0.0142475	863.718	791.157	923.292	1234.13	1015.96	1027.52
CLIC5	ENSG00000112782	-0.49178	0.000455346	0.0143532	195.945	203.555	188.303	275.053	257.913	293.578
OASL	ENSG00000135114	2.26828	0.000460727	0.0144916	20.4719	23.0629	23.2848	2.06032	9.80656	1.94422
FGD4	ENSG00000139132	-0.333762	0.000467639	0.0146775	682.396	797.174	768.398	883.877	1018.9	929.339
HAS3	ENSG00000103044	-0.42885	0.000470052	0.0147216	308.053	294.804	316.875	461.512	387.359	389.817
SYNPO2	ENSG00000172403	-0.310192	0.000473479	0.0147972	3480.22	4260.62	3834.9	4407.03	5412.24	4531.99
ARL6IP1	ENSG00000170540	0.300559	0.000480192	0.0149469	1107.43	1152.14	1030.6	921.993	912.01	837.961
TLR3	ENSG00000164342	0.526899	0.000480312	0.0149469	385.066	516.408	350.284	252.389	289.294	326.63
SVEP1	ENSG00000165124	0.290825	0.00048354	0.0150154	12719.9	16003.6	14898.2	11162.8	13010.4	11483.6
RAB31	ENSG00000168461	-0.240992	0.000492355	0.0152567	1658.22	1592.34	1597.54	1934.64	1927.97	1867.43
NPW	ENSG00000183971	-1.83883	0.000493428	0.0152577	5.84911	10.0273	6.07429	25.754	23.5357	29.1634
RPL11	ENSG00000142676	-0.298185	0.000495752	0.0152972	7317.24	5867	7512.88	8745.03	7890.36	8814.14
HCP5	ENSG00000206337	0.567569	0.000521395	0.0160546	209.593	196.536	193.365	141.132	121.601	141.928
ASF1B	ENSG00000105011	1.07247	0.00052408	0.0161033	79.9378	63.1722	53.6562	38.1159	29.4197	26.247
RPLP2	ENSG00000177600	-0.299663	0.000531254	0.0162896	6718.68	5344.57	6725.25	8300	7177.42	7649.55
IFIT5	ENSG00000152778	0.392799	0.000557156	0.017048	650.226	745.031	561.872	476.964	520.728	492.861
PODNL1	ENSG00000132000	-0.434897	0.000560658	0.0171194	270.034	287.785	285.492	412.064	339.307	388.845
OGFRL1	ENSG00000119900	0.246871	0.000565964	0.0172151	5039.98	5250.32	5380.81	3990.84	4718.92	4495.05
SERINC2	ENSG00000168528	-0.257524	0.000566811	0.0172151	4571.08	5192.16	4378.55	5939.9	5329.87	5636.31
LMCD1	ENSG00000071282	-0.202548	0.000567324	0.0172151	5553.73	5416.77	5269.45	6343.73	6021.23	6323.59
GNB4	ENSG00000114450	-0.246826	0.000569057	0.017232	1733.29	1715.68	1851.65	2012.93	2181.96	2093.93
CLDN1	ENSG00000163347	0.335135	0.000570701	0.017246	678.497	775.113	687.407	562.467	572.703	561.881
SYT1	ENSG00000067715	0.624247	0.000573212	0.0172638	177.423	213.582	199.439	134.951	148.079	100.128
SPAG5	ENSG00000076382	0.790255	0.000573649	0.0172638	116.982	91.2488	104.275	57.689	60.8007	62.2152
TTK	ENSG00000112742	1.04215	0.00058272	0.0175007	59.4659	83.2269	67.8296	30.9048	26.4777	44.7172
REEP2	ENSG00000132563	-0.599697	0.00058483	0.0175274	190.096	122.334	166.031	222.515	228.493	274.136
WISP1	ENSG00000104415	0.252946	0.000586004	0.0175274	1658.22	1597.36	1653.22	1352.6	1328.79	1437.75
SAT1	ENSG00000130066	0.265926	0.000588938	0.0175792	1442.78	1342.66	1420.37	1179.53	1116.97	1201.53
RPL14	ENSG00000188846	-0.263167	0.000590262	0.0175828	6160.09	5014.67	5793.86	6925.77	6449.77	6989.49
NUAK1	ENSG00000074590	-0.26986	0.000595891	0.0176868	1065.51	1015.77	1089.32	1293.88	1302.31	1226.81
HTRA1	ENSG00000166033	-0.208058	0.000596172	0.0176868	11441.8	12178.2	11547.2	14300.7	12961.3	13361.7
HABP4	ENSG00000130956	-0.396878	0.00060089	0.0177907	376.293	322.88	378.631	502.718	463.85	453.004
MELK	ENSG00000165304	0.603467	0.000603664	0.0178345	171.574	235.643	189.315	132.891	120.621	139.012
BTN3A1	ENSG00000026950	0.35259	0.000604807	0.0178345	558.59	610.665	603.379	465.632	437.373	485.084
CAPN1	ENSG00000014216	-0.221139	0.00061163	0.0179994	2780.28	2629.17	2691.92	3241.91	3036.11	3166.17
SGO2	ENSG00000163535	0.681409	0.000620607	0.0182269	148.177	171.468	124.523	86.5335	89.2397	101.1
PDE7B	ENSG00000171408	1.18631	0.00062483	0.0183141	55.5665	65.1777	39.4829	19.573	24.5164	26.247
PODN	ENSG00000174348	-0.499615	0.000632014	0.0184877	179.373	179.489	176.154	231.786	271.642	252.749
SLC20A2	ENSG00000168575	-0.267515	0.000640132	0.0186878	1929.23	2247.13	1885.05	2461.05	2453.6	2381.67
ADGRA2	ENSG00000020181	-0.219811	0.000648241	0.0188868	7075.47	6323.24	6989.48	8167.11	7625.58	7951.88
PSMA4	ENSG00000041357	0.25012	0.000650622	0.0189014	1552.94	1542.2	1474.03	1274.31	1263.08	1304.57
MAP1LC3A	ENSG00000101460	-0.345118	0.000651327	0.0189014	925.134	710.938	846.351	1118.75	995.366	1040.16
HIST1H2BK	ENSG00000197903	0.413343	0.000654451	0.0189545	431.859	457.247	384.705	338.923	297.139	320.797
CKAP2L	ENSG00000169607	0.945057	0.0006587	0.0190398	72.139	81.2215	71.8791	30.9048	39.2262	46.6614
SERPINB7	ENSG00000166396	0.757557	0.000661025	0.0190693	109.183	99.2707	107.312	61.8096	61.7813	63.1873
PAG1	ENSG00000076641	0.353196	0.000690551	0.0198819	666.798	729.99	821.041	570.709	615.852	549.243
PFKFB4	ENSG00000114268	0.325062	0.00069246	0.0198977	805.227	779.124	777.509	566.588	662.923	655.203
EEF1D	ENSG00000104529	-0.312174	0.000703154	0.020133	1214.66	961.622	1105.52	1412.35	1291.52	1371.65
RAB8B	ENSG00000166128	0.24385	0.000703403	0.020133	2090.08	2128.8	2046.02	1656.5	1854.42	1778.96
MSC	ENSG00000178860	-0.366481	0.00071497	0.0204241	552.741	447.219	478.856	667.544	597.219	642.566
CENPE	ENSG00000138778	0.65466	0.000723768	0.0206351	145.253	216.591	171.092	99.9255	126.505	111.793
LINC02544	ENSG00000261039	-0.850676	0.000735685	0.0209341	50.6923	57.1558	41.5076	94.7747	78.4525	96.2391
ERAP2	ENSG00000164308	0.260989	0.000777988	0.0220949	1754.73	1921.24	1655.24	1466.95	1510.21	1471.78
RPL10A	ENSG00000198755	-0.246131	0.000788948	0.0223627	7476.14	6651.14	6768.78	8904.7	7557.92	8322.25
DKK1	ENSG00000107984	0.423854	0.00079736	0.0225574	343.148	339.927	343.197	249.299	274.584	241.084
THBS1	ENSG00000137801	-0.212434	0.000801571	0.0226078	122892	139511	131771	147005	160265	149435
MGST1	ENSG00000008394	0.234181	0.000802233	0.0226078	2414.71	2616.13	2353.79	2103.59	2047.61	2126.98
RPL23A	ENSG00000198242	-0.336891	0.000820046	0.0230654	4345.89	2957.06	3732.65	4625.42	4561.03	4752.66
PPP1R14A	ENSG00000167641	-0.325469	0.00082617	0.023193	5306.12	3997.9	5204.65	6564.18	5404.4	6212.77
TFPI	ENSG00000003436	0.235848	0.000828928	0.0232259	1968.23	2017.5	1973.13	1640.02	1774.99	1644.81
CHAC1	ENSG00000128965	-0.292271	0.000856585	0.0239549	802.303	749.042	853.438	945.687	1002.23	996.415
BCL7A	ENSG00000110987	-0.355298	0.000868723	0.0242327	440.633	413.126	410.015	550.106	501.115	565.769
LOXL3	ENSG00000115318	0.397144	0.000869831	0.0242327	458.18	384.047	433.299	322.44	312.829	333.434
TNFRSF21	ENSG00000146072	-0.290724	0.000878713	0.0244336	762.334	777.119	707.655	901.39	948.294	899.204
NUPR1	ENSG00000176046	-0.281429	0.00088261	0.0244954	2316.25	1830.99	2101.7	2607.34	2422.22	2566.38
RASL11B	ENSG00000128045	-0.740741	0.000918825	0.0254116	82.8624	63.1722	57.7058	113.318	108.853	118.598
OLFML2A	ENSG00000185585	-0.291115	0.000919098	0.0254116	692.145	705.925	719.803	864.304	827.674	899.204
GGH	ENSG00000137563	0.356302	0.000922026	0.0254444	576.137	559.526	579.082	497.567	428.547	414.12
LMNB1	ENSG00000113368	0.688851	0.000928176	0.0255571	127.706	152.416	117.436	86.5335	89.2397	70.9642
HDAC5	ENSG00000108840	-0.272063	0.000929603	0.0255571	924.159	878.395	879.76	1125.97	1047.34	1066.41
TTC4P1	ENSG00000221971	0.570743	0.000949816	0.0260383	182.297	231.632	187.291	145.253	118.659	140.956
DRAM1	ENSG00000136048	0.201612	0.000950666	0.0260383	5112.12	4855.24	4743.01	4277.23	4168.77	4346.31
RPS28	ENSG00000233927	-0.324379	0.000961868	0.0262959	4459.95	3223.79	3938.16	5329.02	4479.64	4744.88
AFAP1	ENSG00000196526	0.208577	0.000964508	0.0263188	8763.91	9686.41	8861.38	7676.75	8224.76	7733.15
TPCN1	ENSG00000186815	-0.201367	0.000975161	0.0265272	3403.21	3642.93	3484.62	4021.75	4007.94	4078.01
RPS24	ENSG00000138326	-0.210225	0.000975771	0.0265272	6353.11	5870.01	6294.99	7120.47	6795.95	7506.65
CKAP2	ENSG00000136108	0.399561	0.000993552	0.0269605	394.815	386.053	377.618	315.229	294.197	269.275
LPCAT1	ENSG00000153395	0.227133	0.00100867	0.0273201	2328.92	2386.51	2183.71	2004.69	1963.27	1926.73
TIMP2	ENSG00000035862	-0.198001	0.00102632	0.0277021	24863.6	27374.6	24802.3	30019.9	29925.7	28428.4
LOX	ENSG00000113083	0.20995	0.00102657	0.0277021	22581.5	25334.1	22470.8	19817.2	21119.4	19916.6
DDR1	ENSG00000204580	-0.256089	0.00102906	0.0277183	1864.89	1587.33	1797.99	2165.4	2032.9	2072.54
HS6ST1	ENSG00000136720	0.226453	0.00104633	0.0281317	3351.54	3011.21	3167.74	2836.03	2611.49	2699.55
PLPP3	ENSG00000162407	0.232061	0.00107819	0.0289352	1834.67	1745.76	1713.96	1498.88	1503.35	1505.8
RABAC1	ENSG00000105404	-0.599457	0.00109377	0.0292993	253.461	131.358	226.773	326.561	313.81	286.773
KLHL38	ENSG00000175946	-1.17737	0.00109959	0.0294016	17.5473	20.0547	26.3219	57.689	38.2456	48.6056
RPS25	ENSG00000118181	-0.298958	0.00110751	0.0295591	5093.6	3791.34	4862.47	5868.82	5319.08	5725.74
BOLA2B	ENSG00000169627	-4.27482	0.00111761	0.0297744	14.6228	2.00547	4.04953	193.67	8.8259	198.311
DCTN1	ENSG00000204843	-0.220252	0.0011283	0.0299562	3705.41	3403.28	3902.73	4367.88	4200.15	4259.79
NACA	ENSG00000196531	-0.202135	0.00112853	0.0299562	3238.46	3020.24	3086.75	3585.99	3578.41	3587.09
HIP1	ENSG00000127946	-0.239172	0.00114332	0.0302938	1865.87	2050.59	1906.31	2177.76	2424.18	2269.88
AFF1	ENSG00000172493	0.254877	0.00115562	0.0305644	1986.75	2238.1	2186.74	1693.58	1926.99	1751.75
INSYN2B	ENSG00000204767	0.533458	0.00117516	0.0309895	217.392	300.82	220.699	162.765	167.692	179.841
DHRS3	ENSG00000162496	-0.880539	0.00117593	0.0309895	46.7929	55.1504	31.3838	85.5033	83.3558	76.7968
IFI35	ENSG00000068079	0.373712	0.0011791	0.0310172	410.412	427.165	398.878	328.621	314.791	311.076
BIRC3	ENSG00000023445	0.372706	0.00118338	0.0310737	597.584	770.1	702.593	477.994	583.49	536.606
NSD2	ENSG00000109685	0.2745	0.00119554	0.0313368	1115.23	986.69	1067.05	871.516	864.939	883.65
PREB	ENSG00000138073	-0.30617	0.00121251	0.0317247	981.675	784.138	931.391	1150.69	1065.97	1118.9
CPA3	ENSG00000163751	1.25861	0.00121479	0.0317277	38.9941	37.1012	54.6686	16.4826	24.5164	13.6096
IFI16	ENSG00000163565	0.265879	0.00122142	0.0318013	1682.59	2048.59	1844.56	1576.15	1532.77	1528.16
NR1D1	ENSG00000126368	0.897953	0.00122196	0.0318013	69.2145	77.2105	66.8172	43.2667	37.2649	34.0239
RPS28P7	ENSG00000227097	-0.296069	0.00123624	0.0321158	2531.69	2201	1887.08	2777.31	2590.89	2760.8
TRAPPC6A	ENSG00000007255	-0.794452	0.00124409	0.0322559	72.139	49.134	84.0277	149.373	107.872	99.1554
CIT	ENSG00000122966	0.707799	0.00124604	0.0322559	104.309	112.306	121.486	76.2319	71.5879	59.2988
LBH	ENSG00000213626	-0.2136	0.00126647	0.0327268	3003.52	2737.46	3003.74	3463.4	3344.04	3333.37
AC089983.1	ENSG00000257732	-0.627575	0.00127247	0.0328238	101.385	85.2324	90.102	126.71	152.982	147.761
ERP27	ENSG00000139055	-1.47734	0.00127742	0.0328936	6.82396	15.041	13.161	31.935	27.4584	37.9124
PHACTR2	ENSG00000112419	-0.28585	0.00128499	0.0330303	729.189	794.165	818.004	925.084	1001.25	927.395
SEMA3C	ENSG00000075223	0.210591	0.00128991	0.0330986	8473.41	8982.49	8676.11	7007.15	8054.13	7520.26
IKBIP	ENSG00000166130	0.229463	0.00129425	0.0331517	1791.78	1768.82	1831.4	1470.04	1584.74	1543.71
WDR62	ENSG00000075702	1.09178	0.00130323	0.0333236	44.8432	71.1941	49.6067	31.935	22.5551	23.3307
PHF11	ENSG00000136147	0.347864	0.0013096	0.0334278	472.803	514.403	486.956	373.948	402.069	382.04
P4HB	ENSG00000185624	0.215159	0.00133976	0.0341383	36408.8	39897.8	34021.1	33130	30674.9	31237.8
SNF8	ENSG00000159210	-0.369046	0.00134781	0.0342835	446.482	375.023	430.262	593.372	494.251	529.801
KIF26B	ENSG00000162849	-0.383395	0.00136544	0.0345778	291.481	314.858	314.851	397.642	428.547	375.235
IQGAP3	ENSG00000183856	0.661475	0.00136603	0.0345778	113.083	122.334	129.585	82.4128	74.5299	73.8805
KCNK6	ENSG00000099337	-0.190379	0.00136647	0.0345778	3938.4	3977.85	4110.27	4503.86	4689.5	4529.07
FAM210B	ENSG00000124098	-0.239222	0.0013704	0.0346174	1390.14	1317.59	1265.48	1573.05	1533.75	1583.57
FGF7	ENSG00000140285	0.39959	0.0013879	0.0349771	423.086	353.965	403.94	276.083	304.003	314.964
AURKA	ENSG00000087586	0.61511	0.00138942	0.0349771	161.825	158.432	129.585	87.5636	104.93	101.1
USP18	ENSG00000184979	0.62029	0.00139621	0.0350874	138.429	148.405	125.535	89.6239	88.259	90.4064
ST6GAL1	ENSG00000073849	-0.483062	0.0014212	0.0356543	180.348	173.473	149.832	227.665	234.377	242.056
RPL21	ENSG00000122026	-0.215653	0.00142455	0.0356593	4213.31	3918.68	3833.89	4682.08	4362.94	4850.84
EDNRA	ENSG00000151617	-0.305438	0.00142627	0.0356593	511.797	530.446	507.203	637.669	641.349	635.761
AC099560.2	ENSG00000234287	-0.567457	0.00143402	0.0357917	160.85	134.366	175.142	250.329	179.46	267.331
AC091806.1	ENSG00000236393	0.559361	0.00144263	0.0359452	184.247	172.47	194.377	137.011	103.95	133.179
CD44	ENSG00000026508	0.189159	0.00144828	0.0360246	5624.89	6004.37	5610.62	5025.12	5105.29	4990.82
CD151	ENSG00000177697	-0.290868	0.00147455	0.0365906	13306.7	9838.83	12261	15467.9	13364.4	14484.5
HAPLN3	ENSG00000140511	-0.658079	0.00147687	0.0365906	80.9127	76.2078	84.0277	122.589	145.137	112.765
RPL34	ENSG00000109475	-0.296779	0.00147853	0.0365906	4637.37	3358.16	4168.99	5194.07	4750.3	4999.57
KLHL24	ENSG00000114796	-0.292767	0.0015301	0.0378027	618.056	599.635	673.234	768.499	780.602	766.996
SAPCD2	ENSG00000186193	1.11341	0.00153434	0.0378436	42.8935	51.1394	45.5572	18.5429	23.5357	22.3586
PARP10	ENSG00000178685	0.312958	0.00155075	0.0381318	771.108	702.917	755.237	584.101	556.032	654.231
HMMR	ENSG00000072571	0.880747	0.00155124	0.0381318	64.3402	82.2242	80.9905	50.4778	40.2069	33.0518
AGT	ENSG00000135744	-0.864825	0.00156044	0.0382936	58.4911	35.0957	43.5324	71.0811	97.0849	81.6574
BNC1	ENSG00000169594	0.334305	0.00156832	0.0384224	518.621	564.539	530.488	450.18	425.605	404.399
AMZ1	ENSG00000174945	-0.30698	0.00157355	0.0384863	508.872	554.512	507.203	654.152	650.175	638.678
NDC80	ENSG00000080986	0.770808	0.0016043	0.0391728	89.6863	100.273	80.9905	47.3874	55.8974	55.4104
RNF41	ENSG00000181852	-0.207406	0.00161519	0.039373	1871.71	1873.11	1907.33	2186	2178.04	2161.98
PAICS	ENSG00000128050	0.239114	0.00163843	0.039787	1879.51	2114.77	1877.97	1627.65	1718.11	1629.26
FTH1P8	ENSG00000219507	0.620297	0.00164029	0.039787	169.624	251.686	250.058	181.308	111.795	143.873
PDIA3	ENSG00000167004	0.217544	0.00164033	0.039787	13685.9	15686.8	13305.7	12248.6	12569.1	11887
NACC2	ENSG00000148411	-0.223714	0.00167754	0.040529	2435.18	2222.06	2491.47	2897.84	2672.29	2778.3
ISLR	ENSG00000129009	-0.420215	0.0016785	0.040529	274.908	226.618	272.331	377.039	323.616	335.379
CYB5R3	ENSG00000100243	-0.177769	0.00167924	0.040529	17721.8	17912.8	16999.9	20578.5	19077.7	19881.6
CDCA8	ENSG00000134690	0.863409	0.00168496	0.0405591	69.2145	90.2461	76.941	33.9953	53.9361	41.8008
RPL21P16	ENSG00000220842	-0.551897	0.00168603	0.0405591	191.071	121.331	151.857	215.303	214.764	250.805
MCCC1	ENSG00000078070	-0.394911	0.00169915	0.0408075	254.436	280.766	278.405	337.893	383.436	348.016
ZNF395	ENSG00000186918	0.274358	0.00171204	0.0410496	920.26	847.31	884.822	739.655	707.053	746.582
PLCD3	ENSG00000161714	-0.29876	0.00172563	0.0413077	701.893	664.813	718.791	882.847	771.776	910.869
TRIM14	ENSG00000106785	0.298081	0.00177664	0.0424594	790.605	914.493	792.695	690.207	647.233	694.088
UBA6	ENSG00000033178	0.254084	0.00180117	0.0429755	1077.21	1136.1	1075.15	898.3	905.145	953.642
GTSE1	ENSG00000075218	0.841178	0.00180513	0.0429997	86.7618	89.2433	67.8296	47.3874	35.3036	53.4662
RACGAP1	ENSG00000161800	0.436115	0.00182671	0.043443	285.631	296.809	252.083	201.911	202.996	211.92
STS	ENSG00000101846	0.239218	0.00183868	0.0435487	1635.8	1833	1668.4	1397.93	1500.4	1453.31
RBMX	ENSG00000147274	0.24789	0.00183985	0.0435487	1269.26	1379.76	1318.12	1097.12	1072.84	1170.42
LEP	ENSG00000174697	-0.335153	0.00184009	0.0435487	529.344	471.285	533.525	694.328	574.664	666.869
KIF18B	ENSG00000186185	1.03969	0.00186498	0.0440665	63.3653	69.1887	41.5076	36.0556	23.5357	25.2749
SMG9	ENSG00000105771	-0.348617	0.00187677	0.0442736	403.589	344.941	364.457	463.572	472.676	481.195
MYO1B	ENSG00000128641	0.214385	0.00191651	0.0451383	4407.3	5103.92	4686.31	4013.5	4217.8	4005.1
ZNFX1	ENSG00000124201	0.256383	0.00193291	0.0454513	2119.33	2629.17	2258.62	1957.3	1977	1931.59
ALAD	ENSG00000148218	-0.251832	0.0019505	0.0457914	895.889	867.365	859.512	1066.22	1034.59	1022.66
ICMT	ENSG00000116237	-0.202595	0.00195798	0.0458933	3220.91	2921.97	3021.96	3558.17	3422.49	3566.68
ICK	ENSG00000112144	-0.319842	0.00197702	0.0462654	477.677	531.449	456.584	587.191	635.465	606.598
CCL20	ENSG00000115009	0.497123	0.00198206	0.0463093	217.392	210.574	261.194	144.222	164.75	178.869
ABCA6	ENSG00000154262	0.543576	0.00200361	0.0467381	170.599	192.525	186.278	106.106	126.505	143.873
FAM89A	ENSG00000182118	-0.443051	0.00200817	0.0467699	217.392	189.517	237.91	299.777	264.777	312.048
RHOBTB3	ENSG00000164292	-0.178214	0.00205502	0.047785	5637.57	5858.98	5656.18	6272.65	6624.33	6510.23
MYO1C	ENSG00000197879	-0.181884	0.00206067	0.0478404	7822.21	7349.04	7884.43	9010.81	8635.66	8507.92
SPATS2L	ENSG00000196141	0.237653	0.00206709	0.0479132	1868.79	2151.87	1958.96	1628.68	1763.22	1678.84
BCAM	ENSG00000187244	-0.274244	0.00208777	0.0483161	781.831	738.012	763.336	972.471	856.113	933.227
ACTN4	ENSG00000130402	-0.166496	0.00212689	0.0491437	31837.7	31197.1	31941.7	37053.8	34940.8	34601.4
FMO3	ENSG00000007933	-0.839527	0.00213976	0.049363	43.8683	39.1066	36.4457	76.2319	66.6846	70.9642
CDC45	ENSG00000093009	1.03584	0.00216921	0.0498346	52.642	47.1285	59.7305	35.0254	21.5744	21.3865
MAOA	ENSG00000189221	0.206676	0.00216989	0.0498346	2517.07	2422.61	2587.65	2095.35	2190.79	2235.86
MOXD1	ENSG00000079931	0.239084	0.00217042	0.0498346	1623.13	1503.1	1492.25	1325.82	1231.7	1356.1
IGFBP5	ENSG00000115461	0.256235	0.00218094	0.0499824	2916.76	2371.47	2536.02	2305.5	2182.94	2063.79
EEF1A1P5	ENSG00000196205	-0.267822	0.0021837	0.0499824	4810.89	6364.35	5362.59	6297.37	6610.6	7002.12

## Sheet: 3 GO enrichment analysis
Sheet 3: GO enrichment analysis of the differential expressed genes
Description	GOID	Category	pvalue	padj	geneID	geneName	Count
SRP-dependent cotranslational protein targeting to membrane	GO:0006614	BP	8.48008e-41	1.30511e-37	ENSG00000089157/ENSG00000198034/ENSG00000168028/ENSG00000100316/ENSG00000145425/ENSG00000147604/ENSG00000174444/ENSG00000140988/ENSG00000083845/ENSG00000164587/ENSG00000148303/ENSG00000142937/ENSG00000166441/ENSG00000147403/ENSG00000089009/ENSG00000122406/ENSG00000116251/ENSG00000137154/ENSG00000063177/ENSG00000105193/ENSG00000112306/ENSG00000197958/ENSG00000167526/ENSG00000143947/ENSG00000142541…	RPLP0/RPS4X/RPSA/RPL3/RPS3A/RPL7/RPL4/RPS2/RPS5/RPS14/RPL7A/RPS8/RPL27A/RPL10/RPL6/RPL5/RPL22/RPS6/RPL18/RPS16/RPS12/RPL12/RPL13/RPS27A/RPL13A/RPL15/RPS13/RPL9/RPL32/RPS18/RPL27/RPS20/RPS9/UBA52/RPL24/RPL37A/RPL23/RPL11/RPLP2/RPL14/RPL10A/RPL23A/RPS28/RPS24/RPS25/RPL21/RPL34	47		CC represents cellular component
protein targeting to ER	GO:0045047	BP	9.04609e-41	1.30511e-37	ENSG00000089157/ENSG00000198034/ENSG00000168028/ENSG00000100316/ENSG00000145425/ENSG00000147604/ENSG00000174444/ENSG00000140988/ENSG00000083845/ENSG00000164587/ENSG00000148303/ENSG00000142937/ENSG00000166441/ENSG00000147403/ENSG00000089009/ENSG00000122406/ENSG00000116251/ENSG00000137154/ENSG00000063177/ENSG00000105193/ENSG00000112306/ENSG00000197958/ENSG00000167526/ENSG00000143947/ENSG00000142541…	RPLP0/RPS4X/RPSA/RPL3/RPS3A/RPL7/RPL4/RPS2/RPS5/RPS14/RPL7A/RPS8/RPL27A/RPL10/RPL6/RPL5/RPL22/RPS6/RPL18/RPS16/RPS12/RPL12/RPL13/RPS27A/RPL13A/RPL15/RPS13/RPL9/RPL32/RPS18/SEC61G/RPL27/RPS20/RPS9/UBA52/RPL24/SPCS3/RPL37A/RPL23/RPL11/RPLP2/RPL14/RPL10A/RPL23A/RPS28/RPS24/RPS25/RPL21/RPL34	49		MF represents molecular function
cotranslational protein targeting to membrane	GO:0006613	BP	9.17582e-41	1.30511e-37	ENSG00000089157/ENSG00000198034/ENSG00000168028/ENSG00000100316/ENSG00000145425/ENSG00000147604/ENSG00000174444/ENSG00000140988/ENSG00000083845/ENSG00000164587/ENSG00000148303/ENSG00000142937/ENSG00000166441/ENSG00000147403/ENSG00000089009/ENSG00000122406/ENSG00000116251/ENSG00000137154/ENSG00000063177/ENSG00000105193/ENSG00000112306/ENSG00000197958/ENSG00000167526/ENSG00000143947/ENSG00000142541…	RPLP0/RPS4X/RPSA/RPL3/RPS3A/RPL7/RPL4/RPS2/RPS5/RPS14/RPL7A/RPS8/RPL27A/RPL10/RPL6/RPL5/RPL22/RPS6/RPL18/RPS16/RPS12/RPL12/RPL13/RPS27A/RPL13A/RPL15/RPS13/RPL9/RPL32/RPS18/RPL27/RPS20/RPS9/UBA52/RPL24/RPL37A/RPL23/ARL6IP1/RPL11/RPLP2/RPL14/RPL10A/RPL23A/RPS28/RPS24/RPS25/RPL21/RPL34	48		BP represents Bbological process
establishment of protein localization to endoplasmic reticulum	GO:0072599	BP	5.59581e-40	5.96933e-37	ENSG00000089157/ENSG00000198034/ENSG00000168028/ENSG00000100316/ENSG00000145425/ENSG00000147604/ENSG00000174444/ENSG00000140988/ENSG00000083845/ENSG00000164587/ENSG00000148303/ENSG00000142937/ENSG00000166441/ENSG00000147403/ENSG00000089009/ENSG00000122406/ENSG00000116251/ENSG00000137154/ENSG00000063177/ENSG00000105193/ENSG00000112306/ENSG00000197958/ENSG00000167526/ENSG00000143947/ENSG00000142541…	RPLP0/RPS4X/RPSA/RPL3/RPS3A/RPL7/RPL4/RPS2/RPS5/RPS14/RPL7A/RPS8/RPL27A/RPL10/RPL6/RPL5/RPL22/RPS6/RPL18/RPS16/RPS12/RPL12/RPL13/RPS27A/RPL13A/RPL15/RPS13/RPL9/RPL32/RPS18/SEC61G/RPL27/RPS20/RPS9/UBA52/RPL24/SPCS3/RPL37A/RPL23/RPL11/RPLP2/RPL14/RPL10A/RPL23A/RPS28/RPS24/RPS25/RPL21/RPL34	49
cytosolic ribosome	GO:0022626	CC	8.26239e-37	3.82549e-34	ENSG00000089157/ENSG00000198034/ENSG00000168028/ENSG00000100316/ENSG00000145425/ENSG00000147604/ENSG00000174444/ENSG00000140988/ENSG00000083845/ENSG00000164587/ENSG00000148303/ENSG00000142937/ENSG00000166441/ENSG00000147403/ENSG00000089009/ENSG00000122406/ENSG00000116251/ENSG00000137154/ENSG00000063177/ENSG00000105193/ENSG00000112306/ENSG00000197958/ENSG00000167526/ENSG00000143947/ENSG00000142541…	RPLP0/RPS4X/RPSA/RPL3/RPS3A/RPL7/RPL4/RPS2/RPS5/RPS14/RPL7A/RPS8/RPL27A/RPL10/RPL6/RPL5/RPL22/RPS6/RPL18/RPS16/RPS12/RPL12/RPL13/RPS27A/RPL13A/RPL15/RPS13/RPL9/RPL32/RACK1/RPS18/RPL27/RPS20/RPS9/UBA52/RPL24/RPL37A/RPL23/RPL11/RPLP2/RPL14/RPL10A/RPL23A/RPS28/RPS24/RPS25/RPL21/RPL34	48
protein localization to endoplasmic reticulum	GO:0070972	BP	1.17423e-35	1.00209e-32	ENSG00000089157/ENSG00000198034/ENSG00000168028/ENSG00000100316/ENSG00000145425/ENSG00000147604/ENSG00000174444/ENSG00000140988/ENSG00000083845/ENSG00000164587/ENSG00000148303/ENSG00000142937/ENSG00000166441/ENSG00000147403/ENSG00000089009/ENSG00000122406/ENSG00000116251/ENSG00000137154/ENSG00000063177/ENSG00000105193/ENSG00000112306/ENSG00000197958/ENSG00000167526/ENSG00000143947/ENSG00000142541…	RPLP0/RPS4X/RPSA/RPL3/RPS3A/RPL7/RPL4/RPS2/RPS5/RPS14/RPL7A/RPS8/RPL27A/RPL10/RPL6/RPL5/RPL22/RPS6/RPL18/RPS16/RPS12/RPL12/RPL13/RPS27A/RPL13A/RPL15/RPS13/RPL9/RPL32/RPS18/SEC61G/RPL27/RPS20/RPS9/UBA52/RPL24/SPCS3/RPL37A/RPL23/RPL11/RPLP2/RPL14/RPL10A/RPL23A/RPS28/RPS24/RPS25/RPL21/RPL34/PDIA3	50
nuclear-transcribed mRNA catabolic process, nonsense-mediated decay	GO:0000184	BP	4.98413e-35	3.54455e-32	ENSG00000089157/ENSG00000198034/ENSG00000168028/ENSG00000100316/ENSG00000145425/ENSG00000147604/ENSG00000174444/ENSG00000140988/ENSG00000083845/ENSG00000164587/ENSG00000148303/ENSG00000142937/ENSG00000166441/ENSG00000147403/ENSG00000089009/ENSG00000122406/ENSG00000116251/ENSG00000137154/ENSG00000063177/ENSG00000105193/ENSG00000112306/ENSG00000197958/ENSG00000167526/ENSG00000143947/ENSG00000142541…	RPLP0/RPS4X/RPSA/RPL3/RPS3A/RPL7/RPL4/RPS2/RPS5/RPS14/RPL7A/RPS8/RPL27A/RPL10/RPL6/RPL5/RPL22/RPS6/RPL18/RPS16/RPS12/RPL12/RPL13/RPS27A/RPL13A/RPL15/RPS13/RPL9/RPL32/RPS18/RPL27/RPS20/RPS9/UBA52/RPL24/RPL37A/RPL23/RPL11/RPLP2/RPL14/RPL10A/RPL23A/RPS28/RPS24/RPS25/RPL21/RPL34/SMG9	48
translational initiation	GO:0006413	BP	5.42502e-31	3.30694e-28	ENSG00000271503/ENSG00000089157/ENSG00000198034/ENSG00000168028/ENSG00000100316/ENSG00000145425/ENSG00000147604/ENSG00000174444/ENSG00000140988/ENSG00000083845/ENSG00000164587/ENSG00000148303/ENSG00000142937/ENSG00000166441/ENSG00000147403/ENSG00000063046/ENSG00000089009/ENSG00000100129/ENSG00000055332/ENSG00000122406/ENSG00000116251/ENSG00000137154/ENSG00000063177/ENSG00000105193/ENSG00000112306…	CCL5/RPLP0/RPS4X/RPSA/RPL3/RPS3A/RPL7/RPL4/RPS2/RPS5/RPS14/RPL7A/RPS8/RPL27A/RPL10/EIF4B/RPL6/EIF3L/EIF2AK2/RPL5/RPL22/RPS6/RPL18/RPS16/RPS12/RPL12/RPL13/RPS27A/RPL13A/RPL15/RPS13/RPL9/RPL32/RPS18/RPL27/RPS20/RPS9/UBA52/RPL24/EIF3F/RPL37A/EIF3CL/RPL23/RPL11/RPLP2/RPL14/HABP4/RPL10A/RPL23A/RPS28/RPS24/RPS25/RPL21/RPL34	54
protein targeting to membrane	GO:0006612	BP	2.74719e-30	1.46528e-27	ENSG00000089157/ENSG00000103888/ENSG00000198034/ENSG00000168028/ENSG00000100316/ENSG00000145425/ENSG00000147604/ENSG00000174444/ENSG00000140988/ENSG00000083845/ENSG00000164587/ENSG00000148303/ENSG00000142937/ENSG00000166441/ENSG00000147403/ENSG00000089009/ENSG00000122406/ENSG00000116251/ENSG00000137154/ENSG00000063177/ENSG00000105193/ENSG00000112306/ENSG00000197958/ENSG00000167526/ENSG00000143947…	RPLP0/CEMIP/RPS4X/RPSA/RPL3/RPS3A/RPL7/RPL4/RPS2/RPS5/RPS14/RPL7A/RPS8/RPL27A/RPL10/RPL6/RPL5/RPL22/RPS6/RPL18/RPS16/RPS12/RPL12/RPL13/RPS27A/RPL13A/RPL15/RPS13/RPL9/RPL32/RPS18/RPL27/RPS20/RPS9/UBA52/RPL24/RPL37A/RPL23/ARL6IP1/RPL11/RPLP2/RPL14/RAB8B/RPL10A/RPL23A/RPS28/RPS24/RPS25/RPL21/RPL34/ICMT/MYO1C	52
viral gene expression	GO:0019080	BP	4.1018e-29	1.94471e-26	ENSG00000271503/ENSG00000089157/ENSG00000198034/ENSG00000168028/ENSG00000100316/ENSG00000145425/ENSG00000147604/ENSG00000174444/ENSG00000142089/ENSG00000140988/ENSG00000083845/ENSG00000164587/ENSG00000148303/ENSG00000142937/ENSG00000166441/ENSG00000147403/ENSG00000089009/ENSG00000100129/ENSG00000122406/ENSG00000116251/ENSG00000137154/ENSG00000063177/ENSG00000105193/ENSG00000112306/ENSG00000197958…	CCL5/RPLP0/RPS4X/RPSA/RPL3/RPS3A/RPL7/RPL4/IFITM3/RPS2/RPS5/RPS14/RPL7A/RPS8/RPL27A/RPL10/RPL6/EIF3L/RPL5/RPL22/RPS6/RPL18/RPS16/RPS12/RPL12/RPL13/RPS27A/RPL13A/RPL15/RPS13/RPL9/RPL32/RPS18/RPL27/RPS20/RPS9/UBA52/RPL24/EIF3F/RPL37A/RPL23/RPL11/RPLP2/RPL14/RPL10A/RPL23A/RPS28/RPS24/RPS25/RPL21/RPL34/TRIM14	52
viral transcription	GO:0019083	BP	6.44043e-29	2.74813e-26	ENSG00000271503/ENSG00000089157/ENSG00000198034/ENSG00000168028/ENSG00000100316/ENSG00000145425/ENSG00000147604/ENSG00000174444/ENSG00000142089/ENSG00000140988/ENSG00000083845/ENSG00000164587/ENSG00000148303/ENSG00000142937/ENSG00000166441/ENSG00000147403/ENSG00000089009/ENSG00000122406/ENSG00000116251/ENSG00000137154/ENSG00000063177/ENSG00000105193/ENSG00000112306/ENSG00000197958/ENSG00000167526…	CCL5/RPLP0/RPS4X/RPSA/RPL3/RPS3A/RPL7/RPL4/IFITM3/RPS2/RPS5/RPS14/RPL7A/RPS8/RPL27A/RPL10/RPL6/RPL5/RPL22/RPS6/RPL18/RPS16/RPS12/RPL12/RPL13/RPS27A/RPL13A/RPL15/RPS13/RPL9/RPL32/RPS18/RPL27/RPS20/RPS9/UBA52/RPL24/RPL37A/RPL23/RPL11/RPLP2/RPL14/RPL10A/RPL23A/RPS28/RPS24/RPS25/RPL21/RPL34/TRIM14	50
structural constituent of ribosome	GO:0003735	MF	2.64756e-27	1.77122e-24	ENSG00000089157/ENSG00000198034/ENSG00000168028/ENSG00000100316/ENSG00000145425/ENSG00000147604/ENSG00000174444/ENSG00000140988/ENSG00000083845/ENSG00000164587/ENSG00000148303/ENSG00000142937/ENSG00000166441/ENSG00000147403/ENSG00000089009/ENSG00000122406/ENSG00000116251/ENSG00000137154/ENSG00000063177/ENSG00000105193/ENSG00000112306/ENSG00000197958/ENSG00000167526/ENSG00000143947/ENSG00000142541…	RPLP0/RPS4X/RPSA/RPL3/RPS3A/RPL7/RPL4/RPS2/RPS5/RPS14/RPL7A/RPS8/RPL27A/RPL10/RPL6/RPL5/RPL22/RPS6/RPL18/RPS16/RPS12/RPL12/RPL13/RPS27A/RPL13A/RPL15/RPS13/RPL9/RPL32/RPS18/RPL27/RPS20/RPS9/UBA52/RPL24/RPL37A/RPL23/RPL11/RPLP2/RPL14/RPL10A/RPL23A/RPS28/RPS24/RPL21/RPL34	46
ribosomal subunit	GO:0044391	CC	1.37517e-26	3.18352e-24	ENSG00000089157/ENSG00000198034/ENSG00000168028/ENSG00000100316/ENSG00000145425/ENSG00000147604/ENSG00000174444/ENSG00000140988/ENSG00000083845/ENSG00000164587/ENSG00000148303/ENSG00000142937/ENSG00000166441/ENSG00000147403/ENSG00000089009/ENSG00000122406/ENSG00000116251/ENSG00000137154/ENSG00000063177/ENSG00000105193/ENSG00000112306/ENSG00000197958/ENSG00000167526/ENSG00000143947/ENSG00000142541…	RPLP0/RPS4X/RPSA/RPL3/RPS3A/RPL7/RPL4/RPS2/RPS5/RPS14/RPL7A/RPS8/RPL27A/RPL10/RPL6/RPL5/RPL22/RPS6/RPL18/RPS16/RPS12/RPL12/RPL13/RPS27A/RPL13A/RBM3/RPL15/RPS13/RPL9/RPL32/RACK1/RPS18/RPL27/RPS20/RPS9/UBA52/RPL24/RPL37A/RPL23/RPL11/RPLP2/RPL14/RPL10A/RPL23A/RPS28/RPS24/RPS25/RPL21/RPL34	49
cytosolic part	GO:0044445	CC	4.2027e-24	6.48617e-22	ENSG00000089157/ENSG00000198034/ENSG00000168028/ENSG00000100316/ENSG00000145425/ENSG00000147604/ENSG00000174444/ENSG00000140988/ENSG00000083845/ENSG00000164587/ENSG00000148303/ENSG00000142937/ENSG00000166441/ENSG00000147403/ENSG00000089009/ENSG00000171848/ENSG00000122406/ENSG00000116251/ENSG00000137154/ENSG00000063177/ENSG00000105193/ENSG00000112306/ENSG00000197958/ENSG00000167526/ENSG00000143947…	RPLP0/RPS4X/RPSA/RPL3/RPS3A/RPL7/RPL4/RPS2/RPS5/RPS14/RPL7A/RPS8/RPL27A/RPL10/RPL6/RRM2/RPL5/RPL22/RPS6/RPL18/RPS16/RPS12/RPL12/RPL13/RPS27A/RPL13A/RPL15/RPS13/RPL9/RPL32/RACK1/RPS18/RPL27/RPS20/RPS9/UBA52/RPL24/RPL37A/RPL23/RPL11/RPLP2/IFIT5/RPL14/RPL10A/RPL23A/RPS28/RPS24/RPS25/RPL21/RPL34/CYB5R3	51
cytosolic large ribosomal subunit	GO:0022625	CC	1.16514e-23	1.34865e-21	ENSG00000089157/ENSG00000100316/ENSG00000147604/ENSG00000174444/ENSG00000148303/ENSG00000166441/ENSG00000147403/ENSG00000089009/ENSG00000122406/ENSG00000116251/ENSG00000063177/ENSG00000197958/ENSG00000167526/ENSG00000142541/ENSG00000174748/ENSG00000163682/ENSG00000144713/ENSG00000131469/ENSG00000221983/ENSG00000114391/ENSG00000197756/ENSG00000125691/ENSG00000142676/ENSG00000177600/ENSG00000188846…	RPLP0/RPL3/RPL7/RPL4/RPL7A/RPL27A/RPL10/RPL6/RPL5/RPL22/RPL18/RPL12/RPL13/RPL13A/RPL15/RPL9/RPL32/RPL27/UBA52/RPL24/RPL37A/RPL23/RPL11/RPLP2/RPL14/RPL10A/RPL23A/RPL21/RPL34	29
ribosome	GO:0005840	CC	1.52267e-23	1.41e-21	ENSG00000089157/ENSG00000198034/ENSG00000168028/ENSG00000167658/ENSG00000100316/ENSG00000145425/ENSG00000147604/ENSG00000174444/ENSG00000140988/ENSG00000083845/ENSG00000164587/ENSG00000148303/ENSG00000142937/ENSG00000166441/ENSG00000147403/ENSG00000089009/ENSG00000055332/ENSG00000122406/ENSG00000116251/ENSG00000137154/ENSG00000063177/ENSG00000105193/ENSG00000112306/ENSG00000197958/ENSG00000167526…	RPLP0/RPS4X/RPSA/EEF2/RPL3/RPS3A/RPL7/RPL4/RPS2/RPS5/RPS14/RPL7A/RPS8/RPL27A/RPL10/RPL6/EIF2AK2/RPL5/RPL22/RPS6/RPL18/RPS16/RPS12/RPL12/RPL13/RPS27A/RPL13A/RBM3/RPL15/RPS13/RPL9/RPL32/RACK1/RPS18/RPL27/RPS20/RPS9/UBA52/RPL24/RPL37A/RPL23/RPL11/RPLP2/RPL14/RPL10A/RPL23A/RPS28/RPS24/RPS25/RPL21/RPL34	51
nuclear-transcribed mRNA catabolic process	GO:0000956	BP	6.47934e-24	2.5134e-21	ENSG00000089157/ENSG00000198034/ENSG00000168028/ENSG00000100316/ENSG00000145425/ENSG00000147604/ENSG00000174444/ENSG00000140988/ENSG00000083845/ENSG00000164587/ENSG00000148303/ENSG00000142937/ENSG00000166441/ENSG00000147403/ENSG00000063046/ENSG00000089009/ENSG00000122406/ENSG00000116251/ENSG00000137154/ENSG00000063177/ENSG00000105193/ENSG00000112306/ENSG00000197958/ENSG00000167526/ENSG00000143947…	RPLP0/RPS4X/RPSA/RPL3/RPS3A/RPL7/RPL4/RPS2/RPS5/RPS14/RPL7A/RPS8/RPL27A/RPL10/EIF4B/RPL6/RPL5/RPL22/RPS6/RPL18/RPS16/RPS12/RPL12/RPL13/RPS27A/RPL13A/RPL15/RPS13/RPL9/RPL32/RPS18/RPL27/RPS20/RPS9/UBA52/RPL24/RPL37A/RPL23/RPL11/RPLP2/RPL14/RPL10A/RPL23A/RPS28/RPS24/RPS25/RPL21/RPL34/SMG9	49
establishment of protein localization to membrane	GO:0090150	BP	1.58922e-23	5.65101e-21	ENSG00000089157/ENSG00000103888/ENSG00000198034/ENSG00000168028/ENSG00000100316/ENSG00000145425/ENSG00000147604/ENSG00000174444/ENSG00000140988/ENSG00000083845/ENSG00000131378/ENSG00000164587/ENSG00000148303/ENSG00000142937/ENSG00000166441/ENSG00000147403/ENSG00000089009/ENSG00000122406/ENSG00000116251/ENSG00000137154/ENSG00000063177/ENSG00000105193/ENSG00000112306/ENSG00000197958/ENSG00000167526…	RPLP0/CEMIP/RPS4X/RPSA/RPL3/RPS3A/RPL7/RPL4/RPS2/RPS5/RFTN1/RPS14/RPL7A/RPS8/RPL27A/RPL10/RPL6/RPL5/RPL22/RPS6/RPL18/RPS16/RPS12/RPL12/RPL13/RPS27A/RPL13A/RPL15/RPS13/RPL9/RPL32/RACK1/RPS18/KRT18/RPL27/RPS20/RPS9/UBA52/RPL24/RPL37A/RPL23/ARL6IP1/RAB31/RPL11/RPLP2/REEP2/RPL14/RAB8B/RPL10A/RPL23A/RPS28/RPS24/RPS25/RPL21/RPL34/ICMT/MYO1C	57
extracellular matrix	GO:0031012	CC	1.35038e-20	1.04205e-18	ENSG00000041982/ENSG00000105825/ENSG00000100234/ENSG00000105664/ENSG00000108679/ENSG00000204291/ENSG00000154175/ENSG00000109610/ENSG00000049540/ENSG00000140092/ENSG00000142910/ENSG00000183287/ENSG00000118523/ENSG00000133048/ENSG00000196878/ENSG00000143341/ENSG00000198959/ENSG00000188157/ENSG00000144810/ENSG00000107821/ENSG00000154734/ENSG00000168477/ENSG00000119681/ENSG00000186340/ENSG00000197565…	TNC/TFPI2/TIMP3/COMP/LGALS3BP/COL15A1/ABI3BP/SOD3/ELN/FBLN5/TINAGL1/CCBE1/CTGF/CHI3L1/LAMB3/HMCN1/TGM2/AGRN/COL8A1/KAZALD1/ADAMTS1/TNXB/LTBP2/THBS2/COL4A6/GPC4/ADAMTS6/IL1RL1/ANGPTL4/MMP14/HSP90B1/COL18A1/CRISPLD2/PLSCR1/ADAMTSL4/COL3A1/LAMA1/COL5A2/AEBP1/TIMP1/SLIT2/MGP/FBLN2/F3/COL11A1/MMP1/SDC2/MAMDC2/PODNL1/LMCD1/WISP1/HTRA1/PODN/THBS1/OLFML2A/TIMP2/LOX/CPA3/CD151/HAPLN3/BCAM	61
focal adhesion	GO:0005925	CC	3.27078e-19	2.16339e-17	ENSG00000041982/ENSG00000077943/ENSG00000166710/ENSG00000089157/ENSG00000198034/ENSG00000100316/ENSG00000115963/ENSG00000145425/ENSG00000147604/ENSG00000174444/ENSG00000140988/ENSG00000022267/ENSG00000083845/ENSG00000198959/ENSG00000130176/ENSG00000164587/ENSG00000148303/ENSG00000137809/ENSG00000168334/ENSG00000142937/ENSG00000089009/ENSG00000136153/ENSG00000122406/ENSG00000175183/ENSG00000116251…	TNC/ITGA8/B2M/RPLP0/RPS4X/RPL3/RND3/RPS3A/RPL7/RPL4/RPS2/FHL1/RPS5/TGM2/CNN1/RPS14/RPL7A/ITGA11/XIRP1/RPS8/RPL6/LMO7/RPL5/CSRP2/RPL22/ITGB5/RPL18/RPS16/RPL12/RPL13A/LIMA1/ITGA5/SORBS2/RPS13/RPL9/MMP14/RPS18/KIF23/ITGA4/HSP90B1/RPL27/RPS9/ITGAV/RPL37A/LASP1/MPRIP/CAV1/RPL23/MME/ITGA2/SYNPO2/RPLP2/CAPN1/RPL10A/AFAP1/P4HB/CD44/CD151/PDIA3/ACTN4	60
cell-substrate adherens junction	GO:0005924	CC	4.23701e-19	2.45217e-17	ENSG00000041982/ENSG00000077943/ENSG00000166710/ENSG00000089157/ENSG00000198034/ENSG00000100316/ENSG00000115963/ENSG00000145425/ENSG00000147604/ENSG00000174444/ENSG00000140988/ENSG00000022267/ENSG00000083845/ENSG00000198959/ENSG00000130176/ENSG00000164587/ENSG00000148303/ENSG00000137809/ENSG00000168334/ENSG00000142937/ENSG00000089009/ENSG00000136153/ENSG00000122406/ENSG00000175183/ENSG00000116251…	TNC/ITGA8/B2M/RPLP0/RPS4X/RPL3/RND3/RPS3A/RPL7/RPL4/RPS2/FHL1/RPS5/TGM2/CNN1/RPS14/RPL7A/ITGA11/XIRP1/RPS8/RPL6/LMO7/RPL5/CSRP2/RPL22/ITGB5/RPL18/RPS16/RPL12/RPL13A/LIMA1/ITGA5/SORBS2/RPS13/RPL9/MMP14/RPS18/KIF23/ITGA4/HSP90B1/RPL27/RPS9/ITGAV/RPL37A/LASP1/MPRIP/CAV1/RPL23/MME/ITGA2/SYNPO2/RPLP2/CAPN1/RPL10A/AFAP1/P4HB/CD44/CD151/PDIA3/ACTN4	60
cell-substrate junction	GO:0030055	CC	8.02691e-19	4.1294e-17	ENSG00000041982/ENSG00000077943/ENSG00000166710/ENSG00000089157/ENSG00000198034/ENSG00000100316/ENSG00000115963/ENSG00000145425/ENSG00000147604/ENSG00000174444/ENSG00000140988/ENSG00000022267/ENSG00000083845/ENSG00000198959/ENSG00000130176/ENSG00000164587/ENSG00000148303/ENSG00000137809/ENSG00000168334/ENSG00000142937/ENSG00000089009/ENSG00000136153/ENSG00000122406/ENSG00000175183/ENSG00000116251…	TNC/ITGA8/B2M/RPLP0/RPS4X/RPL3/RND3/RPS3A/RPL7/RPL4/RPS2/FHL1/RPS5/TGM2/CNN1/RPS14/RPL7A/ITGA11/XIRP1/RPS8/RPL6/LMO7/RPL5/CSRP2/RPL22/ITGB5/RPL18/RPS16/RPL12/RPL13A/LIMA1/ITGA5/SORBS2/RPS13/RPL9/MMP14/RPS18/KIF23/ITGA4/HSP90B1/RPL27/RPS9/ITGAV/RPL37A/LASP1/MPRIP/CAV1/RPL23/MME/ITGA2/SYNPO2/RPLP2/CAPN1/RPL10A/AFAP1/P4HB/CD44/CD151/PDIA3/ACTN4	60
type I interferon signaling pathway	GO:0060337	BP	1.58137e-18	4.81979e-16	ENSG00000111331/ENSG00000165949/ENSG00000111335/ENSG00000187608/ENSG00000126709/ENSG00000130303/ENSG00000089127/ENSG00000185745/ENSG00000234745/ENSG00000157601/ENSG00000101347/ENSG00000119917/ENSG00000183486/ENSG00000115415/ENSG00000185885/ENSG00000204525/ENSG00000206503/ENSG00000142089/ENSG00000204642/ENSG00000185507/ENSG00000132530/ENSG00000160710/ENSG00000119922/ENSG00000135114/ENSG00000068079…	OAS3/IFI27/OAS2/ISG15/IFI6/BST2/OAS1/IFIT1/HLA-B/MX1/SAMHD1/IFIT3/MX2/STAT1/IFITM1/HLA-C/HLA-A/IFITM3/HLA-F/IRF7/XAF1/ADAR/IFIT2/OASL/IFI35/USP18	26
cellular response to type I interferon	GO:0071357	BP	1.58137e-18	4.81979e-16	ENSG00000111331/ENSG00000165949/ENSG00000111335/ENSG00000187608/ENSG00000126709/ENSG00000130303/ENSG00000089127/ENSG00000185745/ENSG00000234745/ENSG00000157601/ENSG00000101347/ENSG00000119917/ENSG00000183486/ENSG00000115415/ENSG00000185885/ENSG00000204525/ENSG00000206503/ENSG00000142089/ENSG00000204642/ENSG00000185507/ENSG00000132530/ENSG00000160710/ENSG00000119922/ENSG00000135114/ENSG00000068079…	OAS3/IFI27/OAS2/ISG15/IFI6/BST2/OAS1/IFIT1/HLA-B/MX1/SAMHD1/IFIT3/MX2/STAT1/IFITM1/HLA-C/HLA-A/IFITM3/HLA-F/IRF7/XAF1/ADAR/IFIT2/OASL/IFI35/USP18	26
extracellular matrix organization	GO:0030198	BP	3.45179e-18	9.81919e-16	ENSG00000041982/ENSG00000105664/ENSG00000077943/ENSG00000175899/ENSG00000137573/ENSG00000107957/ENSG00000154175/ENSG00000049540/ENSG00000140092/ENSG00000160867/ENSG00000105855/ENSG00000118523/ENSG00000196878/ENSG00000163131/ENSG00000188157/ENSG00000137809/ENSG00000144810/ENSG00000107821/ENSG00000168477/ENSG00000186340/ENSG00000197565/ENSG00000082781/ENSG00000161638/ENSG00000197930/ENSG00000157227…	TNC/COMP/ITGA8/A2M/SULF1/SH3PXD2A/ABI3BP/ELN/FBLN5/FGFR4/ITGB8/CTGF/LAMB3/CTSS/AGRN/ITGA11/COL8A1/KAZALD1/TNXB/THBS2/COL4A6/ITGB5/ITGA5/ERO1A/MMP14/ITGA4/COL18A1/CRISPLD2/ADAMTSL4/COL3A1/LAMA1/ITGAV/COL5A2/TIMP1/P4HA1/FBLN2/COL11A1/MMP1/ITGA2/ITGAE/HAS3/HTRA1/CAPN1/THBS1/LOXL3/OLFML2A/TIMP2/LOX/DDR1/CD44/AGT	51
response to type I interferon	GO:0034340	BP	1.17629e-17	3.13702e-15	ENSG00000111331/ENSG00000165949/ENSG00000111335/ENSG00000187608/ENSG00000126709/ENSG00000130303/ENSG00000089127/ENSG00000185745/ENSG00000234745/ENSG00000157601/ENSG00000101347/ENSG00000119917/ENSG00000183486/ENSG00000115415/ENSG00000185885/ENSG00000204525/ENSG00000206503/ENSG00000142089/ENSG00000204642/ENSG00000185507/ENSG00000132530/ENSG00000160710/ENSG00000119922/ENSG00000135114/ENSG00000068079…	OAS3/IFI27/OAS2/ISG15/IFI6/BST2/OAS1/IFIT1/HLA-B/MX1/SAMHD1/IFIT3/MX2/STAT1/IFITM1/HLA-C/HLA-A/IFITM3/HLA-F/IRF7/XAF1/ADAR/IFIT2/OASL/IFI35/USP18	26
rRNA processing	GO:0006364	BP	1.73511e-17	4.35513e-15	ENSG00000089157/ENSG00000198034/ENSG00000168028/ENSG00000100316/ENSG00000145425/ENSG00000147604/ENSG00000174444/ENSG00000140988/ENSG00000083845/ENSG00000164587/ENSG00000148303/ENSG00000142937/ENSG00000166441/ENSG00000147403/ENSG00000089009/ENSG00000122406/ENSG00000116251/ENSG00000137154/ENSG00000063177/ENSG00000105193/ENSG00000112306/ENSG00000197958/ENSG00000167526/ENSG00000143947/ENSG00000142541…	RPLP0/RPS4X/RPSA/RPL3/RPS3A/RPL7/RPL4/RPS2/RPS5/RPS14/RPL7A/RPS8/RPL27A/RPL10/RPL6/RPL5/RPL22/RPS6/RPL18/RPS16/RPS12/RPL12/RPL13/RPS27A/RPL13A/RPL15/RPS13/RPL9/RPL32/RPS18/RPL27/RPS20/RPS9/UBA52/RPL24/RPL37A/RPL23/RPL11/RPLP2/RPL14/RPL10A/RPL23A/RPS28/RPS24/RPS25/RPL21/RPL34	47
mRNA catabolic process	GO:0006402	BP	3.00319e-17	7.11923e-15	ENSG00000089157/ENSG00000198034/ENSG00000168028/ENSG00000100316/ENSG00000145425/ENSG00000147604/ENSG00000174444/ENSG00000090621/ENSG00000140988/ENSG00000083845/ENSG00000164587/ENSG00000148303/ENSG00000142937/ENSG00000166441/ENSG00000147403/ENSG00000063046/ENSG00000089009/ENSG00000122406/ENSG00000116251/ENSG00000137154/ENSG00000063177/ENSG00000105193/ENSG00000112306/ENSG00000197958/ENSG00000167526…	RPLP0/RPS4X/RPSA/RPL3/RPS3A/RPL7/RPL4/PABPC4/RPS2/RPS5/RPS14/RPL7A/RPS8/RPL27A/RPL10/EIF4B/RPL6/RPL5/RPL22/RPS6/RPL18/RPS16/RPS12/RPL12/RPL13/RPS27A/RPL13A/PSME1/RPL15/RPS13/RPL9/RPL32/RPS18/RPL27/RPS20/RPS9/UBA52/RPL24/PSME2/RPL37A/RPL23/RPL11/RPLP2/RPL14/PSMA4/RPL10A/RPL23A/RPS28/RPS24/RPS25/RPL21/RPL34/SMG9	53
extracellular structure organization	GO:0043062	BP	3.43037e-17	7.7039e-15	ENSG00000041982/ENSG00000105664/ENSG00000077943/ENSG00000175899/ENSG00000137573/ENSG00000107957/ENSG00000154175/ENSG00000049540/ENSG00000140092/ENSG00000160867/ENSG00000105855/ENSG00000118523/ENSG00000196878/ENSG00000163131/ENSG00000188157/ENSG00000137809/ENSG00000144810/ENSG00000107821/ENSG00000168477/ENSG00000186340/ENSG00000197565/ENSG00000082781/ENSG00000161638/ENSG00000165029/ENSG00000197930…	TNC/COMP/ITGA8/A2M/SULF1/SH3PXD2A/ABI3BP/ELN/FBLN5/FGFR4/ITGB8/CTGF/LAMB3/CTSS/AGRN/ITGA11/COL8A1/KAZALD1/TNXB/THBS2/COL4A6/ITGB5/ITGA5/ABCA1/ERO1A/MMP14/ITGA4/COL18A1/CRISPLD2/ADAMTSL4/COL3A1/LAMA1/ITGAV/COL5A2/TIMP1/P4HA1/FBLN2/COL11A1/MMP1/ITGA2/ITGAE/HAS3/HTRA1/CAPN1/THBS1/LOXL3/OLFML2A/TIMP2/LOX/DDR1/P4HB/CD44/AGT	53
RNA catabolic process	GO:0006401	BP	4.68187e-17	9.98877e-15	ENSG00000111335/ENSG00000089157/ENSG00000198034/ENSG00000168028/ENSG00000100316/ENSG00000145425/ENSG00000147604/ENSG00000174444/ENSG00000090621/ENSG00000140988/ENSG00000083845/ENSG00000164587/ENSG00000148303/ENSG00000142937/ENSG00000166441/ENSG00000147403/ENSG00000063046/ENSG00000089009/ENSG00000122406/ENSG00000116251/ENSG00000137154/ENSG00000063177/ENSG00000105193/ENSG00000112306/ENSG00000197958…	OAS2/RPLP0/RPS4X/RPSA/RPL3/RPS3A/RPL7/RPL4/PABPC4/RPS2/RPS5/RPS14/RPL7A/RPS8/RPL27A/RPL10/EIF4B/RPL6/RPL5/RPL22/RPS6/RPL18/RPS16/RPS12/RPL12/RPL13/RPS27A/RPL13A/PSME1/RPL15/RPS13/RPL9/RPL32/RPS18/RPL27/RPS20/RPS9/UBA52/RPL24/PSME2/RPL37A/TNFRSF1B/RPL23/RPL11/RPLP2/RPL14/PSMA4/RPL10A/RPL23A/RPS28/RPS24/RPS25/RPL21/RPL34/SMG9	55
large ribosomal subunit	GO:0015934	CC	3.13278e-16	1.45048e-14	ENSG00000089157/ENSG00000100316/ENSG00000147604/ENSG00000174444/ENSG00000148303/ENSG00000166441/ENSG00000147403/ENSG00000089009/ENSG00000122406/ENSG00000116251/ENSG00000063177/ENSG00000197958/ENSG00000167526/ENSG00000142541/ENSG00000102317/ENSG00000174748/ENSG00000163682/ENSG00000144713/ENSG00000131469/ENSG00000221983/ENSG00000114391/ENSG00000197756/ENSG00000125691/ENSG00000142676/ENSG00000177600…	RPLP0/RPL3/RPL7/RPL4/RPL7A/RPL27A/RPL10/RPL6/RPL5/RPL22/RPL18/RPL12/RPL13/RPL13A/RBM3/RPL15/RPL9/RPL32/RPL27/UBA52/RPL24/RPL37A/RPL23/RPL11/RPLP2/RPL14/RPL10A/RPL23A/RPL21/RPL34	30
protein targeting	GO:0006605	BP	1.34801e-16	2.73903e-14	ENSG00000089157/ENSG00000103888/ENSG00000198034/ENSG00000168028/ENSG00000100316/ENSG00000145425/ENSG00000147604/ENSG00000174444/ENSG00000169100/ENSG00000140988/ENSG00000083845/ENSG00000164587/ENSG00000148303/ENSG00000142937/ENSG00000166441/ENSG00000147403/ENSG00000089009/ENSG00000122406/ENSG00000116251/ENSG00000119681/ENSG00000137154/ENSG00000063177/ENSG00000105193/ENSG00000112306/ENSG00000197958…	RPLP0/CEMIP/RPS4X/RPSA/RPL3/RPS3A/RPL7/RPL4/SLC25A6/RPS2/RPS5/RPS14/RPL7A/RPS8/RPL27A/RPL10/RPL6/RPL5/RPL22/LTBP2/RPS6/RPL18/RPS16/RPS12/RPL12/RPL13/RPS27A/RPL13A/RPL15/RPS13/RPL9/RPL32/RPS18/SEC61G/RPL27/RPS20/RPS9/UBA52/RPL24/SPCS3/RPL37A/RPL23/TRAK2/ARL6IP1/RPL11/RPLP2/RPL14/RAB8B/RPL10A/RPL23A/RPS28/RPS24/RPS25/RPL21/RPL34/ICMT/MYO1C	57
cytosolic small ribosomal subunit	GO:0022627	CC	1.10254e-15	4.64068e-14	ENSG00000198034/ENSG00000168028/ENSG00000145425/ENSG00000140988/ENSG00000083845/ENSG00000164587/ENSG00000142937/ENSG00000137154/ENSG00000105193/ENSG00000112306/ENSG00000143947/ENSG00000110700/ENSG00000204628/ENSG00000231500/ENSG00000008988/ENSG00000170889/ENSG00000233927/ENSG00000138326/ENSG00000118181	RPS4X/RPSA/RPS3A/RPS2/RPS5/RPS14/RPS8/RPS6/RPS16/RPS12/RPS27A/RPS13/RACK1/RPS18/RPS20/RPS9/RPS28/RPS24/RPS25	19
rRNA metabolic process	GO:0016072	BP	4.2989e-16	8.33792e-14	ENSG00000089157/ENSG00000198034/ENSG00000168028/ENSG00000100316/ENSG00000145425/ENSG00000147604/ENSG00000174444/ENSG00000140988/ENSG00000083845/ENSG00000164587/ENSG00000148303/ENSG00000142937/ENSG00000166441/ENSG00000147403/ENSG00000089009/ENSG00000122406/ENSG00000116251/ENSG00000137154/ENSG00000063177/ENSG00000105193/ENSG00000112306/ENSG00000197958/ENSG00000167526/ENSG00000105373/ENSG00000143947…	RPLP0/RPS4X/RPSA/RPL3/RPS3A/RPL7/RPL4/RPS2/RPS5/RPS14/RPL7A/RPS8/RPL27A/RPL10/RPL6/RPL5/RPL22/RPS6/RPL18/RPS16/RPS12/RPL12/RPL13/NOP53/RPS27A/RPL13A/RPL15/RPS13/RPL9/RPL32/RPS18/RPL27/RPS20/RPS9/UBA52/RPL24/RPL37A/RPL23/RPL11/RPLP2/RPL14/RPL10A/RPL23A/RPS28/RPS24/RPS25/RPL21/RPL34	48
proteinaceous extracellular matrix	GO:0005578	CC	2.2577e-15	8.71096e-14	ENSG00000041982/ENSG00000105825/ENSG00000100234/ENSG00000105664/ENSG00000108679/ENSG00000204291/ENSG00000154175/ENSG00000049540/ENSG00000140092/ENSG00000183287/ENSG00000118523/ENSG00000133048/ENSG00000196878/ENSG00000143341/ENSG00000188157/ENSG00000144810/ENSG00000107821/ENSG00000154734/ENSG00000168477/ENSG00000119681/ENSG00000186340/ENSG00000197565/ENSG00000076716/ENSG00000049192/ENSG00000115602…	TNC/TFPI2/TIMP3/COMP/LGALS3BP/COL15A1/ABI3BP/ELN/FBLN5/CCBE1/CTGF/CHI3L1/LAMB3/HMCN1/AGRN/COL8A1/KAZALD1/ADAMTS1/TNXB/LTBP2/THBS2/COL4A6/GPC4/ADAMTS6/IL1RL1/ANGPTL4/COL18A1/CRISPLD2/ADAMTSL4/COL3A1/LAMA1/COL5A2/TIMP1/SLIT2/MGP/FBLN2/COL11A1/MMP1/MAMDC2/PODNL1/WISP1/PODN/OLFML2A/TIMP2/LOX/CD151/HAPLN3	47
ribosome biogenesis	GO:0042254	BP	2.00258e-14	3.71522e-12	ENSG00000089157/ENSG00000198034/ENSG00000168028/ENSG00000100316/ENSG00000145425/ENSG00000147604/ENSG00000174444/ENSG00000140988/ENSG00000083845/ENSG00000164587/ENSG00000148303/ENSG00000142937/ENSG00000166441/ENSG00000147403/ENSG00000089009/ENSG00000122406/ENSG00000116251/ENSG00000137154/ENSG00000063177/ENSG00000105193/ENSG00000112306/ENSG00000197958/ENSG00000167526/ENSG00000105373/ENSG00000143947…	RPLP0/RPS4X/RPSA/RPL3/RPS3A/RPL7/RPL4/RPS2/RPS5/RPS14/RPL7A/RPS8/RPL27A/RPL10/RPL6/RPL5/RPL22/RPS6/RPL18/RPS16/RPS12/RPL12/RPL13/NOP53/RPS27A/RPL13A/RPL15/RPS13/RPL9/RPL32/RPS18/RPL27/RPS20/RPS9/UBA52/RPL24/RPL37A/RPL23/RPL11/RPLP2/RPL14/RPL10A/RPL23A/RPS28/RPS24/RPS25/RPL21/RPL34	48
response to virus	GO:0009615	BP	6.82675e-14	1.21374e-11	ENSG00000111331/ENSG00000111335/ENSG00000271503/ENSG00000187608/ENSG00000137959/ENSG00000130303/ENSG00000089127/ENSG00000185745/ENSG00000107796/ENSG00000157601/ENSG00000137965/ENSG00000101347/ENSG00000119917/ENSG00000172156/ENSG00000183486/ENSG00000168961/ENSG00000115415/ENSG00000137628/ENSG00000185885/ENSG00000133112/ENSG00000115267/ENSG00000142089/ENSG00000107201/ENSG00000119655/ENSG00000117632…	OAS3/OAS2/CCL5/ISG15/IFI44L/BST2/OAS1/IFIT1/ACTA2/MX1/IFI44/SAMHD1/IFIT3/CCL11/MX2/LGALS9/STAT1/DDX60/IFITM1/TPT1/IFIH1/IFITM3/DDX58/NPC2/STMN1/TNFSF4/GBP1/EIF2AK2/DTX3L/PARP9/IRF7/NOP53/ADAR/IFIT2/PLSCR1/OASL/TLR3/IFIT5/HTRA1/BIRC3/IFI16	41
establishment of protein localization to organelle	GO:0072594	BP	3.69056e-13	6.29906e-11	ENSG00000089157/ENSG00000198034/ENSG00000168028/ENSG00000100316/ENSG00000145425/ENSG00000147604/ENSG00000174444/ENSG00000169100/ENSG00000140988/ENSG00000170312/ENSG00000083845/ENSG00000164587/ENSG00000148303/ENSG00000142937/ENSG00000166441/ENSG00000147403/ENSG00000124762/ENSG00000182481/ENSG00000089009/ENSG00000122406/ENSG00000116251/ENSG00000137154/ENSG00000063177/ENSG00000105193/ENSG00000112306…	RPLP0/RPS4X/RPSA/RPL3/RPS3A/RPL7/RPL4/SLC25A6/RPS2/CDK1/RPS5/RPS14/RPL7A/RPS8/RPL27A/RPL10/CDKN1A/KPNA2/RPL6/RPL5/RPL22/RPS6/RPL18/RPS16/RPS12/RPL12/RPL13/RPS27A/RPL13A/RPL15/RPS13/RPL9/RPL32/RPS18/SEC61G/RPL27/RPS20/RPS9/UBA52/RPL24/SPCS3/RPL37A/RPL23/RPL11/RPLP2/RPL14/RAB8B/RPL10A/RPL23A/RPS28/RPS24/RPS25/SNF8/RPL21/RPL34/PARP10/AGT/PDIA3	58
defense response to virus	GO:0051607	BP	2.85526e-12	4.68592e-10	ENSG00000111331/ENSG00000111335/ENSG00000187608/ENSG00000137959/ENSG00000130303/ENSG00000089127/ENSG00000185745/ENSG00000157601/ENSG00000101347/ENSG00000119917/ENSG00000183486/ENSG00000115415/ENSG00000137628/ENSG00000185885/ENSG00000115267/ENSG00000142089/ENSG00000107201/ENSG00000117228/ENSG00000055332/ENSG00000163840/ENSG00000138496/ENSG00000185507/ENSG00000105373/ENSG00000160710/ENSG00000119922…	OAS3/OAS2/ISG15/IFI44L/BST2/OAS1/IFIT1/MX1/SAMHD1/IFIT3/MX2/STAT1/DDX60/IFITM1/IFIH1/IFITM3/DDX58/GBP1/EIF2AK2/DTX3L/PARP9/IRF7/NOP53/ADAR/IFIT2/PLSCR1/OASL/TLR3/IFIT5/HTRA1/BIRC3/IFI16	32
negative regulation of viral genome replication	GO:0045071	BP	3.59491e-12	5.68129e-10	ENSG00000111331/ENSG00000111335/ENSG00000271503/ENSG00000187608/ENSG00000130303/ENSG00000089127/ENSG00000185745/ENSG00000157601/ENSG00000185885/ENSG00000142089/ENSG00000055332/ENSG00000160710/ENSG00000188313/ENSG00000135114/ENSG00000152778/ENSG00000163565/ENSG00000178685	OAS3/OAS2/CCL5/ISG15/BST2/OAS1/IFIT1/MX1/IFITM1/IFITM3/EIF2AK2/ADAR/PLSCR1/OASL/IFIT5/IFI16/PARP10	17
small ribosomal subunit	GO:0015935	CC	1.76228e-11	6.27644e-10	ENSG00000198034/ENSG00000168028/ENSG00000145425/ENSG00000140988/ENSG00000083845/ENSG00000164587/ENSG00000142937/ENSG00000137154/ENSG00000105193/ENSG00000112306/ENSG00000143947/ENSG00000110700/ENSG00000204628/ENSG00000231500/ENSG00000008988/ENSG00000170889/ENSG00000233927/ENSG00000138326/ENSG00000118181	RPS4X/RPSA/RPS3A/RPS2/RPS5/RPS14/RPS8/RPS6/RPS16/RPS12/RPS27A/RPS13/RACK1/RPS18/RPS20/RPS9/RPS28/RPS24/RPS25	19
negative regulation of viral process	GO:0048525	BP	3.85503e-11	5.87479e-09	ENSG00000111331/ENSG00000111335/ENSG00000271503/ENSG00000187608/ENSG00000130303/ENSG00000089127/ENSG00000185745/ENSG00000157601/ENSG00000115415/ENSG00000185885/ENSG00000142089/ENSG00000163661/ENSG00000055332/ENSG00000160710/ENSG00000188313/ENSG00000135114/ENSG00000152778/ENSG00000163565/ENSG00000178685/ENSG00000106785	OAS3/OAS2/CCL5/ISG15/BST2/OAS1/IFIT1/MX1/STAT1/IFITM1/IFITM3/PTX3/EIF2AK2/ADAR/PLSCR1/OASL/IFIT5/IFI16/PARP10/TRIM14	20
ncRNA processing	GO:0034470	BP	8.80463e-11	1.2955e-08	ENSG00000089157/ENSG00000198034/ENSG00000168028/ENSG00000100316/ENSG00000145425/ENSG00000147604/ENSG00000174444/ENSG00000140988/ENSG00000083845/ENSG00000164587/ENSG00000148303/ENSG00000142937/ENSG00000166441/ENSG00000147403/ENSG00000089009/ENSG00000122406/ENSG00000116251/ENSG00000137154/ENSG00000063177/ENSG00000105193/ENSG00000112306/ENSG00000197958/ENSG00000167526/ENSG00000143947/ENSG00000142541…	RPLP0/RPS4X/RPSA/RPL3/RPS3A/RPL7/RPL4/RPS2/RPS5/RPS14/RPL7A/RPS8/RPL27A/RPL10/RPL6/RPL5/RPL22/RPS6/RPL18/RPS16/RPS12/RPL12/RPL13/RPS27A/RPL13A/RPL15/ADAR/RPS13/RPL9/RPL32/RPS18/RPL27/RPS20/RPS9/UBA52/RPL24/RPL37A/RPL23/RPL11/RPLP2/RPL14/RPL10A/RPL23A/RPS28/RPS24/RPS25/RPL21/RPL34	48
negative regulation of viral life cycle	GO:1903901	BP	1.59049e-10	2.26221e-08	ENSG00000111331/ENSG00000111335/ENSG00000271503/ENSG00000187608/ENSG00000130303/ENSG00000089127/ENSG00000185745/ENSG00000157601/ENSG00000185885/ENSG00000142089/ENSG00000163661/ENSG00000055332/ENSG00000160710/ENSG00000188313/ENSG00000135114/ENSG00000152778/ENSG00000163565/ENSG00000178685	OAS3/OAS2/CCL5/ISG15/BST2/OAS1/IFIT1/MX1/IFITM1/IFITM3/PTX3/EIF2AK2/ADAR/PLSCR1/OASL/IFIT5/IFI16/PARP10	18
ribonucleoprotein complex biogenesis	GO:0022613	BP	2.3781e-10	3.27334e-08	ENSG00000089157/ENSG00000198034/ENSG00000168028/ENSG00000100316/ENSG00000145425/ENSG00000147604/ENSG00000174444/ENSG00000140988/ENSG00000083845/ENSG00000164587/ENSG00000148303/ENSG00000142937/ENSG00000166441/ENSG00000147403/ENSG00000063046/ENSG00000089009/ENSG00000122406/ENSG00000116251/ENSG00000137154/ENSG00000063177/ENSG00000105193/ENSG00000112306/ENSG00000197958/ENSG00000167526/ENSG00000105373…	RPLP0/RPS4X/RPSA/RPL3/RPS3A/RPL7/RPL4/RPS2/RPS5/RPS14/RPL7A/RPS8/RPL27A/RPL10/EIF4B/RPL6/RPL5/RPL22/RPS6/RPL18/RPS16/RPS12/RPL12/RPL13/NOP53/RPS27A/RPL13A/RPL15/ADAR/RPS13/RPL9/RPL32/RPS18/RPL27/RPS20/RPS9/UBA52/RPL24/RPL37A/RPL23/RPL11/RPLP2/RPL14/RPL10A/RPL23A/RPS28/RPS24/RPS25/RPL21/RPL34/RBMX	51
cytoplasmic translation	GO:0002181	BP	2.60433e-10	3.47271e-08	ENSG00000089157/ENSG00000167658/ENSG00000145425/ENSG00000147604/ENSG00000174444/ENSG00000166441/ENSG00000063046/ENSG00000089009/ENSG00000116251/ENSG00000063177/ENSG00000142541/ENSG00000174748/ENSG00000163682/ENSG00000144713/ENSG00000008988/ENSG00000114391/ENSG00000142676/ENSG00000177600/ENSG00000198755/ENSG00000233927	RPLP0/EEF2/RPS3A/RPL7/RPL4/RPL27A/EIF4B/RPL6/RPL22/RPL18/RPL13A/RPL15/RPL9/RPL32/RPS20/RPL24/RPL11/RPLP2/RPL10A/RPS28	20
response to interferon-gamma	GO:0034341	BP	3.64672e-10	4.71533e-08	ENSG00000111331/ENSG00000111335/ENSG00000271503/ENSG00000130303/ENSG00000089127/ENSG00000234745/ENSG00000166710/ENSG00000172156/ENSG00000168961/ENSG00000115415/ENSG00000185885/ENSG00000173193/ENSG00000204525/ENSG00000206503/ENSG00000142089/ENSG00000117228/ENSG00000204642/ENSG00000138496/ENSG00000185507/ENSG00000142541/ENSG00000135114/ENSG00000164342/ENSG00000163347/ENSG00000026508/ENSG00000115009…	OAS3/OAS2/CCL5/BST2/OAS1/HLA-B/B2M/CCL11/LGALS9/STAT1/IFITM1/PARP14/HLA-C/HLA-A/IFITM3/GBP1/HLA-F/PARP9/IRF7/RPL13A/OASL/TLR3/CLDN1/CD44/CCL20/MYO1C	26
mitotic nuclear division	GO:0140014	BP	5.01863e-10	6.29838e-08	ENSG00000148773/ENSG00000011426/ENSG00000117724/ENSG00000169679/ENSG00000134057/ENSG00000126787/ENSG00000237649/ENSG00000117399/ENSG00000101057/ENSG00000146670/ENSG00000156970/ENSG00000136824/ENSG00000137807/ENSG00000124006/ENSG00000166851/ENSG00000113810/ENSG00000118193/ENSG00000013810/ENSG00000142945/ENSG00000088325/ENSG00000138160/ENSG00000089685/ENSG00000138182/ENSG00000109805/ENSG00000090889…	MKI67/ANLN/CENPF/BUB1/CCNB1/DLGAP5/KIFC1/CDC20/MYBL2/CDCA5/BUB1B/SMC2/KIF23/OBSL1/PLK1/SMC4/KIF14/TACC3/KIF2C/TPX2/KIF11/BIRC5/KIF20B/NCAPG/KIF4A/UBE2C/SPAG5/TTK/CENPE/BIRC3/AURKA/NDC80/CDCA8/RACGAP1/KIF18B	35
mitotic sister chromatid segregation	GO:0000070	BP	2.16115e-09	2.63475e-07	ENSG00000117724/ENSG00000169679/ENSG00000134057/ENSG00000126787/ENSG00000237649/ENSG00000117399/ENSG00000146670/ENSG00000156970/ENSG00000136824/ENSG00000137807/ENSG00000166851/ENSG00000113810/ENSG00000118193/ENSG00000013810/ENSG00000142945/ENSG00000109805/ENSG00000090889/ENSG00000175063/ENSG00000076382/ENSG00000112742/ENSG00000138778/ENSG00000080986/ENSG00000134690/ENSG00000161800/ENSG00000186185	CENPF/BUB1/CCNB1/DLGAP5/KIFC1/CDC20/CDCA5/BUB1B/SMC2/KIF23/PLK1/SMC4/KIF14/TACC3/KIF2C/NCAPG/KIF4A/UBE2C/SPAG5/TTK/CENPE/NDC80/CDCA8/RACGAP1/KIF18B	25
glycosaminoglycan binding	GO:0005539	MF	8.24833e-10	2.75907e-07	ENSG00000105664/ENSG00000103888/ENSG00000154175/ENSG00000109610/ENSG00000160867/ENSG00000124875/ENSG00000118523/ENSG00000188157/ENSG00000113657/ENSG00000154734/ENSG00000116251/ENSG00000168477/ENSG00000119681/ENSG00000186340/ENSG00000142949/ENSG00000000971/ENSG00000103196/ENSG00000112902/ENSG00000118257/ENSG00000145147/ENSG00000113070/ENSG00000104415/ENSG00000137801/ENSG00000140285/ENSG00000026508…	COMP/CEMIP/ABI3BP/SOD3/FGFR4/CXCL6/CTGF/AGRN/DPYSL3/ADAMTS1/RPL22/TNXB/LTBP2/THBS2/PTPRF/CFH/CRISPLD2/SEMA5A/NRP2/SLIT2/HBEGF/WISP1/THBS1/FGF7/CD44/HAPLN3/HMMR	27
regulation of viral genome replication	GO:0045069	BP	3.63317e-09	4.30632e-07	ENSG00000111331/ENSG00000111335/ENSG00000271503/ENSG00000187608/ENSG00000130303/ENSG00000089127/ENSG00000185745/ENSG00000157601/ENSG00000131747/ENSG00000185885/ENSG00000142089/ENSG00000055332/ENSG00000160710/ENSG00000188313/ENSG00000135114/ENSG00000152778/ENSG00000163565/ENSG00000178685	OAS3/OAS2/CCL5/ISG15/BST2/OAS1/IFIT1/MX1/TOP2A/IFITM1/IFITM3/EIF2AK2/ADAR/PLSCR1/OASL/IFIT5/IFI16/PARP10	18
extracellular matrix component	GO:0044420	CC	1.3662e-08	4.51821e-07	ENSG00000041982/ENSG00000100234/ENSG00000204291/ENSG00000049540/ENSG00000140092/ENSG00000196878/ENSG00000143341/ENSG00000188157/ENSG00000144810/ENSG00000154734/ENSG00000168477/ENSG00000186340/ENSG00000197565/ENSG00000182871/ENSG00000168542/ENSG00000101680/ENSG00000204262/ENSG00000102265/ENSG00000060718/ENSG00000177697	TNC/TIMP3/COL15A1/ELN/FBLN5/LAMB3/HMCN1/AGRN/COL8A1/ADAMTS1/TNXB/THBS2/COL4A6/COL18A1/COL3A1/LAMA1/COL5A2/TIMP1/COL11A1/CD151	20
cellular response to interferon-gamma	GO:0071346	BP	4.41921e-09	5.09642e-07	ENSG00000111331/ENSG00000111335/ENSG00000271503/ENSG00000089127/ENSG00000234745/ENSG00000166710/ENSG00000172156/ENSG00000168961/ENSG00000115415/ENSG00000173193/ENSG00000204525/ENSG00000206503/ENSG00000117228/ENSG00000204642/ENSG00000138496/ENSG00000185507/ENSG00000142541/ENSG00000135114/ENSG00000164342/ENSG00000163347/ENSG00000026508/ENSG00000115009/ENSG00000197879	OAS3/OAS2/CCL5/OAS1/HLA-B/B2M/CCL11/LGALS9/STAT1/PARP14/HLA-C/HLA-A/GBP1/HLA-F/PARP9/IRF7/RPL13A/OASL/TLR3/CLDN1/CD44/CCL20/MYO1C	23
mitotic spindle organization	GO:0007052	BP	5.20494e-09	5.8446e-07	ENSG00000145632/ENSG00000117632/ENSG00000134057/ENSG00000237649/ENSG00000117399/ENSG00000101057/ENSG00000137807/ENSG00000166851/ENSG00000013810/ENSG00000088325/ENSG00000138160/ENSG00000089685/ENSG00000090889/ENSG00000112742/ENSG00000138778/ENSG00000204843/ENSG00000023445/ENSG00000075702/ENSG00000087586/ENSG00000080986/ENSG00000161800	PLK2/STMN1/CCNB1/KIFC1/CDC20/MYBL2/KIF23/PLK1/TACC3/TPX2/KIF11/BIRC5/KIF4A/TTK/CENPE/DCTN1/BIRC3/WDR62/AURKA/NDC80/RACGAP1	21
antigen processing and presentation	GO:0019882	BP	5.67721e-09	6.21145e-07	ENSG00000234745/ENSG00000166710/ENSG00000204525/ENSG00000206503/ENSG00000163131/ENSG00000131378/ENSG00000231925/ENSG00000204642/ENSG00000082781/ENSG00000164307/ENSG00000092010/ENSG00000204267/ENSG00000137807/ENSG00000138448/ENSG00000100911/ENSG00000100600/ENSG00000142945/ENSG00000138160/ENSG00000168394/ENSG00000090889/ENSG00000041357/ENSG00000166128/ENSG00000138778/ENSG00000164308/ENSG00000137801…	HLA-B/B2M/HLA-C/HLA-A/CTSS/RFTN1/TAPBP/HLA-F/ITGB5/ERAP1/PSME1/TAP2/KIF23/ITGAV/PSME2/LGMN/KIF2C/KIF11/TAP1/KIF4A/PSMA4/RAB8B/CENPE/ERAP2/THBS1/DCTN1/PDIA3/RACGAP1	28
regulation of viral life cycle	GO:1903900	BP	6.71245e-09	7.1605e-07	ENSG00000111331/ENSG00000111335/ENSG00000271503/ENSG00000187608/ENSG00000130303/ENSG00000089127/ENSG00000185745/ENSG00000157601/ENSG00000131747/ENSG00000168961/ENSG00000185885/ENSG00000142089/ENSG00000163661/ENSG00000055332/ENSG00000160710/ENSG00000188313/ENSG00000135114/ENSG00000152778/ENSG00000163565/ENSG00000185624/ENSG00000159210/ENSG00000178685	OAS3/OAS2/CCL5/ISG15/BST2/OAS1/IFIT1/MX1/TOP2A/LGALS9/IFITM1/IFITM3/PTX3/EIF2AK2/ADAR/PLSCR1/OASL/IFIT5/IFI16/P4HB/SNF8/PARP10	22
negative regulation of multi-organism process	GO:0043901	BP	6.94521e-09	7.22811e-07	ENSG00000111331/ENSG00000111335/ENSG00000271503/ENSG00000187608/ENSG00000130303/ENSG00000089127/ENSG00000185745/ENSG00000157601/ENSG00000115415/ENSG00000185885/ENSG00000142089/ENSG00000163661/ENSG00000055332/ENSG00000160710/ENSG00000188313/ENSG00000138448/ENSG00000102265/ENSG00000135114/ENSG00000152778/ENSG00000166033/ENSG00000163565/ENSG00000178685/ENSG00000106785	OAS3/OAS2/CCL5/ISG15/BST2/OAS1/IFIT1/MX1/STAT1/IFITM1/IFITM3/PTX3/EIF2AK2/ADAR/PLSCR1/ITGAV/TIMP1/OASL/IFIT5/HTRA1/IFI16/PARP10/TRIM14	23
sister chromatid segregation	GO:0000819	BP	7.77505e-09	7.89908e-07	ENSG00000131747/ENSG00000117724/ENSG00000169679/ENSG00000134057/ENSG00000126787/ENSG00000237649/ENSG00000117399/ENSG00000137812/ENSG00000146670/ENSG00000156970/ENSG00000136824/ENSG00000137807/ENSG00000166851/ENSG00000113810/ENSG00000118193/ENSG00000013810/ENSG00000151725/ENSG00000142945/ENSG00000089685/ENSG00000100918/ENSG00000109805/ENSG00000090889/ENSG00000175063/ENSG00000076382/ENSG00000112742…	TOP2A/CENPF/BUB1/CCNB1/DLGAP5/KIFC1/CDC20/KNL1/CDCA5/BUB1B/SMC2/KIF23/PLK1/SMC4/KIF14/TACC3/CENPU/KIF2C/BIRC5/REC8/NCAPG/KIF4A/UBE2C/SPAG5/TTK/SGO2/CENPE/NDC80/CDCA8/RACGAP1/KIF18B	31
microtubule cytoskeleton organization involved in mitosis	GO:1902850	BP	1.44086e-08	1.42981e-06	ENSG00000145632/ENSG00000117632/ENSG00000134057/ENSG00000237649/ENSG00000117399/ENSG00000101057/ENSG00000137807/ENSG00000166851/ENSG00000013810/ENSG00000088325/ENSG00000138160/ENSG00000089685/ENSG00000090889/ENSG00000112742/ENSG00000138778/ENSG00000204843/ENSG00000023445/ENSG00000075702/ENSG00000087586/ENSG00000186193/ENSG00000080986/ENSG00000161800	PLK2/STMN1/CCNB1/KIFC1/CDC20/MYBL2/KIF23/PLK1/TACC3/TPX2/KIF11/BIRC5/KIF4A/TTK/CENPE/DCTN1/BIRC3/WDR62/AURKA/SAPCD2/NDC80/RACGAP1	22
rRNA binding	GO:0019843	MF	6.50824e-09	1.45134e-06	ENSG00000198034/ENSG00000167658/ENSG00000100316/ENSG00000083845/ENSG00000164587/ENSG00000122406/ENSG00000197958/ENSG00000105373/ENSG00000110700/ENSG00000163682/ENSG00000231500/ENSG00000170889/ENSG00000125691/ENSG00000142676/ENSG00000198242	RPS4X/EEF2/RPL3/RPS5/RPS14/RPL5/RPL12/NOP53/RPS13/RPL9/RPS18/RPS9/RPL23/RPL11/RPL23A	15
antigen processing and presentation of peptide antigen	GO:0048002	BP	2.12406e-08	2.05986e-06	ENSG00000234745/ENSG00000166710/ENSG00000204525/ENSG00000206503/ENSG00000163131/ENSG00000231925/ENSG00000204642/ENSG00000082781/ENSG00000164307/ENSG00000092010/ENSG00000204267/ENSG00000137807/ENSG00000138448/ENSG00000100911/ENSG00000100600/ENSG00000142945/ENSG00000138160/ENSG00000168394/ENSG00000090889/ENSG00000041357/ENSG00000138778/ENSG00000164308/ENSG00000204843/ENSG00000167004/ENSG00000161800	HLA-B/B2M/HLA-C/HLA-A/CTSS/TAPBP/HLA-F/ITGB5/ERAP1/PSME1/TAP2/KIF23/ITGAV/PSME2/LGMN/KIF2C/KIF11/TAP1/KIF4A/PSMA4/CENPE/ERAP2/DCTN1/PDIA3/RACGAP1	25
endoplasmic reticulum lumen	GO:0005788	CC	6.89463e-08	2.12814e-06	ENSG00000041982/ENSG00000166710/ENSG00000146674/ENSG00000125730/ENSG00000204291/ENSG00000100342/ENSG00000155660/ENSG00000144810/ENSG00000006118/ENSG00000109861/ENSG00000197565/ENSG00000164307/ENSG00000145431/ENSG00000197930/ENSG00000116260/ENSG00000166598/ENSG00000182871/ENSG00000143382/ENSG00000168542/ENSG00000204262/ENSG00000102265/ENSG00000122884/ENSG00000060718/ENSG00000169439/ENSG00000164308…	TNC/B2M/IGFBP3/C3/COL15A1/APOL1/PDIA4/COL8A1/TMEM132A/CTSC/COL4A6/ERAP1/PDGFC/ERO1A/QSOX1/HSP90B1/COL18A1/ADAMTSL4/COL3A1/COL5A2/TIMP1/P4HA1/COL11A1/SDC2/ERAP2/THBS1/ERP27/P4HB/PDIA3/STS/IGFBP5	31
viral life cycle	GO:0019058	BP	2.57552e-08	2.44217e-06	ENSG00000111331/ENSG00000111335/ENSG00000271503/ENSG00000187608/ENSG00000130303/ENSG00000089127/ENSG00000185745/ENSG00000157601/ENSG00000131747/ENSG00000168961/ENSG00000168028/ENSG00000185885/ENSG00000142089/ENSG00000170312/ENSG00000182481/ENSG00000163661/ENSG00000055332/ENSG00000082781/ENSG00000143947/ENSG00000161638/ENSG00000160710/ENSG00000188313/ENSG00000138448/ENSG00000221983/ENSG00000105974…	OAS3/OAS2/CCL5/ISG15/BST2/OAS1/IFIT1/MX1/TOP2A/LGALS9/RPSA/IFITM1/IFITM3/CDK1/KPNA2/PTX3/EIF2AK2/ITGB5/RPS27A/ITGA5/ADAR/PLSCR1/ITGAV/UBA52/CAV1/ITGA2/OASL/IFIT5/CLDN1/SLC20A2/IFI16/P4HB/SNF8/PARP10	34
angiogenesis	GO:0001525	BP	3.75738e-08	3.48537e-06	ENSG00000125730/ENSG00000137573/ENSG00000172156/ENSG00000204291/ENSG00000115415/ENSG00000183287/ENSG00000160867/ENSG00000105855/ENSG00000118523/ENSG00000133048/ENSG00000145632/ENSG00000074181/ENSG00000144810/ENSG00000132329/ENSG00000164619/ENSG00000186340/ENSG00000004776/ENSG00000164307/ENSG00000118526/ENSG00000167772/ENSG00000171388/ENSG00000161638/ENSG00000157227/ENSG00000182871/ENSG00000091129…	C3/SULF1/CCL11/COL15A1/STAT1/CCBE1/FGFR4/ITGB8/CTGF/CHI3L1/PLK2/NOTCH3/COL8A1/RAMP1/BMPER/THBS2/HSPB6/ERAP1/TCF21/ANGPTL4/APLN/ITGA5/MMP14/COL18A1/NRCAM/SEMA5A/ITGAV/HMOX1/NRP2/ADM/ADGRB2/SLIT2/F3/CAV1/TLR3/SAT1/ADGRA2/THBS1/HDAC5/HS6ST1/EDNRA/AGT/PLCD3/LEP	44
nuclear division	GO:0000280	BP	4.5083e-08	4.09296e-06	ENSG00000148773/ENSG00000131747/ENSG00000011426/ENSG00000066279/ENSG00000117724/ENSG00000169679/ENSG00000134057/ENSG00000126787/ENSG00000185697/ENSG00000237649/ENSG00000117399/ENSG00000101057/ENSG00000146670/ENSG00000156970/ENSG00000136824/ENSG00000137807/ENSG00000124006/ENSG00000166851/ENSG00000113810/ENSG00000118193/ENSG00000013810/ENSG00000142945/ENSG00000088325/ENSG00000138160/ENSG00000089685…	MKI67/TOP2A/ANLN/ASPM/CENPF/BUB1/CCNB1/DLGAP5/MYBL1/KIFC1/CDC20/MYBL2/CDCA5/BUB1B/SMC2/KIF23/OBSL1/PLK1/SMC4/KIF14/TACC3/KIF2C/TPX2/KIF11/BIRC5/REC8/KIF20B/NCAPG/KIF4A/UBE2C/SPAG5/TTK/SGO2/CENPE/BIRC3/AURKA/NDC80/CDCA8/RACGAP1/KIF18B	40
negative regulation of proteolysis	GO:0045861	BP	4.90527e-08	4.36058e-06	ENSG00000105825/ENSG00000126709/ENSG00000130303/ENSG00000100234/ENSG00000175899/ENSG00000125730/ENSG00000197632/ENSG00000173530/ENSG00000170054/ENSG00000122406/ENSG00000109846/ENSG00000162267/ENSG00000105373/ENSG00000104368/ENSG00000102265/ENSG00000089685/ENSG00000028137/ENSG00000184500/ENSG00000168078/ENSG00000125691/ENSG00000170540/ENSG00000142676/ENSG00000166396/ENSG00000137801/ENSG00000003436…	TFPI2/IFI6/BST2/TIMP3/A2M/C3/SERPINB2/TNFRSF10D/SERPINA9/RPL5/CRYAB/ITIH3/NOP53/PLAT/TIMP1/BIRC5/TNFRSF1B/PROS1/PBK/RPL23/ARL6IP1/RPL11/SERPINB7/THBS1/TFPI/CHAC1/TIMP2/BIRC3/IFI16/CD44/AGT/ALAD	32
regulation of multi-organism process	GO:0043900	BP	6.54524e-08	5.6679e-06	ENSG00000111331/ENSG00000111335/ENSG00000271503/ENSG00000187608/ENSG00000130303/ENSG00000089127/ENSG00000185745/ENSG00000157601/ENSG00000180914/ENSG00000131747/ENSG00000168961/ENSG00000115415/ENSG00000137628/ENSG00000185885/ENSG00000142089/ENSG00000107201/ENSG00000163661/ENSG00000055332/ENSG00000163840/ENSG00000138496/ENSG00000105373/ENSG00000160710/ENSG00000188313/ENSG00000138448/ENSG00000102265…	OAS3/OAS2/CCL5/ISG15/BST2/OAS1/IFIT1/MX1/OXTR/TOP2A/LGALS9/STAT1/DDX60/IFITM1/IFITM3/DDX58/PTX3/EIF2AK2/DTX3L/PARP9/NOP53/ADAR/PLSCR1/ITGAV/TIMP1/CAV1/OASL/IFIT5/HTRA1/BIRC3/IFI16/P4HB/SNF8/AURKA/PARP10/TRIM14	36
defense response to other organism	GO:0098542	BP	6.64155e-08	5.6679e-06	ENSG00000111331/ENSG00000111335/ENSG00000187608/ENSG00000137959/ENSG00000130303/ENSG00000089127/ENSG00000185745/ENSG00000157601/ENSG00000101347/ENSG00000119917/ENSG00000183486/ENSG00000115415/ENSG00000137628/ENSG00000185885/ENSG00000124875/ENSG00000115267/ENSG00000142089/ENSG00000107201/ENSG00000117228/ENSG00000055332/ENSG00000163840/ENSG00000138496/ENSG00000185507/ENSG00000105373/ENSG00000160710…	OAS3/OAS2/ISG15/IFI44L/BST2/OAS1/IFIT1/MX1/SAMHD1/IFIT3/MX2/STAT1/DDX60/IFITM1/CXCL6/IFIH1/IFITM3/DDX58/GBP1/EIF2AK2/DTX3L/PARP9/IRF7/NOP53/ADAR/IFIT2/PLSCR1/OASL/TLR3/IFIT5/HTRA1/HIST1H2BK/BIRC3/IFI16/CCL20	35
condensed chromosome outer kinetochore	GO:0000940	CC	2.64318e-07	7.64869e-06	ENSG00000117724/ENSG00000169679/ENSG00000134057/ENSG00000156970/ENSG00000166851/ENSG00000138778/ENSG00000080986	CENPF/BUB1/CCNB1/BUB1B/PLK1/CENPE/NDC80	7
sulfur compound binding	GO:1901681	MF	4.66068e-08	7.79498e-06	ENSG00000105664/ENSG00000154175/ENSG00000109610/ENSG00000160867/ENSG00000124875/ENSG00000118523/ENSG00000188157/ENSG00000113657/ENSG00000154734/ENSG00000116251/ENSG00000168477/ENSG00000119681/ENSG00000186340/ENSG00000076716/ENSG00000142949/ENSG00000000971/ENSG00000103196/ENSG00000112902/ENSG00000118257/ENSG00000145147/ENSG00000113070/ENSG00000164171/ENSG00000104415/ENSG00000137801/ENSG00000008394…	COMP/ABI3BP/SOD3/FGFR4/CXCL6/CTGF/AGRN/DPYSL3/ADAMTS1/RPL22/TNXB/LTBP2/THBS2/GPC4/PTPRF/CFH/CRISPLD2/SEMA5A/NRP2/SLIT2/HBEGF/ITGA2/WISP1/THBS1/MGST1/FGF7/MCCC1	27
proteoglycan binding	GO:0043394	MF	6.61491e-08	8.85074e-06	ENSG00000041982/ENSG00000105664/ENSG00000163131/ENSG00000188157/ENSG00000076716/ENSG00000142949/ENSG00000000971/ENSG00000112902/ENSG00000145147/ENSG00000164171/ENSG00000137801	TNC/COMP/CTSS/AGRN/GPC4/PTPRF/CFH/SEMA5A/SLIT2/ITGA2/THBS1	11
organelle fission	GO:0048285	BP	1.13083e-07	9.46125e-06	ENSG00000157601/ENSG00000148773/ENSG00000131747/ENSG00000183486/ENSG00000011426/ENSG00000066279/ENSG00000117724/ENSG00000169679/ENSG00000134057/ENSG00000126787/ENSG00000185697/ENSG00000237649/ENSG00000117399/ENSG00000101057/ENSG00000146670/ENSG00000156970/ENSG00000136824/ENSG00000137807/ENSG00000124006/ENSG00000166851/ENSG00000113810/ENSG00000118193/ENSG00000013810/ENSG00000142945/ENSG00000088325…	MX1/MKI67/TOP2A/MX2/ANLN/ASPM/CENPF/BUB1/CCNB1/DLGAP5/MYBL1/KIFC1/CDC20/MYBL2/CDCA5/BUB1B/SMC2/KIF23/OBSL1/PLK1/SMC4/KIF14/TACC3/KIF2C/TPX2/KIF11/BIRC5/REC8/KIF20B/NCAPG/KIF4A/UBE2C/SPAG5/TTK/SGO2/CENPE/BIRC3/AURKA/NDC80/CDCA8/RACGAP1/KIF18B	42
antigen processing and presentation of exogenous peptide antigen	GO:0002478	BP	1.15603e-07	9.48614e-06	ENSG00000234745/ENSG00000166710/ENSG00000204525/ENSG00000206503/ENSG00000163131/ENSG00000231925/ENSG00000204642/ENSG00000082781/ENSG00000092010/ENSG00000204267/ENSG00000137807/ENSG00000138448/ENSG00000100911/ENSG00000100600/ENSG00000142945/ENSG00000138160/ENSG00000168394/ENSG00000090889/ENSG00000041357/ENSG00000138778/ENSG00000204843/ENSG00000167004/ENSG00000161800	HLA-B/B2M/HLA-C/HLA-A/CTSS/TAPBP/HLA-F/ITGB5/PSME1/TAP2/KIF23/ITGAV/PSME2/LGMN/KIF2C/KIF11/TAP1/KIF4A/PSMA4/CENPE/DCTN1/PDIA3/RACGAP1	23
mitotic spindle	GO:0072686	CC	3.60619e-07	9.82156e-06	ENSG00000066279/ENSG00000170312/ENSG00000237649/ENSG00000101447/ENSG00000137807/ENSG00000013810/ENSG00000118762/ENSG00000088325/ENSG00000138160/ENSG00000138182/ENSG00000076382/ENSG00000169607/ENSG00000138778/ENSG00000087586/ENSG00000161800/ENSG00000186185	ASPM/CDK1/KIFC1/FAM83D/KIF23/TACC3/PKD2/TPX2/KIF11/KIF20B/SPAG5/CKAP2L/CENPE/AURKA/RACGAP1/KIF18B	16
spindle	GO:0005819	CC	5.11948e-07	1.31684e-05	ENSG00000066279/ENSG00000117724/ENSG00000170312/ENSG00000134057/ENSG00000126787/ENSG00000237649/ENSG00000101447/ENSG00000117399/ENSG00000171241/ENSG00000156970/ENSG00000137807/ENSG00000112984/ENSG00000166851/ENSG00000118193/ENSG00000013810/ENSG00000118762/ENSG00000142945/ENSG00000088325/ENSG00000138160/ENSG00000089685/ENSG00000138182/ENSG00000090889/ENSG00000076382/ENSG00000112742/ENSG00000169607…	ASPM/CENPF/CDK1/CCNB1/DLGAP5/KIFC1/FAM83D/CDC20/SHCBP1/BUB1B/KIF23/KIF20A/PLK1/KIF14/TACC3/PKD2/KIF2C/TPX2/KIF11/BIRC5/KIF20B/KIF4A/SPAG5/TTK/CKAP2L/CENPE/CKAP2/DCTN1/WDR62/AURKA/CDCA8/RACGAP1/KIF18B	33
antigen processing and presentation of exogenous antigen	GO:0019884	BP	1.65333e-07	1.33108e-05	ENSG00000234745/ENSG00000166710/ENSG00000204525/ENSG00000206503/ENSG00000163131/ENSG00000231925/ENSG00000204642/ENSG00000082781/ENSG00000092010/ENSG00000204267/ENSG00000137807/ENSG00000138448/ENSG00000100911/ENSG00000100600/ENSG00000142945/ENSG00000138160/ENSG00000168394/ENSG00000090889/ENSG00000041357/ENSG00000138778/ENSG00000204843/ENSG00000167004/ENSG00000161800	HLA-B/B2M/HLA-C/HLA-A/CTSS/TAPBP/HLA-F/ITGB5/PSME1/TAP2/KIF23/ITGAV/PSME2/LGMN/KIF2C/KIF11/TAP1/KIF4A/PSMA4/CENPE/DCTN1/PDIA3/RACGAP1	23
regulation of symbiosis, encompassing mutualism through parasitism	GO:0043903	BP	1.74983e-07	1.38269e-05	ENSG00000111331/ENSG00000111335/ENSG00000271503/ENSG00000187608/ENSG00000130303/ENSG00000089127/ENSG00000185745/ENSG00000157601/ENSG00000131747/ENSG00000168961/ENSG00000115415/ENSG00000185885/ENSG00000142089/ENSG00000163661/ENSG00000055332/ENSG00000160710/ENSG00000188313/ENSG00000138448/ENSG00000105974/ENSG00000135114/ENSG00000152778/ENSG00000163565/ENSG00000185624/ENSG00000159210/ENSG00000178685…	OAS3/OAS2/CCL5/ISG15/BST2/OAS1/IFIT1/MX1/TOP2A/LGALS9/STAT1/IFITM1/IFITM3/PTX3/EIF2AK2/ADAR/PLSCR1/ITGAV/CAV1/OASL/IFIT5/IFI16/P4HB/SNF8/PARP10/TRIM14	26
regulation of peptidase activity	GO:0052547	BP	2.22425e-07	1.72561e-05	ENSG00000165949/ENSG00000105825/ENSG00000126709/ENSG00000130303/ENSG00000100234/ENSG00000175899/ENSG00000125730/ENSG00000197632/ENSG00000168961/ENSG00000173530/ENSG00000118523/ENSG00000181634/ENSG00000170054/ENSG00000109846/ENSG00000162267/ENSG00000181104/ENSG00000092010/ENSG00000204628/ENSG00000157227/ENSG00000102265/ENSG00000100911/ENSG00000089685/ENSG00000117525/ENSG00000105974/ENSG00000028137…	IFI27/TFPI2/IFI6/BST2/TIMP3/A2M/C3/SERPINB2/LGALS9/TNFRSF10D/CTGF/TNFSF15/SERPINA9/CRYAB/ITIH3/F2R/PSME1/RACK1/MMP14/TIMP1/PSME2/BIRC5/F3/CAV1/TNFRSF1B/PROS1/ARL6IP1/SERPINB7/THBS1/TFPI/TIMP2/HIP1/BIRC3/IFI16/CD44/AGT	36
kinesin complex	GO:0005871	CC	7.58385e-07	1.84806e-05	ENSG00000129250/ENSG00000237649/ENSG00000137807/ENSG00000112984/ENSG00000118193/ENSG00000142945/ENSG00000138160/ENSG00000138182/ENSG00000090889/ENSG00000138778/ENSG00000162849/ENSG00000186185	KIF1C/KIFC1/KIF23/KIF20A/KIF14/KIF2C/KIF11/KIF20B/KIF4A/CENPE/KIF26B/KIF18B	12
negative regulation of endopeptidase activity	GO:0010951	BP	2.50325e-07	1.90738e-05	ENSG00000105825/ENSG00000126709/ENSG00000130303/ENSG00000100234/ENSG00000175899/ENSG00000125730/ENSG00000197632/ENSG00000173530/ENSG00000170054/ENSG00000109846/ENSG00000162267/ENSG00000102265/ENSG00000089685/ENSG00000028137/ENSG00000184500/ENSG00000170540/ENSG00000166396/ENSG00000137801/ENSG00000003436/ENSG00000035862/ENSG00000023445/ENSG00000163565/ENSG00000026508/ENSG00000135744	TFPI2/IFI6/BST2/TIMP3/A2M/C3/SERPINB2/TNFRSF10D/SERPINA9/CRYAB/ITIH3/TIMP1/BIRC5/TNFRSF1B/PROS1/ARL6IP1/SERPINB7/THBS1/TFPI/TIMP2/BIRC3/IFI16/CD44/AGT	24
heparin binding	GO:0008201	MF	1.90223e-07	1.92898e-05	ENSG00000105664/ENSG00000154175/ENSG00000109610/ENSG00000160867/ENSG00000124875/ENSG00000118523/ENSG00000154734/ENSG00000116251/ENSG00000168477/ENSG00000119681/ENSG00000186340/ENSG00000142949/ENSG00000000971/ENSG00000103196/ENSG00000118257/ENSG00000145147/ENSG00000113070/ENSG00000104415/ENSG00000137801/ENSG00000140285	COMP/ABI3BP/SOD3/FGFR4/CXCL6/CTGF/ADAMTS1/RPL22/TNXB/LTBP2/THBS2/PTPRF/CFH/CRISPLD2/NRP2/SLIT2/HBEGF/WISP1/THBS1/FGF7	20
peptidase regulator activity	GO:0061134	MF	2.01837e-07	1.92898e-05	ENSG00000105825/ENSG00000130303/ENSG00000100234/ENSG00000175899/ENSG00000125730/ENSG00000197632/ENSG00000170054/ENSG00000109861/ENSG00000162267/ENSG00000092010/ENSG00000204628/ENSG00000157227/ENSG00000102265/ENSG00000100911/ENSG00000089685/ENSG00000105974/ENSG00000184500/ENSG00000166396/ENSG00000003436/ENSG00000035862/ENSG00000023445/ENSG00000135744	TFPI2/BST2/TIMP3/A2M/C3/SERPINB2/SERPINA9/CTSC/ITIH3/PSME1/RACK1/MMP14/TIMP1/PSME2/BIRC5/CAV1/PROS1/SERPINB7/TFPI/TIMP2/BIRC3/AGT	22
viral genome replication	GO:0019079	BP	2.66651e-07	1.99614e-05	ENSG00000111331/ENSG00000111335/ENSG00000271503/ENSG00000187608/ENSG00000130303/ENSG00000089127/ENSG00000185745/ENSG00000157601/ENSG00000131747/ENSG00000185885/ENSG00000142089/ENSG00000055332/ENSG00000160710/ENSG00000188313/ENSG00000135114/ENSG00000152778/ENSG00000163565/ENSG00000178685	OAS3/OAS2/CCL5/ISG15/BST2/OAS1/IFIT1/MX1/TOP2A/IFITM1/IFITM3/EIF2AK2/ADAR/PLSCR1/OASL/IFIT5/IFI16/PARP10	18
regulation of viral process	GO:0050792	BP	2.78969e-07	2.05235e-05	ENSG00000111331/ENSG00000111335/ENSG00000271503/ENSG00000187608/ENSG00000130303/ENSG00000089127/ENSG00000185745/ENSG00000157601/ENSG00000131747/ENSG00000168961/ENSG00000115415/ENSG00000185885/ENSG00000142089/ENSG00000163661/ENSG00000055332/ENSG00000160710/ENSG00000188313/ENSG00000135114/ENSG00000152778/ENSG00000163565/ENSG00000185624/ENSG00000159210/ENSG00000178685/ENSG00000106785	OAS3/OAS2/CCL5/ISG15/BST2/OAS1/IFIT1/MX1/TOP2A/LGALS9/STAT1/IFITM1/IFITM3/PTX3/EIF2AK2/ADAR/PLSCR1/OASL/IFIT5/IFI16/P4HB/SNF8/PARP10/TRIM14	24
regulation of endopeptidase activity	GO:0052548	BP	3.8024e-07	2.71418e-05	ENSG00000165949/ENSG00000105825/ENSG00000126709/ENSG00000130303/ENSG00000100234/ENSG00000175899/ENSG00000125730/ENSG00000197632/ENSG00000168961/ENSG00000173530/ENSG00000118523/ENSG00000181634/ENSG00000170054/ENSG00000109846/ENSG00000162267/ENSG00000181104/ENSG00000092010/ENSG00000204628/ENSG00000102265/ENSG00000100911/ENSG00000089685/ENSG00000117525/ENSG00000028137/ENSG00000184500/ENSG00000170540…	IFI27/TFPI2/IFI6/BST2/TIMP3/A2M/C3/SERPINB2/LGALS9/TNFRSF10D/CTGF/TNFSF15/SERPINA9/CRYAB/ITIH3/F2R/PSME1/RACK1/TIMP1/PSME2/BIRC5/F3/TNFRSF1B/PROS1/ARL6IP1/SERPINB7/THBS1/TFPI/TIMP2/HIP1/BIRC3/IFI16/CD44/AGT	34
interferon-gamma-mediated signaling pathway	GO:0060333	BP	3.81652e-07	2.71418e-05	ENSG00000111331/ENSG00000111335/ENSG00000089127/ENSG00000234745/ENSG00000166710/ENSG00000115415/ENSG00000173193/ENSG00000204525/ENSG00000206503/ENSG00000117228/ENSG00000204642/ENSG00000138496/ENSG00000185507/ENSG00000135114/ENSG00000026508	OAS3/OAS2/OAS1/HLA-B/B2M/STAT1/PARP14/HLA-C/HLA-A/GBP1/HLA-F/PARP9/IRF7/OASL/CD44	15
response to interferon-alpha	GO:0035455	BP	4.42889e-07	3.09804e-05	ENSG00000130303/ENSG00000119917/ENSG00000183486/ENSG00000185885/ENSG00000142089/ENSG00000055332/ENSG00000160710/ENSG00000119922	BST2/IFIT3/MX2/IFITM1/IFITM3/EIF2AK2/ADAR/IFIT2	8
negative regulation of peptidase activity	GO:0010466	BP	4.73197e-07	3.21591e-05	ENSG00000105825/ENSG00000126709/ENSG00000130303/ENSG00000100234/ENSG00000175899/ENSG00000125730/ENSG00000197632/ENSG00000173530/ENSG00000170054/ENSG00000109846/ENSG00000162267/ENSG00000102265/ENSG00000089685/ENSG00000028137/ENSG00000184500/ENSG00000170540/ENSG00000166396/ENSG00000137801/ENSG00000003436/ENSG00000035862/ENSG00000023445/ENSG00000163565/ENSG00000026508/ENSG00000135744	TFPI2/IFI6/BST2/TIMP3/A2M/C3/SERPINB2/TNFRSF10D/SERPINA9/CRYAB/ITIH3/TIMP1/BIRC5/TNFRSF1B/PROS1/ARL6IP1/SERPINB7/THBS1/TFPI/TIMP2/BIRC3/IFI16/CD44/AGT	24
nuclear chromosome segregation	GO:0098813	BP	4.74812e-07	3.21591e-05	ENSG00000131747/ENSG00000117724/ENSG00000169679/ENSG00000134057/ENSG00000126787/ENSG00000237649/ENSG00000101447/ENSG00000117399/ENSG00000137812/ENSG00000146670/ENSG00000156970/ENSG00000136824/ENSG00000137807/ENSG00000166851/ENSG00000113810/ENSG00000118193/ENSG00000013810/ENSG00000151725/ENSG00000142945/ENSG00000089685/ENSG00000100918/ENSG00000109805/ENSG00000090889/ENSG00000175063/ENSG00000076382…	TOP2A/CENPF/BUB1/CCNB1/DLGAP5/KIFC1/FAM83D/CDC20/KNL1/CDCA5/BUB1B/SMC2/KIF23/PLK1/SMC4/KIF14/TACC3/CENPU/KIF2C/BIRC5/REC8/NCAPG/KIF4A/UBE2C/SPAG5/TTK/SGO2/CENPE/NDC80/CDCA8/RACGAP1/KIF18B	32
extracellular matrix binding	GO:0050840	MF	3.97389e-07	3.32317e-05	ENSG00000142910/ENSG00000163131/ENSG00000112414/ENSG00000188157/ENSG00000138448/ENSG00000145147/ENSG00000163520/ENSG00000060718/ENSG00000164171/ENSG00000137801/ENSG00000185585/ENSG00000187244	TINAGL1/CTSS/ADGRG6/AGRN/ITGAV/SLIT2/FBLN2/COL11A1/ITGA2/THBS1/OLFML2A/BCAM	12
polysomal ribosome	GO:0042788	CC	1.50664e-06	3.48787e-05	ENSG00000167658/ENSG00000148303/ENSG00000089009/ENSG00000063177/ENSG00000144713/ENSG00000114391/ENSG00000142676/ENSG00000198755/ENSG00000233927	EEF2/RPL7A/RPL6/RPL18/RPL32/RPL24/RPL11/RPL10A/RPS28	9
ribosome assembly	GO:0042255	BP	5.73845e-07	3.82593e-05	ENSG00000168028/ENSG00000100316/ENSG00000083845/ENSG00000164587/ENSG00000147403/ENSG00000089009/ENSG00000122406/ENSG00000197958/ENSG00000105373/ENSG00000114391/ENSG00000142676/ENSG00000198242/ENSG00000233927	RPSA/RPL3/RPS5/RPS14/RPL10/RPL6/RPL5/RPL12/NOP53/RPL24/RPL11/RPL23A/RPS28	13
antigen processing and presentation of peptide antigen via MHC class I	GO:0002474	BP	6.15524e-07	4.04068e-05	ENSG00000234745/ENSG00000166710/ENSG00000204525/ENSG00000206503/ENSG00000231925/ENSG00000204642/ENSG00000082781/ENSG00000164307/ENSG00000092010/ENSG00000204267/ENSG00000138448/ENSG00000100911/ENSG00000168394/ENSG00000041357/ENSG00000164308/ENSG00000167004	HLA-B/B2M/HLA-C/HLA-A/TAPBP/HLA-F/ITGB5/ERAP1/PSME1/TAP2/ITGAV/PSME2/TAP1/PSMA4/ERAP2/PDIA3	16
spindle midzone	GO:0051233	CC	2.07443e-06	4.57362e-05	ENSG00000156970/ENSG00000166851/ENSG00000118193/ENSG00000138182/ENSG00000138778/ENSG00000087586/ENSG00000134690/ENSG00000161800/ENSG00000186185	BUB1B/PLK1/KIF14/KIF20B/CENPE/AURKA/CDCA8/RACGAP1/KIF18B	9
spindle organization	GO:0007051	BP	7.77731e-07	5.02815e-05	ENSG00000066279/ENSG00000145632/ENSG00000117632/ENSG00000134057/ENSG00000237649/ENSG00000117399/ENSG00000101057/ENSG00000137807/ENSG00000166851/ENSG00000013810/ENSG00000088325/ENSG00000138160/ENSG00000089685/ENSG00000090889/ENSG00000076382/ENSG00000112742/ENSG00000138778/ENSG00000204843/ENSG00000023445/ENSG00000075702/ENSG00000087586/ENSG00000080986/ENSG00000161800	ASPM/PLK2/STMN1/CCNB1/KIFC1/CDC20/MYBL2/KIF23/PLK1/TACC3/TPX2/KIF11/BIRC5/KIF4A/SPAG5/TTK/CENPE/DCTN1/BIRC3/WDR62/AURKA/NDC80/RACGAP1	23
extracellular matrix structural constituent	GO:0005201	MF	7.80663e-07	5.80293e-05	ENSG00000105825/ENSG00000105664/ENSG00000049540/ENSG00000142910/ENSG00000133048/ENSG00000197565/ENSG00000168542/ENSG00000101680/ENSG00000204262/ENSG00000111341/ENSG00000163520/ENSG00000060718/ENSG00000140511	TFPI2/COMP/ELN/TINAGL1/CHI3L1/COL4A6/COL3A1/LAMA1/COL5A2/MGP/FBLN2/COL11A1/HAPLN3	13
antigen processing and presentation of exogenous peptide antigen via MHC class I, TAP-dependent	GO:0002479	BP	9.32849e-07	5.94099e-05	ENSG00000234745/ENSG00000166710/ENSG00000204525/ENSG00000206503/ENSG00000231925/ENSG00000204642/ENSG00000082781/ENSG00000092010/ENSG00000204267/ENSG00000138448/ENSG00000100911/ENSG00000168394/ENSG00000041357/ENSG00000167004	HLA-B/B2M/HLA-C/HLA-A/TAPBP/HLA-F/ITGB5/PSME1/TAP2/ITGAV/PSME2/TAP1/PSMA4/PDIA3	14
midbody	GO:0030496	CC	3.04326e-06	6.40467e-05	ENSG00000011426/ENSG00000066279/ENSG00000117724/ENSG00000170312/ENSG00000138180/ENSG00000171241/ENSG00000204628/ENSG00000137807/ENSG00000166598/ENSG00000112984/ENSG00000166851/ENSG00000118193/ENSG00000089685/ENSG00000138182/ENSG00000090889/ENSG00000076382/ENSG00000138778/ENSG00000122966/ENSG00000087586/ENSG00000134690/ENSG00000161800	ANLN/ASPM/CENPF/CDK1/CEP55/SHCBP1/RACK1/KIF23/HSP90B1/KIF20A/PLK1/KIF14/BIRC5/KIF20B/KIF4A/SPAG5/CENPE/CIT/AURKA/CDCA8/RACGAP1	21
condensed nuclear chromosome kinetochore	GO:0000778	CC	3.512e-06	7.06981e-05	ENSG00000169679/ENSG00000134057/ENSG00000156970/ENSG00000166851/ENSG00000100918/ENSG00000080986	BUB1/CCNB1/BUB1B/PLK1/REC8/NDC80	6
integrin complex	GO:0008305	CC	3.77792e-06	7.28823e-05	ENSG00000077943/ENSG00000105855/ENSG00000137809/ENSG00000082781/ENSG00000161638/ENSG00000115232/ENSG00000138448/ENSG00000164171/ENSG00000083457	ITGA8/ITGB8/ITGA11/ITGB5/ITGA5/ITGA4/ITGAV/ITGA2/ITGAE	9
microtubule binding	GO:0008017	MF	1.09321e-06	7.31355e-05	ENSG00000078018/ENSG00000157601/ENSG00000183486/ENSG00000109063/ENSG00000176658/ENSG00000133112/ENSG00000129250/ENSG00000109846/ENSG00000237649/ENSG00000101447/ENSG00000137807/ENSG00000112984/ENSG00000166851/ENSG00000118193/ENSG00000142945/ENSG00000138160/ENSG00000089685/ENSG00000138182/ENSG00000090889/ENSG00000076382/ENSG00000101460/ENSG00000138778/ENSG00000204843/ENSG00000162849/ENSG00000161800…	MAP2/MX1/MX2/MYH3/MYO1D/TPT1/KIF1C/CRYAB/KIFC1/FAM83D/KIF23/KIF20A/PLK1/KIF14/KIF2C/KIF11/BIRC5/KIF20B/KIF4A/SPAG5/MAP1LC3A/CENPE/DCTN1/KIF26B/RACGAP1/KIF18B/MYO1B/MYO1C	28
regulation of chromosome segregation	GO:0051983	BP	1.33406e-06	8.25895e-05	ENSG00000148773/ENSG00000117724/ENSG00000169679/ENSG00000134057/ENSG00000126787/ENSG00000146670/ENSG00000156970/ENSG00000166851/ENSG00000013810/ENSG00000142945/ENSG00000175063/ENSG00000076382/ENSG00000112742/ENSG00000138778/ENSG00000080986/ENSG00000161800	MKI67/CENPF/BUB1/CCNB1/DLGAP5/CDCA5/BUB1B/PLK1/TACC3/KIF2C/UBE2C/SPAG5/TTK/CENPE/NDC80/RACGAP1	16
antigen processing and presentation of exogenous peptide antigen via MHC class I	GO:0042590	BP	1.33552e-06	8.25895e-05	ENSG00000234745/ENSG00000166710/ENSG00000204525/ENSG00000206503/ENSG00000231925/ENSG00000204642/ENSG00000082781/ENSG00000092010/ENSG00000204267/ENSG00000138448/ENSG00000100911/ENSG00000168394/ENSG00000041357/ENSG00000167004	HLA-B/B2M/HLA-C/HLA-A/TAPBP/HLA-F/ITGB5/PSME1/TAP2/ITGAV/PSME2/TAP1/PSMA4/PDIA3	14
endopeptidase regulator activity	GO:0061135	MF	1.40314e-06	8.53364e-05	ENSG00000105825/ENSG00000130303/ENSG00000100234/ENSG00000175899/ENSG00000125730/ENSG00000197632/ENSG00000170054/ENSG00000162267/ENSG00000092010/ENSG00000102265/ENSG00000100911/ENSG00000089685/ENSG00000184500/ENSG00000166396/ENSG00000003436/ENSG00000035862/ENSG00000023445/ENSG00000135744	TFPI2/BST2/TIMP3/A2M/C3/SERPINB2/SERPINA9/ITIH3/PSME1/TIMP1/PSME2/BIRC5/PROS1/SERPINB7/TFPI/TIMP2/BIRC3/AGT	18
positive regulation of cell migration	GO:0030335	BP	1.46996e-06	8.96048e-05	ENSG00000271503/ENSG00000103888/ENSG00000172156/ENSG00000168961/ENSG00000183287/ENSG00000124875/ENSG00000145632/ENSG00000065534/ENSG00000163735/ENSG00000120337/ENSG00000181104/ENSG00000138623/ENSG00000161638/ENSG00000145431/ENSG00000204628/ENSG00000157227/ENSG00000115232/ENSG00000182871/ENSG00000112902/ENSG00000138448/ENSG00000100292/ENSG00000118257/ENSG00000113070/ENSG00000117525/ENSG00000111913…	CCL5/CEMIP/CCL11/LGALS9/CCBE1/CXCL6/PLK2/MYLK/CXCL5/TNFSF18/F2R/SEMA7A/ITGA5/PDGFC/RACK1/MMP14/ITGA4/COL18A1/SEMA5A/ITGAV/HMOX1/NRP2/HBEGF/F3/RIPOR2/KIF20B/NSMF/ITGA2/ADGRA2/THBS1/PLPP3/SEMA3C/FGF7/CD151/AGT/GTSE1/CCL20/MYO1C/ACTN4	39
ribosomal large subunit assembly	GO:0000027	BP	1.71687e-06	0.000103182	ENSG00000100316/ENSG00000147403/ENSG00000089009/ENSG00000122406/ENSG00000197958/ENSG00000105373/ENSG00000114391/ENSG00000142676/ENSG00000198242	RPL3/RPL10/RPL6/RPL5/RPL12/NOP53/RPL24/RPL11/RPL23A	9
chromosome segregation	GO:0007059	BP	1.80263e-06	0.000106831	ENSG00000148773/ENSG00000131747/ENSG00000117724/ENSG00000169679/ENSG00000134057/ENSG00000126787/ENSG00000237649/ENSG00000101447/ENSG00000117399/ENSG00000137812/ENSG00000146670/ENSG00000156970/ENSG00000136824/ENSG00000137807/ENSG00000166851/ENSG00000113810/ENSG00000118193/ENSG00000013810/ENSG00000151725/ENSG00000142945/ENSG00000138160/ENSG00000089685/ENSG00000100918/ENSG00000109805/ENSG00000090889…	MKI67/TOP2A/CENPF/BUB1/CCNB1/DLGAP5/KIFC1/FAM83D/CDC20/KNL1/CDCA5/BUB1B/SMC2/KIF23/PLK1/SMC4/KIF14/TACC3/CENPU/KIF2C/KIF11/BIRC5/REC8/NCAPG/KIF4A/UBE2C/SPAG5/TTK/SGO2/CENPE/NDC80/CDCA8/RACGAP1/KIF18B	34
positive regulation of cellular component movement	GO:0051272	BP	1.99413e-06	0.000115078	ENSG00000271503/ENSG00000103888/ENSG00000172156/ENSG00000168961/ENSG00000183287/ENSG00000124875/ENSG00000145632/ENSG00000065534/ENSG00000163735/ENSG00000120337/ENSG00000117632/ENSG00000181104/ENSG00000138623/ENSG00000161638/ENSG00000145431/ENSG00000204628/ENSG00000157227/ENSG00000115232/ENSG00000182871/ENSG00000112902/ENSG00000138448/ENSG00000100292/ENSG00000118257/ENSG00000113070/ENSG00000117525…	CCL5/CEMIP/CCL11/LGALS9/CCBE1/CXCL6/PLK2/MYLK/CXCL5/TNFSF18/STMN1/F2R/SEMA7A/ITGA5/PDGFC/RACK1/MMP14/ITGA4/COL18A1/SEMA5A/ITGAV/HMOX1/NRP2/HBEGF/F3/RIPOR2/KIF20B/NSMF/ITGA2/ADGRA2/THBS1/PLPP3/SEMA3C/FGF7/CD151/AGT/GTSE1/CCL20/MYO1C/ACTN4	40
antigen processing and presentation of endogenous antigen	GO:0019883	BP	1.99573e-06	0.000115078	ENSG00000166710/ENSG00000231925/ENSG00000164307/ENSG00000204267/ENSG00000168394/ENSG00000164308	B2M/TAPBP/ERAP1/TAP2/TAP1/ERAP2	6
cell adhesion molecule binding	GO:0050839	MF	2.07508e-06	0.000115686	ENSG00000115415/ENSG00000150637/ENSG00000167658/ENSG00000140092/ENSG00000122786/ENSG00000011426/ENSG00000118523/ENSG00000140988/ENSG00000182985/ENSG00000074181/ENSG00000148303/ENSG00000089009/ENSG00000168477/ENSG00000138623/ENSG00000050405/ENSG00000174748/ENSG00000161638/ENSG00000157456/ENSG00000204628/ENSG00000157227/ENSG00000115232/ENSG00000111057/ENSG00000168542/ENSG00000138448/ENSG00000114391…	STAT1/CD226/EEF2/FBLN5/CALD1/ANLN/CTGF/RPS2/CADM1/NOTCH3/RPL7A/RPL6/TNXB/SEMA7A/LIMA1/RPL15/ITGA5/CCNB2/RACK1/MMP14/ITGA4/KRT18/COL3A1/ITGAV/RPL24/STXBP6/LASP1/MPRIP/ITGA2/WISP1/RPL14/EEF1D/THBS1/RPL23A/TIMP2/P4HB/CD151/RPL34/PAICS/MYO1B/ACTN4	41
basement membrane	GO:0005604	CC	6.47703e-06	0.000116874	ENSG00000041982/ENSG00000100234/ENSG00000204291/ENSG00000196878/ENSG00000143341/ENSG00000188157/ENSG00000144810/ENSG00000154734/ENSG00000186340/ENSG00000197565/ENSG00000182871/ENSG00000101680/ENSG00000102265/ENSG00000177697	TNC/TIMP3/COL15A1/LAMB3/HMCN1/AGRN/COL8A1/ADAMTS1/THBS2/COL4A6/COL18A1/LAMA1/TIMP1/CD151	14
protein complex involved in cell adhesion	GO:0098636	CC	6.56313e-06	0.000116874	ENSG00000077943/ENSG00000105855/ENSG00000137809/ENSG00000082781/ENSG00000161638/ENSG00000115232/ENSG00000138448/ENSG00000164171/ENSG00000083457	ITGA8/ITGB8/ITGA11/ITGB5/ITGA5/ITGA4/ITGAV/ITGA2/ITGAE	9
fibronectin binding	GO:0001968	MF	2.30443e-06	0.00011859	ENSG00000146674/ENSG00000118523/ENSG00000163131/ENSG00000115232/ENSG00000138448/ENSG00000137801/ENSG00000115318/ENSG00000115461	IGFBP3/CTGF/CTSS/ITGA4/ITGAV/THBS1/LOXL3/IGFBP5	8
side of membrane	GO:0098552	CC	8.93882e-06	0.000153284	ENSG00000234745/ENSG00000166710/ENSG00000156508/ENSG00000150637/ENSG00000204525/ENSG00000206503/ENSG00000168685/ENSG00000231925/ENSG00000127920/ENSG00000204642/ENSG00000076716/ENSG00000197646/ENSG00000186470/ENSG00000115602/ENSG00000138623/ENSG00000161638/ENSG00000165029/ENSG00000091129/ENSG00000131469/ENSG00000138448/ENSG00000118762/ENSG00000117525/ENSG00000111801/ENSG00000178996/ENSG00000164171…	HLA-B/B2M/EEF1A1/CD226/HLA-C/HLA-A/IL7R/TAPBP/GNG11/HLA-F/GPC4/PDCD1LG2/BTN3A2/IL1RL1/SEMA7A/ITGA5/ABCA1/NRCAM/RPL27/ITGAV/PKD2/F3/BTN3A3/SNX18/ITGA2/ITGAE/BTN3A1/THBS1/RPS28/HIP1/P4HB/RACGAP1/BCAM	33
positive regulation of cell motility	GO:2000147	BP	2.81039e-06	0.000159892	ENSG00000271503/ENSG00000103888/ENSG00000172156/ENSG00000168961/ENSG00000183287/ENSG00000124875/ENSG00000145632/ENSG00000065534/ENSG00000163735/ENSG00000120337/ENSG00000181104/ENSG00000138623/ENSG00000161638/ENSG00000145431/ENSG00000204628/ENSG00000157227/ENSG00000115232/ENSG00000182871/ENSG00000112902/ENSG00000138448/ENSG00000100292/ENSG00000118257/ENSG00000113070/ENSG00000117525/ENSG00000111913…	CCL5/CEMIP/CCL11/LGALS9/CCBE1/CXCL6/PLK2/MYLK/CXCL5/TNFSF18/F2R/SEMA7A/ITGA5/PDGFC/RACK1/MMP14/ITGA4/COL18A1/SEMA5A/ITGAV/HMOX1/NRP2/HBEGF/F3/RIPOR2/KIF20B/NSMF/ITGA2/ADGRA2/THBS1/PLPP3/SEMA3C/FGF7/CD151/AGT/GTSE1/CCL20/MYO1C/ACTN4	39
condensed nuclear chromosome, centromeric region	GO:0000780	CC	1.34277e-05	0.000222037	ENSG00000169679/ENSG00000134057/ENSG00000156970/ENSG00000166851/ENSG00000100918/ENSG00000087586/ENSG00000080986	BUB1/CCNB1/BUB1B/PLK1/REC8/AURKA/NDC80	7
regulation of innate immune response	GO:0045088	BP	4.03124e-06	0.000226333	ENSG00000271503/ENSG00000175899/ENSG00000101347/ENSG00000168961/ENSG00000115415/ENSG00000150637/ENSG00000137628/ENSG00000173193/ENSG00000115267/ENSG00000163131/ENSG00000107201/ENSG00000131378/ENSG00000182985/ENSG00000138496/ENSG00000164307/ENSG00000185507/ENSG00000105373/ENSG00000143947/ENSG00000092010/ENSG00000160710/ENSG00000166598/ENSG00000188313/ENSG00000221983/ENSG00000100911/ENSG00000100600…	CCL5/A2M/SAMHD1/LGALS9/STAT1/CD226/DDX60/PARP14/IFIH1/CTSS/DDX58/RFTN1/CADM1/PARP9/ERAP1/IRF7/NOP53/RPS27A/PSME1/ADAR/HSP90B1/PLSCR1/UBA52/PSME2/LGMN/CAV1/TLR3/PSMA4/BIRC3/IFI16/NR1D1/USP18/LEP	33
external side of plasma membrane	GO:0009897	CC	1.44476e-05	0.000230664	ENSG00000166710/ENSG00000150637/ENSG00000168685/ENSG00000076716/ENSG00000197646/ENSG00000186470/ENSG00000115602/ENSG00000138623/ENSG00000161638/ENSG00000165029/ENSG00000091129/ENSG00000138448/ENSG00000117525/ENSG00000111801/ENSG00000164171/ENSG00000083457/ENSG00000026950/ENSG00000137801/ENSG00000185624/ENSG00000187244	B2M/CD226/IL7R/GPC4/PDCD1LG2/BTN3A2/IL1RL1/SEMA7A/ITGA5/ABCA1/NRCAM/ITGAV/F3/BTN3A3/ITGA2/ITGAE/BTN3A1/THBS1/P4HB/BCAM	20
ribosomal large subunit biogenesis	GO:0042273	BP	4.60934e-06	0.000255429	ENSG00000100316/ENSG00000147604/ENSG00000148303/ENSG00000147403/ENSG00000089009/ENSG00000122406/ENSG00000197958/ENSG00000105373/ENSG00000114391/ENSG00000142676/ENSG00000188846/ENSG00000198755/ENSG00000198242	RPL3/RPL7/RPL7A/RPL10/RPL6/RPL5/RPL12/NOP53/RPL24/RPL11/RPL14/RPL10A/RPL23A	13
condensed chromosome, centromeric region	GO:0000779	CC	1.65615e-05	0.0002556	ENSG00000117724/ENSG00000169679/ENSG00000134057/ENSG00000137812/ENSG00000156970/ENSG00000166851/ENSG00000151725/ENSG00000142945/ENSG00000089685/ENSG00000100918/ENSG00000109805/ENSG00000076382/ENSG00000163535/ENSG00000138778/ENSG00000087586/ENSG00000080986	CENPF/BUB1/CCNB1/KNL1/BUB1B/PLK1/CENPU/KIF2C/BIRC5/REC8/NCAPG/SPAG5/SGO2/CENPE/AURKA/NDC80	16
positive regulation of locomotion	GO:0040017	BP	4.87936e-06	0.000266926	ENSG00000271503/ENSG00000103888/ENSG00000172156/ENSG00000168961/ENSG00000183287/ENSG00000124875/ENSG00000145632/ENSG00000065534/ENSG00000163735/ENSG00000120337/ENSG00000181104/ENSG00000138623/ENSG00000161638/ENSG00000145431/ENSG00000204628/ENSG00000157227/ENSG00000115232/ENSG00000182871/ENSG00000112902/ENSG00000138448/ENSG00000100292/ENSG00000118257/ENSG00000145147/ENSG00000113070/ENSG00000117525…	CCL5/CEMIP/CCL11/LGALS9/CCBE1/CXCL6/PLK2/MYLK/CXCL5/TNFSF18/F2R/SEMA7A/ITGA5/PDGFC/RACK1/MMP14/ITGA4/COL18A1/SEMA5A/ITGAV/HMOX1/NRP2/SLIT2/HBEGF/F3/RIPOR2/KIF20B/NSMF/ITGA2/ADGRA2/THBS1/PLPP3/SEMA3C/FGF7/CD151/AGT/GTSE1/CCL20/MYO1C/ACTN4	40
integrin-mediated signaling pathway	GO:0007229	BP	5.68885e-06	0.00030727	ENSG00000077943/ENSG00000105855/ENSG00000118523/ENSG00000137809/ENSG00000154734/ENSG00000082781/ENSG00000138623/ENSG00000161638/ENSG00000115232/ENSG00000168542/ENSG00000138448/ENSG00000102265/ENSG00000164171/ENSG00000083457/ENSG00000115318	ITGA8/ITGB8/CTGF/ITGA11/ADAMTS1/ITGB5/SEMA7A/ITGA5/ITGA4/COL3A1/ITGAV/TIMP1/ITGA2/ITGAE/LOXL3	15
laminin binding	GO:0043236	MF	6.57735e-06	0.000314303	ENSG00000142910/ENSG00000163131/ENSG00000112414/ENSG00000188157/ENSG00000145147/ENSG00000164171/ENSG00000137801/ENSG00000187244	TINAGL1/CTSS/ADGRG6/AGRN/SLIT2/ITGA2/THBS1/BCAM	8
polysome	GO:0005844	CC	2.1422e-05	0.000319948	ENSG00000198034/ENSG00000167658/ENSG00000148303/ENSG00000063046/ENSG00000089009/ENSG00000137154/ENSG00000063177/ENSG00000144713/ENSG00000114391/ENSG00000142676/ENSG00000198755/ENSG00000233927	RPS4X/EEF2/RPL7A/EIF4B/RPL6/RPS6/RPL18/RPL32/RPL24/RPL11/RPL10A/RPS28	12
metaphase/anaphase transition of mitotic cell cycle	GO:0007091	BP	6.3647e-06	0.000335286	ENSG00000117724/ENSG00000169679/ENSG00000134057/ENSG00000126787/ENSG00000156970/ENSG00000166851/ENSG00000013810/ENSG00000175063/ENSG00000112742/ENSG00000138778/ENSG00000080986	CENPF/BUB1/CCNB1/DLGAP5/BUB1B/PLK1/TACC3/UBE2C/TTK/CENPE/NDC80	11
metaphase/anaphase transition of cell cycle	GO:0044784	BP	6.3647e-06	0.000335286	ENSG00000117724/ENSG00000169679/ENSG00000134057/ENSG00000126787/ENSG00000156970/ENSG00000166851/ENSG00000013810/ENSG00000175063/ENSG00000112742/ENSG00000138778/ENSG00000080986	CENPF/BUB1/CCNB1/DLGAP5/BUB1B/PLK1/TACC3/UBE2C/TTK/CENPE/NDC80	11
endodermal cell differentiation	GO:0035987	BP	6.54913e-06	0.000340794	ENSG00000196878/ENSG00000144810/ENSG00000082781/ENSG00000161638/ENSG00000157227/ENSG00000115232/ENSG00000138448/ENSG00000204262/ENSG00000060718/ENSG00000107984	LAMB3/COL8A1/ITGB5/ITGA5/MMP14/ITGA4/ITGAV/COL5A2/COL11A1/DKK1	10
growth factor binding	GO:0019838	MF	7.69991e-06	0.000343416	ENSG00000175899/ENSG00000146674/ENSG00000160867/ENSG00000118523/ENSG00000140988/ENSG00000107821/ENSG00000119681/ENSG00000134243/ENSG00000168542/ENSG00000129667/ENSG00000138448/ENSG00000118257/ENSG00000167779/ENSG00000104415/ENSG00000166033/ENSG00000137801/ENSG00000115461	A2M/IGFBP3/FGFR4/CTGF/RPS2/KAZALD1/LTBP2/SORT1/COL3A1/RHBDF2/ITGAV/NRP2/IGFBP6/WISP1/HTRA1/THBS1/IGFBP5	17
integrin binding	GO:0005178	MF	8.84903e-06	0.00037	ENSG00000150637/ENSG00000140092/ENSG00000118523/ENSG00000168477/ENSG00000138623/ENSG00000161638/ENSG00000157227/ENSG00000168542/ENSG00000138448/ENSG00000164171/ENSG00000104415/ENSG00000137801/ENSG00000035862/ENSG00000185624/ENSG00000177697/ENSG00000130402	CD226/FBLN5/CTGF/TNXB/SEMA7A/ITGA5/MMP14/COL3A1/ITGAV/ITGA2/WISP1/THBS1/TIMP2/P4HB/CD151/ACTN4	16
microtubule motor activity	GO:0003777	MF	9.98218e-06	0.000392828	ENSG00000109063/ENSG00000176658/ENSG00000129250/ENSG00000237649/ENSG00000137807/ENSG00000112984/ENSG00000118193/ENSG00000142945/ENSG00000138160/ENSG00000138182/ENSG00000090889/ENSG00000138778/ENSG00000162849/ENSG00000186185/ENSG00000128641/ENSG00000197879	MYH3/MYO1D/KIF1C/KIFC1/KIF23/KIF20A/KIF14/KIF2C/KIF11/KIF20B/KIF4A/CENPE/KIF26B/KIF18B/MYO1B/MYO1C	16
regulation of mitotic sister chromatid separation	GO:0010965	BP	7.77184e-06	0.000399548	ENSG00000117724/ENSG00000169679/ENSG00000134057/ENSG00000126787/ENSG00000156970/ENSG00000166851/ENSG00000013810/ENSG00000175063/ENSG00000112742/ENSG00000138778/ENSG00000080986	CENPF/BUB1/CCNB1/DLGAP5/BUB1B/PLK1/TACC3/UBE2C/TTK/CENPE/NDC80	11
tubulin binding	GO:0015631	MF	1.10035e-05	0.000408963	ENSG00000078018/ENSG00000157601/ENSG00000183486/ENSG00000109063/ENSG00000176658/ENSG00000133112/ENSG00000129250/ENSG00000197457/ENSG00000117632/ENSG00000188042/ENSG00000109846/ENSG00000237649/ENSG00000101447/ENSG00000137807/ENSG00000112984/ENSG00000166851/ENSG00000118193/ENSG00000142945/ENSG00000138160/ENSG00000089685/ENSG00000138182/ENSG00000090889/ENSG00000076382/ENSG00000101460/ENSG00000138778…	MAP2/MX1/MX2/MYH3/MYO1D/TPT1/KIF1C/STMN3/STMN1/ARL4C/CRYAB/KIFC1/FAM83D/KIF23/KIF20A/PLK1/KIF14/KIF2C/KIF11/BIRC5/KIF20B/KIF4A/SPAG5/MAP1LC3A/CENPE/DCTN1/KIF26B/RACGAP1/KIF18B/MYO1B/MYO1C	31
negative regulation of hydrolase activity	GO:0051346	BP	8.55326e-06	0.000434485	ENSG00000105825/ENSG00000126709/ENSG00000130303/ENSG00000100234/ENSG00000175899/ENSG00000185745/ENSG00000125730/ENSG00000197632/ENSG00000176658/ENSG00000173530/ENSG00000170054/ENSG00000163661/ENSG00000109846/ENSG00000162267/ENSG00000167772/ENSG00000134243/ENSG00000137812/ENSG00000102265/ENSG00000145147/ENSG00000089685/ENSG00000028137/ENSG00000184500/ENSG00000170540/ENSG00000166396/ENSG00000137801…	TFPI2/IFI6/BST2/TIMP3/A2M/IFIT1/C3/SERPINB2/MYO1D/TNFRSF10D/SERPINA9/PTX3/CRYAB/ITIH3/ANGPTL4/SORT1/KNL1/TIMP1/SLIT2/BIRC5/TNFRSF1B/PROS1/ARL6IP1/SERPINB7/THBS1/PPP1R14A/TFPI/TIMP2/BIRC3/IFI16/PHACTR2/CD44/AGT	33
endopeptidase inhibitor activity	GO:0004866	MF	1.26435e-05	0.000445185	ENSG00000105825/ENSG00000130303/ENSG00000100234/ENSG00000175899/ENSG00000125730/ENSG00000197632/ENSG00000170054/ENSG00000162267/ENSG00000102265/ENSG00000089685/ENSG00000184500/ENSG00000166396/ENSG00000003436/ENSG00000035862/ENSG00000023445/ENSG00000135744	TFPI2/BST2/TIMP3/A2M/C3/SERPINB2/SERPINA9/ITIH3/TIMP1/BIRC5/PROS1/SERPINB7/TFPI/TIMP2/BIRC3/AGT	16
motor activity	GO:0003774	MF	1.49962e-05	0.000501623	ENSG00000109063/ENSG00000176658/ENSG00000129250/ENSG00000237649/ENSG00000137807/ENSG00000112984/ENSG00000118193/ENSG00000142945/ENSG00000138160/ENSG00000138182/ENSG00000090889/ENSG00000138778/ENSG00000204843/ENSG00000162849/ENSG00000186185/ENSG00000128641/ENSG00000197879	MYH3/MYO1D/KIF1C/KIFC1/KIF23/KIF20A/KIF14/KIF2C/KIF11/KIF20B/KIF4A/CENPE/DCTN1/KIF26B/KIF18B/MYO1B/MYO1C	17
insulin-like growth factor binding	GO:0005520	MF	1.61897e-05	0.000515757	ENSG00000146674/ENSG00000118523/ENSG00000107821/ENSG00000138448/ENSG00000167779/ENSG00000104415/ENSG00000166033/ENSG00000115461	IGFBP3/CTGF/KAZALD1/ITGAV/IGFBP6/WISP1/HTRA1/IGFBP5	8
peptide antigen binding	GO:0042605	MF	1.7726e-05	0.000539031	ENSG00000234745/ENSG00000204525/ENSG00000206503/ENSG00000231925/ENSG00000204642/ENSG00000168394	HLA-B/HLA-C/HLA-A/TAPBP/HLA-F/TAP1	6
peptidase inhibitor activity	GO:0030414	MF	1.99274e-05	0.000571205	ENSG00000105825/ENSG00000130303/ENSG00000100234/ENSG00000175899/ENSG00000125730/ENSG00000197632/ENSG00000170054/ENSG00000162267/ENSG00000102265/ENSG00000089685/ENSG00000184500/ENSG00000166396/ENSG00000003436/ENSG00000035862/ENSG00000023445/ENSG00000135744	TFPI2/BST2/TIMP3/A2M/C3/SERPINB2/SERPINA9/ITIH3/TIMP1/BIRC5/PROS1/SERPINB7/TFPI/TIMP2/BIRC3/AGT	16
antigen binding	GO:0003823	MF	2.12835e-05	0.000571205	ENSG00000234745/ENSG00000204525/ENSG00000206503/ENSG00000168685/ENSG00000231925/ENSG00000204642/ENSG00000115232/ENSG00000168394	HLA-B/HLA-C/HLA-A/IL7R/TAPBP/HLA-F/ITGA4/TAP1	8
collagen binding	GO:0005518	MF	2.13455e-05	0.000571205	ENSG00000105664/ENSG00000154175/ENSG00000183287/ENSG00000163131/ENSG00000112414/ENSG00000137809/ENSG00000164171/ENSG00000174348/ENSG00000137801/ENSG00000204580/ENSG00000026508	COMP/ABI3BP/CCBE1/CTSS/ADGRG6/ITGA11/ITGA2/PODN/THBS1/DDR1/CD44	11
mitotic sister chromatid separation	GO:0051306	BP	1.14168e-05	0.000573122	ENSG00000117724/ENSG00000169679/ENSG00000134057/ENSG00000126787/ENSG00000156970/ENSG00000166851/ENSG00000013810/ENSG00000175063/ENSG00000112742/ENSG00000138778/ENSG00000080986	CENPF/BUB1/CCNB1/DLGAP5/BUB1B/PLK1/TACC3/UBE2C/TTK/CENPE/NDC80	11
enzyme inhibitor activity	GO:0004857	MF	2.50301e-05	0.000644044	ENSG00000105825/ENSG00000130303/ENSG00000100234/ENSG00000175899/ENSG00000125730/ENSG00000197632/ENSG00000170054/ENSG00000124762/ENSG00000122406/ENSG00000163840/ENSG00000138496/ENSG00000162267/ENSG00000167772/ENSG00000204628/ENSG00000102265/ENSG00000145147/ENSG00000089685/ENSG00000184500/ENSG00000125691/ENSG00000142676/ENSG00000132000/ENSG00000174348/ENSG00000166396/ENSG00000167641/ENSG00000003436…	TFPI2/BST2/TIMP3/A2M/C3/SERPINB2/SERPINA9/CDKN1A/RPL5/DTX3L/PARP9/ITIH3/ANGPTL4/RACK1/TIMP1/SLIT2/BIRC5/PROS1/RPL23/RPL11/PODNL1/PODN/SERPINB7/PPP1R14A/TFPI/TIMP2/BIRC3/PHACTR2/AGT	29
protein processing	GO:0016485	BP	1.31326e-05	0.000651588	ENSG00000175899/ENSG00000125730/ENSG00000145244/ENSG00000183287/ENSG00000163131/ENSG00000000971/ENSG00000157227/ENSG00000104368/ENSG00000160613/ENSG00000129667/ENSG00000106624/ENSG00000100600/ENSG00000129128/ENSG00000089685/ENSG00000117525/ENSG00000184500/ENSG00000182326/ENSG00000196549/ENSG00000137801/ENSG00000128965/ENSG00000023445/ENSG00000163751/ENSG00000163565/ENSG00000135744	A2M/C3/CORIN/CCBE1/CTSS/CFH/MMP14/PLAT/PCSK7/RHBDF2/AEBP1/LGMN/SPCS3/BIRC5/F3/PROS1/C1S/MME/THBS1/CHAC1/BIRC3/CPA3/IFI16/AGT	24
mitotic cytokinesis	GO:0000281	BP	1.33096e-05	0.000652783	ENSG00000011426/ENSG00000117632/ENSG00000138180/ENSG00000137807/ENSG00000112984/ENSG00000166851/ENSG00000178996/ENSG00000138182/ENSG00000090889/ENSG00000136108/ENSG00000122966/ENSG00000161800	ANLN/STMN1/CEP55/KIF23/KIF20A/PLK1/SNX18/KIF20B/KIF4A/CKAP2/CIT/RACGAP1	12
regulation of chromosome separation	GO:1905818	BP	1.37402e-05	0.00066075	ENSG00000117724/ENSG00000169679/ENSG00000134057/ENSG00000126787/ENSG00000156970/ENSG00000166851/ENSG00000013810/ENSG00000175063/ENSG00000112742/ENSG00000138778/ENSG00000080986	CENPF/BUB1/CCNB1/DLGAP5/BUB1B/PLK1/TACC3/UBE2C/TTK/CENPE/NDC80	11
entry into host cell	GO:0030260	BP	1.42463e-05	0.00066075	ENSG00000168961/ENSG00000168028/ENSG00000185885/ENSG00000142089/ENSG00000170312/ENSG00000163661/ENSG00000082781/ENSG00000143947/ENSG00000161638/ENSG00000138448/ENSG00000221983/ENSG00000105974/ENSG00000164171/ENSG00000163347/ENSG00000168575/ENSG00000185624	LGALS9/RPSA/IFITM1/IFITM3/CDK1/PTX3/ITGB5/RPS27A/ITGA5/ITGAV/UBA52/CAV1/ITGA2/CLDN1/SLC20A2/P4HB	16
entry into host	GO:0044409	BP	1.42463e-05	0.00066075	ENSG00000168961/ENSG00000168028/ENSG00000185885/ENSG00000142089/ENSG00000170312/ENSG00000163661/ENSG00000082781/ENSG00000143947/ENSG00000161638/ENSG00000138448/ENSG00000221983/ENSG00000105974/ENSG00000164171/ENSG00000163347/ENSG00000168575/ENSG00000185624	LGALS9/RPSA/IFITM1/IFITM3/CDK1/PTX3/ITGB5/RPS27A/ITGA5/ITGAV/UBA52/CAV1/ITGA2/CLDN1/SLC20A2/P4HB	16
entry into cell of other organism involved in symbiotic interaction	GO:0051806	BP	1.42463e-05	0.00066075	ENSG00000168961/ENSG00000168028/ENSG00000185885/ENSG00000142089/ENSG00000170312/ENSG00000163661/ENSG00000082781/ENSG00000143947/ENSG00000161638/ENSG00000138448/ENSG00000221983/ENSG00000105974/ENSG00000164171/ENSG00000163347/ENSG00000168575/ENSG00000185624	LGALS9/RPSA/IFITM1/IFITM3/CDK1/PTX3/ITGB5/RPS27A/ITGA5/ITGAV/UBA52/CAV1/ITGA2/CLDN1/SLC20A2/P4HB	16
entry into other organism involved in symbiotic interaction	GO:0051828	BP	1.42463e-05	0.00066075	ENSG00000168961/ENSG00000168028/ENSG00000185885/ENSG00000142089/ENSG00000170312/ENSG00000163661/ENSG00000082781/ENSG00000143947/ENSG00000161638/ENSG00000138448/ENSG00000221983/ENSG00000105974/ENSG00000164171/ENSG00000163347/ENSG00000168575/ENSG00000185624	LGALS9/RPSA/IFITM1/IFITM3/CDK1/PTX3/ITGB5/RPS27A/ITGA5/ITGAV/UBA52/CAV1/ITGA2/CLDN1/SLC20A2/P4HB	16
response to interferon-beta	GO:0035456	BP	1.48855e-05	0.000682971	ENSG00000130303/ENSG00000115415/ENSG00000185885/ENSG00000142089/ENSG00000132530/ENSG00000188313/ENSG00000164342	BST2/STAT1/IFITM1/IFITM3/XAF1/PLSCR1/TLR3	7
extracellular matrix disassembly	GO:0022617	BP	1.61323e-05	0.000732302	ENSG00000175899/ENSG00000049540/ENSG00000160867/ENSG00000196878/ENSG00000163131/ENSG00000157227/ENSG00000102265/ENSG00000196611/ENSG00000166033/ENSG00000014216/ENSG00000035862/ENSG00000204580/ENSG00000026508	A2M/ELN/FGFR4/LAMB3/CTSS/MMP14/TIMP1/MMP1/HTRA1/CAPN1/TIMP2/DDR1/CD44	13
metaphase plate congression	GO:0051310	BP	1.64633e-05	0.00073946	ENSG00000117724/ENSG00000134057/ENSG00000237649/ENSG00000101447/ENSG00000146670/ENSG00000118193/ENSG00000142945/ENSG00000076382/ENSG00000138778/ENSG00000080986/ENSG00000134690	CENPF/CCNB1/KIFC1/FAM83D/CDCA5/KIF14/KIF2C/SPAG5/CENPE/NDC80/CDCA8	11
regulation of mitotic cell cycle phase transition	GO:1901990	BP	1.83515e-05	0.000815686	ENSG00000011426/ENSG00000145632/ENSG00000117724/ENSG00000022267/ENSG00000170312/ENSG00000169679/ENSG00000124762/ENSG00000134057/ENSG00000105373/ENSG00000126787/ENSG00000143947/ENSG00000092010/ENSG00000165617/ENSG00000146670/ENSG00000156970/ENSG00000166851/ENSG00000221983/ENSG00000118193/ENSG00000100911/ENSG00000118762/ENSG00000088325/ENSG00000140525/ENSG00000198707/ENSG00000175063/ENSG00000112742…	ANLN/PLK2/CENPF/FHL1/CDK1/BUB1/CDKN1A/CCNB1/NOP53/DLGAP5/RPS27A/PSME1/DACT1/CDCA5/BUB1B/PLK1/UBA52/KIF14/PSME2/PKD2/TPX2/FANCI/CEP290/UBE2C/TTK/PSMA4/CENPE/DCTN1/AURKA/HMMR/NDC80/NACC2/GTSE1/CDC45	34
condensed chromosome kinetochore	GO:0000777	CC	6.36506e-05	0.000912001	ENSG00000117724/ENSG00000169679/ENSG00000134057/ENSG00000137812/ENSG00000156970/ENSG00000166851/ENSG00000151725/ENSG00000142945/ENSG00000089685/ENSG00000100918/ENSG00000076382/ENSG00000163535/ENSG00000138778/ENSG00000080986	CENPF/BUB1/CCNB1/KNL1/BUB1B/PLK1/CENPU/KIF2C/BIRC5/REC8/SPAG5/SGO2/CENPE/NDC80	14
phagocytic vesicle	GO:0045335	CC	6.50826e-05	0.000912001	ENSG00000234745/ENSG00000166710/ENSG00000204525/ENSG00000206503/ENSG00000231925/ENSG00000204642/ENSG00000082781/ENSG00000165029/ENSG00000204267/ENSG00000138448/ENSG00000168394/ENSG00000168461/ENSG00000166128/ENSG00000167004/ENSG00000197879	HLA-B/B2M/HLA-C/HLA-A/TAPBP/HLA-F/ITGB5/ABCA1/TAP2/ITGAV/TAP1/RAB31/RAB8B/PDIA3/MYO1C	15
microtubule associated complex	GO:0005875	CC	6.6972e-05	0.000912001	ENSG00000078018/ENSG00000129250/ENSG00000237649/ENSG00000137807/ENSG00000112984/ENSG00000118193/ENSG00000142945/ENSG00000138160/ENSG00000089685/ENSG00000138182/ENSG00000090889/ENSG00000138778/ENSG00000204843/ENSG00000162849/ENSG00000087586/ENSG00000134690/ENSG00000186185	MAP2/KIF1C/KIFC1/KIF23/KIF20A/KIF14/KIF2C/KIF11/BIRC5/KIF20B/KIF4A/CENPE/DCTN1/KIF26B/AURKA/CDCA8/KIF18B	17
response to decreased oxygen levels	GO:0036293	BP	2.25186e-05	0.000983995	ENSG00000180914/ENSG00000152952/ENSG00000109610/ENSG00000159167/ENSG00000118523/ENSG00000145386/ENSG00000109846/ENSG00000134057/ENSG00000105373/ENSG00000143947/ENSG00000167772/ENSG00000092010/ENSG00000197930/ENSG00000157227/ENSG00000104368/ENSG00000166598/ENSG00000221983/ENSG00000100292/ENSG00000148926/ENSG00000100911/ENSG00000101444/ENSG00000105974/ENSG00000164171/ENSG00000041357/ENSG00000137801…	OXTR/PLOD2/SOD3/STC1/CTGF/CCNA2/CRYAB/CCNB1/NOP53/RPS27A/ANGPTL4/PSME1/ERO1A/MMP14/PLAT/HSP90B1/UBA52/HMOX1/ADM/PSME2/AHCY/CAV1/ITGA2/PSMA4/THBS1/P4HB/EDNRA/LEP/ALAD/ACTN4	30
collagen metabolic process	GO:0032963	BP	2.32053e-05	0.000983995	ENSG00000204291/ENSG00000118523/ENSG00000163131/ENSG00000144810/ENSG00000168477/ENSG00000197565/ENSG00000181104/ENSG00000157227/ENSG00000182871/ENSG00000168542/ENSG00000204262/ENSG00000060718/ENSG00000196611/ENSG00000164171/ENSG00000166396	COL15A1/CTGF/CTSS/COL8A1/TNXB/COL4A6/F2R/MMP14/COL18A1/COL3A1/COL5A2/COL11A1/MMP1/ITGA2/SERPINB7	15
regulation of mitotic metaphase/anaphase transition	GO:0030071	BP	2.32242e-05	0.000983995	ENSG00000117724/ENSG00000169679/ENSG00000134057/ENSG00000126787/ENSG00000156970/ENSG00000166851/ENSG00000175063/ENSG00000112742/ENSG00000138778/ENSG00000080986	CENPF/BUB1/CCNB1/DLGAP5/BUB1B/PLK1/UBE2C/TTK/CENPE/NDC80	10
regulation of metaphase/anaphase transition of cell cycle	GO:1902099	BP	2.32242e-05	0.000983995	ENSG00000117724/ENSG00000169679/ENSG00000134057/ENSG00000126787/ENSG00000156970/ENSG00000166851/ENSG00000175063/ENSG00000112742/ENSG00000138778/ENSG00000080986	CENPF/BUB1/CCNB1/DLGAP5/BUB1B/PLK1/UBE2C/TTK/CENPE/NDC80	10
negative regulation of binding	GO:0051100	BP	2.32912e-05	0.000983995	ENSG00000185745/ENSG00000166710/ENSG00000117632/ENSG00000168334/ENSG00000117318/ENSG00000142949/ENSG00000165617/ENSG00000119922/ENSG00000115232/ENSG00000172201/ENSG00000100292/ENSG00000111913/ENSG00000105974/ENSG00000130956/ENSG00000107984/ENSG00000163565/ENSG00000087586/ENSG00000075218	IFIT1/B2M/STMN1/XIRP1/ID3/PTPRF/DACT1/IFIT2/ITGA4/ID4/HMOX1/RIPOR2/CAV1/HABP4/DKK1/IFI16/AURKA/GTSE1	18
integral component of lumenal side of endoplasmic reticulum membrane	GO:0071556	CC	8.05618e-05	0.00100811	ENSG00000234745/ENSG00000204525/ENSG00000206503/ENSG00000231925/ENSG00000204642/ENSG00000118762	HLA-B/HLA-C/HLA-A/TAPBP/HLA-F/PKD2	6
lumenal side of endoplasmic reticulum membrane	GO:0098553	CC	8.05618e-05	0.00100811	ENSG00000234745/ENSG00000204525/ENSG00000206503/ENSG00000231925/ENSG00000204642/ENSG00000118762	HLA-B/HLA-C/HLA-A/TAPBP/HLA-F/PKD2	6
complex of collagen trimers	GO:0098644	CC	8.05618e-05	0.00100811	ENSG00000144810/ENSG00000168477/ENSG00000197565/ENSG00000168542/ENSG00000204262/ENSG00000060718	COL8A1/TNXB/COL4A6/COL3A1/COL5A2/COL11A1	6
condensed chromosome	GO:0000793	CC	8.30578e-05	0.00100922	ENSG00000148773/ENSG00000131747/ENSG00000117724/ENSG00000169679/ENSG00000134057/ENSG00000137812/ENSG00000146670/ENSG00000156970/ENSG00000136824/ENSG00000166851/ENSG00000113810/ENSG00000151725/ENSG00000142945/ENSG00000089685/ENSG00000100918/ENSG00000109805/ENSG00000076382/ENSG00000163535/ENSG00000138778/ENSG00000087586/ENSG00000080986	MKI67/TOP2A/CENPF/BUB1/CCNB1/KNL1/CDCA5/BUB1B/SMC2/PLK1/SMC4/CENPU/KIF2C/BIRC5/REC8/NCAPG/SPAG5/SGO2/CENPE/AURKA/NDC80	21
kinetochore	GO:0000776	CC	8.50099e-05	0.00100922	ENSG00000117724/ENSG00000169679/ENSG00000134057/ENSG00000137812/ENSG00000156970/ENSG00000166851/ENSG00000151725/ENSG00000142945/ENSG00000089685/ENSG00000100918/ENSG00000076382/ENSG00000112742/ENSG00000163535/ENSG00000138778/ENSG00000204843/ENSG00000080986	CENPF/BUB1/CCNB1/KNL1/BUB1B/PLK1/CENPU/KIF2C/BIRC5/REC8/SPAG5/TTK/SGO2/CENPE/DCTN1/NDC80	16
heparan sulfate proteoglycan binding	GO:0043395	MF	4.08294e-05	0.00101166	ENSG00000105664/ENSG00000188157/ENSG00000076716/ENSG00000000971/ENSG00000112902/ENSG00000164171	COMP/AGRN/GPC4/CFH/SEMA5A/ITGA2	6
chromosome, centromeric region	GO:0000775	CC	8.80836e-05	0.00101957	ENSG00000117724/ENSG00000169679/ENSG00000134057/ENSG00000137812/ENSG00000146670/ENSG00000156970/ENSG00000166851/ENSG00000151725/ENSG00000142945/ENSG00000089685/ENSG00000100918/ENSG00000109805/ENSG00000076382/ENSG00000112742/ENSG00000163535/ENSG00000138778/ENSG00000204843/ENSG00000087586/ENSG00000080986/ENSG00000134690	CENPF/BUB1/CCNB1/KNL1/CDCA5/BUB1B/PLK1/CENPU/KIF2C/BIRC5/REC8/NCAPG/SPAG5/TTK/SGO2/CENPE/DCTN1/AURKA/NDC80/CDCA8	20
negative regulation of mitotic cell cycle phase transition	GO:1901991	BP	2.50407e-05	0.00104754	ENSG00000145632/ENSG00000117724/ENSG00000022267/ENSG00000170312/ENSG00000169679/ENSG00000124762/ENSG00000134057/ENSG00000105373/ENSG00000143947/ENSG00000092010/ENSG00000165617/ENSG00000156970/ENSG00000166851/ENSG00000221983/ENSG00000100911/ENSG00000118762/ENSG00000140525/ENSG00000112742/ENSG00000041357/ENSG00000087586/ENSG00000080986/ENSG00000148411/ENSG00000075218	PLK2/CENPF/FHL1/CDK1/BUB1/CDKN1A/CCNB1/NOP53/RPS27A/PSME1/DACT1/BUB1B/PLK1/UBA52/PSME2/PKD2/FANCI/TTK/PSMA4/AURKA/NDC80/NACC2/GTSE1	23
5S rRNA binding	GO:0008097	MF	4.46458e-05	0.00106671	ENSG00000167658/ENSG00000100316/ENSG00000122406/ENSG00000105373/ENSG00000142676	EEF2/RPL3/RPL5/NOP53/RPL11	5
receptor ligand activity	GO:0048018	MF	4.72887e-05	0.00106744	ENSG00000271503/ENSG00000172156/ENSG00000159167/ENSG00000124875/ENSG00000118523/ENSG00000181634/ENSG00000163735/ENSG00000120337/ENSG00000117586/ENSG00000105835/ENSG00000157368/ENSG00000138623/ENSG00000171388/ENSG00000145431/ENSG00000148926/ENSG00000102265/ENSG00000102524/ENSG00000113070/ENSG00000008517/ENSG00000183723/ENSG00000006016/ENSG00000107984/ENSG00000075223/ENSG00000140285/ENSG00000135744…	CCL5/CCL11/STC1/CXCL6/CTGF/TNFSF15/CXCL5/TNFSF18/TNFSF4/NAMPT/IL34/SEMA7A/APLN/PDGFC/ADM/TIMP1/TNFSF13B/HBEGF/IL32/CMTM4/CRLF1/DKK1/SEMA3C/FGF7/AGT/LEP/CCL20	27
double-stranded RNA binding	GO:0003725	MF	4.78674e-05	0.00106744	ENSG00000111331/ENSG00000111335/ENSG00000089127/ENSG00000137628/ENSG00000115267/ENSG00000107201/ENSG00000131378/ENSG00000063046/ENSG00000055332/ENSG00000135114/ENSG00000164342	OAS3/OAS2/OAS1/DDX60/IFIH1/DDX58/RFTN1/EIF4B/EIF2AK2/OASL/TLR3	11
regulation of immune effector process	GO:0002697	BP	2.78495e-05	0.00115373	ENSG00000130303/ENSG00000175899/ENSG00000185745/ENSG00000166710/ENSG00000125730/ENSG00000168961/ENSG00000115415/ENSG00000150637/ENSG00000137628/ENSG00000168685/ENSG00000107201/ENSG00000182985/ENSG00000117586/ENSG00000163840/ENSG00000138496/ENSG00000105373/ENSG00000138623/ENSG00000000971/ENSG00000100292/ENSG00000184500/ENSG00000182326/ENSG00000164342/ENSG00000166033/ENSG00000115318/ENSG00000023445…	BST2/A2M/IFIT1/B2M/C3/LGALS9/STAT1/CD226/DDX60/IL7R/DDX58/CADM1/TNFSF4/DTX3L/PARP9/NOP53/SEMA7A/CFH/HMOX1/PROS1/C1S/TLR3/HTRA1/LOXL3/BIRC3/NSD2/LEP	27
regulation of blood pressure	GO:0008217	BP	2.85319e-05	0.00117063	ENSG00000180914/ENSG00000145244/ENSG00000164307/ENSG00000118515/ENSG00000181104/ENSG00000171388/ENSG00000072657/ENSG00000100292/ENSG00000148926/ENSG00000113448/ENSG00000196549/ENSG00000164308/ENSG00000163751/ENSG00000099337/ENSG00000151617/ENSG00000135744/ENSG00000174697	OXTR/CORIN/ERAP1/SGK1/F2R/APLN/TRHDE/HMOX1/ADM/PDE4D/MME/ERAP2/CPA3/KCNK6/EDNRA/AGT/LEP	17
spindle pole	GO:0000922	CC	0.000103795	0.00117212	ENSG00000066279/ENSG00000117724/ENSG00000134057/ENSG00000126787/ENSG00000101447/ENSG00000117399/ENSG00000166851/ENSG00000013810/ENSG00000088325/ENSG00000138160/ENSG00000138182/ENSG00000076382/ENSG00000169607/ENSG00000136108/ENSG00000204843/ENSG00000075702/ENSG00000087586	ASPM/CENPF/CCNB1/DLGAP5/FAM83D/CDC20/PLK1/TACC3/TPX2/KIF11/KIF20B/SPAG5/CKAP2L/CKAP2/DCTN1/WDR62/AURKA	17
establishment of chromosome localization	GO:0051303	BP	3.36674e-05	0.00136187	ENSG00000117724/ENSG00000134057/ENSG00000126787/ENSG00000237649/ENSG00000101447/ENSG00000146670/ENSG00000118193/ENSG00000142945/ENSG00000076382/ENSG00000138778/ENSG00000080986/ENSG00000134690	CENPF/CCNB1/DLGAP5/KIFC1/FAM83D/CDCA5/KIF14/KIF2C/SPAG5/CENPE/NDC80/CDCA8	12
endoderm formation	GO:0001706	BP	3.38313e-05	0.00136187	ENSG00000196878/ENSG00000144810/ENSG00000082781/ENSG00000161638/ENSG00000157227/ENSG00000115232/ENSG00000138448/ENSG00000204262/ENSG00000060718/ENSG00000107984	LAMB3/COL8A1/ITGB5/ITGA5/MMP14/ITGA4/ITGAV/COL5A2/COL11A1/DKK1	10
response to oxygen levels	GO:0070482	BP	3.43333e-05	0.00136916	ENSG00000180914/ENSG00000152952/ENSG00000109610/ENSG00000159167/ENSG00000118523/ENSG00000124762/ENSG00000145386/ENSG00000109846/ENSG00000134057/ENSG00000105373/ENSG00000143947/ENSG00000167772/ENSG00000092010/ENSG00000197930/ENSG00000157227/ENSG00000104368/ENSG00000166598/ENSG00000221983/ENSG00000100292/ENSG00000148926/ENSG00000100911/ENSG00000101444/ENSG00000105974/ENSG00000164171/ENSG00000041357…	OXTR/PLOD2/SOD3/STC1/CTGF/CDKN1A/CCNA2/CRYAB/CCNB1/NOP53/RPS27A/ANGPTL4/PSME1/ERO1A/MMP14/PLAT/HSP90B1/UBA52/HMOX1/ADM/PSME2/AHCY/CAV1/ITGA2/PSMA4/THBS1/P4HB/EDNRA/LEP/ALAD/ACTN4	31
regulation of cell cycle phase transition	GO:1901987	BP	3.61192e-05	0.00142704	ENSG00000011426/ENSG00000145632/ENSG00000117724/ENSG00000022267/ENSG00000170312/ENSG00000169679/ENSG00000124762/ENSG00000134057/ENSG00000105373/ENSG00000126787/ENSG00000143947/ENSG00000092010/ENSG00000101447/ENSG00000165617/ENSG00000146670/ENSG00000156970/ENSG00000166851/ENSG00000221983/ENSG00000118193/ENSG00000100911/ENSG00000118762/ENSG00000088325/ENSG00000140525/ENSG00000198707/ENSG00000175063…	ANLN/PLK2/CENPF/FHL1/CDK1/BUB1/CDKN1A/CCNB1/NOP53/DLGAP5/RPS27A/PSME1/FAM83D/DACT1/CDCA5/BUB1B/PLK1/UBA52/KIF14/PSME2/PKD2/TPX2/FANCI/CEP290/UBE2C/TTK/PSMA4/CENPE/DCTN1/AURKA/HMMR/NDC80/NACC2/GTSE1/CDC45	35
receptor regulator activity	GO:0030545	MF	6.80536e-05	0.00146864	ENSG00000271503/ENSG00000160932/ENSG00000172156/ENSG00000159167/ENSG00000124875/ENSG00000118523/ENSG00000181634/ENSG00000163735/ENSG00000120337/ENSG00000117586/ENSG00000105835/ENSG00000157368/ENSG00000138623/ENSG00000171388/ENSG00000145431/ENSG00000148926/ENSG00000102265/ENSG00000102524/ENSG00000113070/ENSG00000008517/ENSG00000183723/ENSG00000006016/ENSG00000107984/ENSG00000075223/ENSG00000140285…	CCL5/LY6E/CCL11/STC1/CXCL6/CTGF/TNFSF15/CXCL5/TNFSF18/TNFSF4/NAMPT/IL34/SEMA7A/APLN/PDGFC/ADM/TIMP1/TNFSF13B/HBEGF/IL32/CMTM4/CRLF1/DKK1/SEMA3C/FGF7/AGT/LEP/CCL20	28
viral entry into host cell	GO:0046718	BP	3.77496e-05	0.00147777	ENSG00000168961/ENSG00000168028/ENSG00000185885/ENSG00000142089/ENSG00000170312/ENSG00000163661/ENSG00000082781/ENSG00000161638/ENSG00000138448/ENSG00000105974/ENSG00000164171/ENSG00000163347/ENSG00000168575/ENSG00000185624	LGALS9/RPSA/IFITM1/IFITM3/CDK1/PTX3/ITGB5/ITGA5/ITGAV/CAV1/ITGA2/CLDN1/SLC20A2/P4HB	14
chromosome localization	GO:0050000	BP	3.88933e-05	0.0015087	ENSG00000117724/ENSG00000134057/ENSG00000126787/ENSG00000237649/ENSG00000101447/ENSG00000146670/ENSG00000118193/ENSG00000142945/ENSG00000076382/ENSG00000138778/ENSG00000080986/ENSG00000134690	CENPF/CCNB1/DLGAP5/KIFC1/FAM83D/CDCA5/KIF14/KIF2C/SPAG5/CENPE/NDC80/CDCA8	12
protein maturation	GO:0051604	BP	4.0888e-05	0.00157179	ENSG00000175899/ENSG00000125730/ENSG00000145244/ENSG00000183287/ENSG00000163131/ENSG00000000971/ENSG00000197930/ENSG00000157227/ENSG00000104368/ENSG00000160613/ENSG00000129667/ENSG00000106624/ENSG00000100600/ENSG00000129128/ENSG00000089685/ENSG00000117525/ENSG00000184500/ENSG00000182326/ENSG00000196549/ENSG00000168785/ENSG00000137801/ENSG00000128965/ENSG00000169627/ENSG00000023445/ENSG00000163751…	A2M/C3/CORIN/CCBE1/CTSS/CFH/ERO1A/MMP14/PLAT/PCSK7/RHBDF2/AEBP1/LGMN/SPCS3/BIRC5/F3/PROS1/C1S/MME/TSPAN5/THBS1/CHAC1/BOLA2B/BIRC3/CPA3/IFI16/AGT	27
regulation of sister chromatid segregation	GO:0033045	BP	4.48079e-05	0.0017071	ENSG00000117724/ENSG00000169679/ENSG00000134057/ENSG00000126787/ENSG00000146670/ENSG00000156970/ENSG00000166851/ENSG00000013810/ENSG00000175063/ENSG00000112742/ENSG00000138778/ENSG00000080986	CENPF/BUB1/CCNB1/DLGAP5/CDCA5/BUB1B/PLK1/TACC3/UBE2C/TTK/CENPE/NDC80	12
regulation of mitotic nuclear division	GO:0007088	BP	4.91509e-05	0.00185599	ENSG00000148773/ENSG00000011426/ENSG00000117724/ENSG00000169679/ENSG00000134057/ENSG00000126787/ENSG00000146670/ENSG00000156970/ENSG00000124006/ENSG00000166851/ENSG00000013810/ENSG00000138160/ENSG00000138182/ENSG00000175063/ENSG00000112742/ENSG00000138778/ENSG00000087586/ENSG00000080986	MKI67/ANLN/CENPF/BUB1/CCNB1/DLGAP5/CDCA5/BUB1B/OBSL1/PLK1/TACC3/KIF11/KIF20B/UBE2C/TTK/CENPE/AURKA/NDC80	18
regulation of mitotic sister chromatid segregation	GO:0033047	BP	5.22398e-05	0.00195533	ENSG00000117724/ENSG00000169679/ENSG00000134057/ENSG00000126787/ENSG00000156970/ENSG00000166851/ENSG00000013810/ENSG00000175063/ENSG00000112742/ENSG00000138778/ENSG00000080986	CENPF/BUB1/CCNB1/DLGAP5/BUB1B/PLK1/TACC3/UBE2C/TTK/CENPE/NDC80	11
cytoplasmic vesicle lumen	GO:0060205	CC	0.000185789	0.00204811	ENSG00000100234/ENSG00000175899/ENSG00000166710/ENSG00000125730/ENSG00000156508/ENSG00000108679/ENSG00000167658/ENSG00000133048/ENSG00000119655/ENSG00000163661/ENSG00000109861/ENSG00000162267/ENSG00000116260/ENSG00000166598/ENSG00000103196/ENSG00000102265/ENSG00000198707/ENSG00000184500/ENSG00000137801/ENSG00000137563/ENSG00000035862/ENSG00000129009/ENSG00000100243/ENSG00000148218/ENSG00000130402	TIMP3/A2M/B2M/C3/EEF1A1/LGALS3BP/EEF2/CHI3L1/NPC2/PTX3/CTSC/ITIH3/QSOX1/HSP90B1/CRISPLD2/TIMP1/CEP290/PROS1/THBS1/GGH/TIMP2/ISLR/CYB5R3/ALAD/ACTN4	25
actin cytoskeleton	GO:0015629	CC	0.000191633	0.0020634	ENSG00000173641/ENSG00000145244/ENSG00000109063/ENSG00000156508/ENSG00000107957/ENSG00000176658/ENSG00000122786/ENSG00000011426/ENSG00000172399/ENSG00000065534/ENSG00000107201/ENSG00000074181/ENSG00000113657/ENSG00000168334/ENSG00000109846/ENSG00000125868/ENSG00000050405/ENSG00000154556/ENSG00000163995/ENSG00000154553/ENSG00000101335/ENSG00000124006/ENSG00000163431/ENSG00000118762/ENSG00000002834…	HSPB7/CORIN/MYH3/EEF1A1/SH3PXD2A/MYO1D/CALD1/ANLN/MYOZ2/MYLK/DDX58/NOTCH3/DPYSL3/XIRP1/CRYAB/DSTN/LIMA1/SORBS2/ABLIM2/PDLIM3/MYL9/OBSL1/LMOD1/PKD2/LASP1/MPRIP/CLIC5/SYNPO2/IFIT5/AFAP1/DCTN1/HIP1/MYO1B/MYO1C/ACTN4	35
vesicle lumen	GO:0031983	CC	0.000196523	0.00206796	ENSG00000100234/ENSG00000175899/ENSG00000166710/ENSG00000125730/ENSG00000156508/ENSG00000108679/ENSG00000167658/ENSG00000133048/ENSG00000119655/ENSG00000163661/ENSG00000109861/ENSG00000162267/ENSG00000116260/ENSG00000166598/ENSG00000103196/ENSG00000102265/ENSG00000198707/ENSG00000184500/ENSG00000137801/ENSG00000137563/ENSG00000035862/ENSG00000129009/ENSG00000100243/ENSG00000148218/ENSG00000130402	TIMP3/A2M/B2M/C3/EEF1A1/LGALS3BP/EEF2/CHI3L1/NPC2/PTX3/CTSC/ITIH3/QSOX1/HSP90B1/CRISPLD2/TIMP1/CEP290/PROS1/THBS1/GGH/TIMP2/ISLR/CYB5R3/ALAD/ACTN4	25
G2/M transition of mitotic cell cycle	GO:0000086	BP	5.59867e-05	0.00207735	ENSG00000117724/ENSG00000022267/ENSG00000170312/ENSG00000124762/ENSG00000145386/ENSG00000111907/ENSG00000134057/ENSG00000105373/ENSG00000143947/ENSG00000092010/ENSG00000157456/ENSG00000166851/ENSG00000221983/ENSG00000118193/ENSG00000100911/ENSG00000088325/ENSG00000140525/ENSG00000198707/ENSG00000165304/ENSG00000041357/ENSG00000204843/ENSG00000122966/ENSG00000087586/ENSG00000072571	CENPF/FHL1/CDK1/CDKN1A/CCNA2/TPD52L1/CCNB1/NOP53/RPS27A/PSME1/CCNB2/PLK1/UBA52/KIF14/PSME2/TPX2/FANCI/CEP290/MELK/PSMA4/DCTN1/CIT/AURKA/HMMR	24
mitotic spindle assembly	GO:0090307	BP	6.07422e-05	0.00223437	ENSG00000237649/ENSG00000117399/ENSG00000101057/ENSG00000137807/ENSG00000166851/ENSG00000088325/ENSG00000138160/ENSG00000089685/ENSG00000090889/ENSG00000023445/ENSG00000161800	KIFC1/CDC20/MYBL2/KIF23/PLK1/TPX2/KIF11/BIRC5/KIF4A/BIRC3/RACGAP1	11
negative regulation of protein binding	GO:0032091	BP	6.13106e-05	0.002236	ENSG00000185745/ENSG00000166710/ENSG00000117632/ENSG00000168334/ENSG00000142949/ENSG00000165617/ENSG00000119922/ENSG00000115232/ENSG00000111913/ENSG00000105974/ENSG00000107984/ENSG00000087586/ENSG00000075218	IFIT1/B2M/STMN1/XIRP1/PTPRF/DACT1/IFIT2/ITGA4/RIPOR2/CAV1/DKK1/AURKA/GTSE1	13
cell cycle G2/M phase transition	GO:0044839	BP	6.29883e-05	0.00227772	ENSG00000117724/ENSG00000022267/ENSG00000170312/ENSG00000124762/ENSG00000145386/ENSG00000111907/ENSG00000134057/ENSG00000105373/ENSG00000143947/ENSG00000092010/ENSG00000157456/ENSG00000166851/ENSG00000221983/ENSG00000118193/ENSG00000100911/ENSG00000088325/ENSG00000140525/ENSG00000198707/ENSG00000165304/ENSG00000041357/ENSG00000204843/ENSG00000122966/ENSG00000087586/ENSG00000072571/ENSG00000075218	CENPF/FHL1/CDK1/CDKN1A/CCNA2/TPD52L1/CCNB1/NOP53/RPS27A/PSME1/CCNB2/PLK1/UBA52/KIF14/PSME2/TPX2/FANCI/CEP290/MELK/PSMA4/DCTN1/CIT/AURKA/HMMR/GTSE1	25
chromosome separation	GO:0051304	BP	6.74587e-05	0.00241887	ENSG00000131747/ENSG00000117724/ENSG00000169679/ENSG00000134057/ENSG00000126787/ENSG00000156970/ENSG00000166851/ENSG00000013810/ENSG00000175063/ENSG00000112742/ENSG00000138778/ENSG00000080986	TOP2A/CENPF/BUB1/CCNB1/DLGAP5/BUB1B/PLK1/TACC3/UBE2C/TTK/CENPE/NDC80	12
MHC protein complex	GO:0042611	CC	0.00024552	0.0025053	ENSG00000234745/ENSG00000166710/ENSG00000204525/ENSG00000206503/ENSG00000204642	HLA-B/B2M/HLA-C/HLA-A/HLA-F	5
secretory granule lumen	GO:0034774	CC	0.000248907	0.0025053	ENSG00000100234/ENSG00000175899/ENSG00000166710/ENSG00000125730/ENSG00000156508/ENSG00000108679/ENSG00000167658/ENSG00000133048/ENSG00000119655/ENSG00000163661/ENSG00000109861/ENSG00000162267/ENSG00000116260/ENSG00000103196/ENSG00000102265/ENSG00000198707/ENSG00000184500/ENSG00000137801/ENSG00000137563/ENSG00000035862/ENSG00000129009/ENSG00000100243/ENSG00000148218/ENSG00000130402	TIMP3/A2M/B2M/C3/EEF1A1/LGALS3BP/EEF2/CHI3L1/NPC2/PTX3/CTSC/ITIH3/QSOX1/CRISPLD2/TIMP1/CEP290/PROS1/THBS1/GGH/TIMP2/ISLR/CYB5R3/ALAD/ACTN4	24
endocytic vesicle	GO:0030139	CC	0.00026532	0.00261368	ENSG00000234745/ENSG00000166710/ENSG00000103888/ENSG00000204525/ENSG00000206503/ENSG00000231925/ENSG00000204642/ENSG00000082781/ENSG00000143947/ENSG00000165029/ENSG00000204267/ENSG00000166598/ENSG00000138448/ENSG00000221983/ENSG00000135636/ENSG00000113070/ENSG00000168394/ENSG00000105974/ENSG00000168461/ENSG00000166128/ENSG00000127946/ENSG00000167004/ENSG00000197879	HLA-B/B2M/CEMIP/HLA-C/HLA-A/TAPBP/HLA-F/ITGB5/RPS27A/ABCA1/TAP2/HSP90B1/ITGAV/UBA52/DYSF/HBEGF/TAP1/CAV1/RAB31/RAB8B/HIP1/PDIA3/MYO1C	23
regulation of nuclear division	GO:0051783	BP	7.60763e-05	0.00270515	ENSG00000148773/ENSG00000011426/ENSG00000117724/ENSG00000169679/ENSG00000134057/ENSG00000126787/ENSG00000117399/ENSG00000146670/ENSG00000156970/ENSG00000124006/ENSG00000166851/ENSG00000013810/ENSG00000138160/ENSG00000138182/ENSG00000175063/ENSG00000112742/ENSG00000138778/ENSG00000087586/ENSG00000080986	MKI67/ANLN/CENPF/BUB1/CCNB1/DLGAP5/CDC20/CDCA5/BUB1B/OBSL1/PLK1/TACC3/KIF11/KIF20B/UBE2C/TTK/CENPE/AURKA/NDC80	19
negative regulation of cell cycle phase transition	GO:1901988	BP	7.89076e-05	0.00278263	ENSG00000145632/ENSG00000117724/ENSG00000022267/ENSG00000170312/ENSG00000169679/ENSG00000124762/ENSG00000134057/ENSG00000105373/ENSG00000143947/ENSG00000092010/ENSG00000165617/ENSG00000156970/ENSG00000166851/ENSG00000221983/ENSG00000100911/ENSG00000118762/ENSG00000140525/ENSG00000112742/ENSG00000041357/ENSG00000087586/ENSG00000080986/ENSG00000148411/ENSG00000075218	PLK2/CENPF/FHL1/CDK1/BUB1/CDKN1A/CCNB1/NOP53/RPS27A/PSME1/DACT1/BUB1B/PLK1/UBA52/PSME2/PKD2/FANCI/TTK/PSMA4/AURKA/NDC80/NACC2/GTSE1	23
interaction with host	GO:0051701	BP	8.05135e-05	0.00281599	ENSG00000185745/ENSG00000168961/ENSG00000168028/ENSG00000185885/ENSG00000169100/ENSG00000142089/ENSG00000170312/ENSG00000182481/ENSG00000163661/ENSG00000055332/ENSG00000082781/ENSG00000143947/ENSG00000161638/ENSG00000138448/ENSG00000221983/ENSG00000105974/ENSG00000164171/ENSG00000163347/ENSG00000168575/ENSG00000185624	IFIT1/LGALS9/RPSA/IFITM1/SLC25A6/IFITM3/CDK1/KPNA2/PTX3/EIF2AK2/ITGB5/RPS27A/ITGA5/ITGAV/UBA52/CAV1/ITGA2/CLDN1/SLC20A2/P4HB	20
adaptive immune response	GO:0002250	BP	8.32411e-05	0.00288772	ENSG00000166710/ENSG00000125730/ENSG00000150637/ENSG00000168685/ENSG00000120337/ENSG00000163131/ENSG00000131378/ENSG00000117586/ENSG00000109861/ENSG00000164307/ENSG00000185507/ENSG00000186470/ENSG00000115602/ENSG00000204267/ENSG00000102524/ENSG00000168394/ENSG00000111801/ENSG00000182326/ENSG00000026950/ENSG00000076641/ENSG00000164308/ENSG00000115318/ENSG00000146072/ENSG00000109685	B2M/C3/CD226/IL7R/TNFSF18/CTSS/RFTN1/TNFSF4/CTSC/ERAP1/IRF7/BTN3A2/IL1RL1/TAP2/TNFSF13B/TAP1/BTN3A3/C1S/BTN3A1/PAG1/ERAP2/LOXL3/TNFRSF21/NSD2	24
anaphase-promoting complex-dependent catabolic process	GO:0031145	BP	8.75347e-05	0.00297939	ENSG00000170312/ENSG00000134057/ENSG00000143947/ENSG00000092010/ENSG00000117399/ENSG00000156970/ENSG00000166851/ENSG00000221983/ENSG00000100911/ENSG00000175063/ENSG00000041357/ENSG00000087586	CDK1/CCNB1/RPS27A/PSME1/CDC20/BUB1B/PLK1/UBA52/PSME2/UBE2C/PSMA4/AURKA	12
cytoskeleton-dependent cytokinesis	GO:0061640	BP	8.75347e-05	0.00297939	ENSG00000011426/ENSG00000117632/ENSG00000138180/ENSG00000137807/ENSG00000112984/ENSG00000166851/ENSG00000178996/ENSG00000138182/ENSG00000090889/ENSG00000136108/ENSG00000122966/ENSG00000161800	ANLN/STMN1/CEP55/KIF23/KIF20A/PLK1/SNX18/KIF20B/KIF4A/CKAP2/CIT/RACGAP1	12
regulation of ubiquitin protein ligase activity	GO:1904666	BP	8.79781e-05	0.00297939	ENSG00000122406/ENSG00000117399/ENSG00000166851/ENSG00000125691/ENSG00000175063/ENSG00000142676	RPL5/CDC20/PLK1/RPL23/UBE2C/RPL11	6
response to hypoxia	GO:0001666	BP	8.99451e-05	0.00302201	ENSG00000152952/ENSG00000109610/ENSG00000159167/ENSG00000145386/ENSG00000109846/ENSG00000134057/ENSG00000105373/ENSG00000143947/ENSG00000167772/ENSG00000092010/ENSG00000197930/ENSG00000157227/ENSG00000104368/ENSG00000166598/ENSG00000221983/ENSG00000100292/ENSG00000148926/ENSG00000100911/ENSG00000101444/ENSG00000105974/ENSG00000164171/ENSG00000041357/ENSG00000137801/ENSG00000185624/ENSG00000151617…	PLOD2/SOD3/STC1/CCNA2/CRYAB/CCNB1/NOP53/RPS27A/ANGPTL4/PSME1/ERO1A/MMP14/PLAT/HSP90B1/UBA52/HMOX1/ADM/PSME2/AHCY/CAV1/ITGA2/PSMA4/THBS1/P4HB/EDNRA/LEP/ALAD/ACTN4	28
muscle system process	GO:0003012	BP	9.30951e-05	0.00310341	ENSG00000107796/ENSG00000180914/ENSG00000137573/ENSG00000109063/ENSG00000159167/ENSG00000167658/ENSG00000104936/ENSG00000122786/ENSG00000118523/ENSG00000065534/ENSG00000130176/ENSG00000109846/ENSG00000004776/ENSG00000082781/ENSG00000181104/ENSG00000154556/ENSG00000101335/ENSG00000124006/ENSG00000100292/ENSG00000163431/ENSG00000171385/ENSG00000135636/ENSG00000105974/ENSG00000113448/ENSG00000164171…	ACTA2/OXTR/SULF1/MYH3/STC1/EEF2/DMPK/CALD1/CTGF/MYLK/CNN1/CRYAB/HSPB6/ITGB5/F2R/SORBS2/MYL9/OBSL1/HMOX1/LMOD1/KCND3/DYSF/CAV1/PDE4D/ITGA2/LMCD1/EDNRA/AGT/LEP/IGFBP5	30
phagocytic vesicle membrane	GO:0030670	CC	0.000336603	0.00324682	ENSG00000234745/ENSG00000166710/ENSG00000204525/ENSG00000206503/ENSG00000231925/ENSG00000204642/ENSG00000204267/ENSG00000168394/ENSG00000168461/ENSG00000166128	HLA-B/B2M/HLA-C/HLA-A/TAPBP/HLA-F/TAP2/TAP1/RAB31/RAB8B	10
collagen catabolic process	GO:0030574	BP	0.000109351	0.00361706	ENSG00000204291/ENSG00000163131/ENSG00000144810/ENSG00000197565/ENSG00000157227/ENSG00000182871/ENSG00000168542/ENSG00000204262/ENSG00000060718/ENSG00000196611	COL15A1/CTSS/COL8A1/COL4A6/MMP14/COL18A1/COL3A1/COL5A2/COL11A1/MMP1	10
muscle alpha-actinin binding	GO:0051371	MF	0.000174425	0.00364658	ENSG00000138347/ENSG00000124006/ENSG00000118762/ENSG00000122367/ENSG00000172403	MYPN/OBSL1/PKD2/LDB3/SYNPO2	5
positive regulation of defense response	GO:0031349	BP	0.0001119	0.0036729	ENSG00000271503/ENSG00000125730/ENSG00000150637/ENSG00000137628/ENSG00000169100/ENSG00000115267/ENSG00000163131/ENSG00000107201/ENSG00000198959/ENSG00000131378/ENSG00000182985/ENSG00000117586/ENSG00000138496/ENSG00000185507/ENSG00000105373/ENSG00000143947/ENSG00000115602/ENSG00000092010/ENSG00000166598/ENSG00000188313/ENSG00000221983/ENSG00000100911/ENSG00000100600/ENSG00000105974/ENSG00000164171…	CCL5/C3/CD226/DDX60/SLC25A6/IFIH1/CTSS/DDX58/TGM2/RFTN1/CADM1/TNFSF4/PARP9/IRF7/NOP53/RPS27A/IL1RL1/PSME1/HSP90B1/PLSCR1/UBA52/PSME2/LGMN/CAV1/ITGA2/TLR3/PSMA4/BIRC3/IFI16/NR1D1/AGT	31
regulation of angiogenesis	GO:0045765	BP	0.000114429	0.00372723	ENSG00000125730/ENSG00000137573/ENSG00000172156/ENSG00000115415/ENSG00000183287/ENSG00000105855/ENSG00000133048/ENSG00000145632/ENSG00000186340/ENSG00000004776/ENSG00000164307/ENSG00000167772/ENSG00000161638/ENSG00000112902/ENSG00000100292/ENSG00000148926/ENSG00000121753/ENSG00000117525/ENSG00000164342/ENSG00000020181/ENSG00000137801/ENSG00000108840/ENSG00000135744/ENSG00000174697	C3/SULF1/CCL11/STAT1/CCBE1/ITGB8/CHI3L1/PLK2/THBS2/HSPB6/ERAP1/ANGPTL4/ITGA5/SEMA5A/HMOX1/ADM/ADGRB2/F3/TLR3/ADGRA2/THBS1/HDAC5/AGT/LEP	24
positive regulation of cell cycle process	GO:0090068	BP	0.00012517	0.00404622	ENSG00000118523/ENSG00000145632/ENSG00000170312/ENSG00000124762/ENSG00000134057/ENSG00000126787/ENSG00000143947/ENSG00000101447/ENSG00000146670/ENSG00000137807/ENSG00000221983/ENSG00000118193/ENSG00000118762/ENSG00000138182/ENSG00000125691/ENSG00000175063/ENSG00000076382/ENSG00000122966/ENSG00000087586/ENSG00000080986/ENSG00000075218/ENSG00000161800/ENSG00000093009	CTGF/PLK2/CDK1/CDKN1A/CCNB1/DLGAP5/RPS27A/FAM83D/CDCA5/KIF23/UBA52/KIF14/PKD2/KIF20B/RPL23/UBE2C/SPAG5/CIT/AURKA/NDC80/GTSE1/RACGAP1/CDC45	23
peptide binding	GO:0042277	MF	0.000218501	0.00442961	ENSG00000234745/ENSG00000249992/ENSG00000180914/ENSG00000103888/ENSG00000204525/ENSG00000206503/ENSG00000132329/ENSG00000182481/ENSG00000231925/ENSG00000204642/ENSG00000109846/ENSG00000164307/ENSG00000072657/ENSG00000138449/ENSG00000138448/ENSG00000168394/ENSG00000196549/ENSG00000164171/ENSG00000139874/ENSG00000164308/ENSG00000008394	HLA-B/TMEM158/OXTR/CEMIP/HLA-C/HLA-A/RAMP1/KPNA2/TAPBP/HLA-F/CRYAB/ERAP1/TRHDE/SLC40A1/ITGAV/TAP1/MME/ITGA2/SSTR1/ERAP2/MGST1	21
muscle contraction	GO:0006936	BP	0.000140402	0.00450447	ENSG00000107796/ENSG00000180914/ENSG00000137573/ENSG00000109063/ENSG00000159167/ENSG00000167658/ENSG00000104936/ENSG00000122786/ENSG00000118523/ENSG00000065534/ENSG00000130176/ENSG00000109846/ENSG00000004776/ENSG00000082781/ENSG00000181104/ENSG00000101335/ENSG00000124006/ENSG00000163431/ENSG00000171385/ENSG00000135636/ENSG00000105974/ENSG00000113448/ENSG00000164171/ENSG00000151617/ENSG00000135744	ACTA2/OXTR/SULF1/MYH3/STC1/EEF2/DMPK/CALD1/CTGF/MYLK/CNN1/CRYAB/HSPB6/ITGB5/F2R/MYL9/OBSL1/LMOD1/KCND3/DYSF/CAV1/PDE4D/ITGA2/EDNRA/AGT	25
interstitial matrix	GO:0005614	CC	0.000486363	0.00459564	ENSG00000041982/ENSG00000154175/ENSG00000107821/ENSG00000143382	TNC/ABI3BP/KAZALD1/ADAMTSL4	4
chromosome condensation	GO:0030261	BP	0.000149312	0.00475458	ENSG00000131747/ENSG00000170312/ENSG00000134057/ENSG00000146670/ENSG00000136824/ENSG00000113810/ENSG00000109805	TOP2A/CDK1/CCNB1/CDCA5/SMC2/SMC4/NCAPG	7
regulation of vasculature development	GO:1901342	BP	0.000157892	0.00493597	ENSG00000125730/ENSG00000137573/ENSG00000172156/ENSG00000115415/ENSG00000183287/ENSG00000105855/ENSG00000133048/ENSG00000145632/ENSG00000186340/ENSG00000004776/ENSG00000164307/ENSG00000167772/ENSG00000161638/ENSG00000112902/ENSG00000100292/ENSG00000148926/ENSG00000121753/ENSG00000117525/ENSG00000164342/ENSG00000020181/ENSG00000166396/ENSG00000137801/ENSG00000108840/ENSG00000135744/ENSG00000174697	C3/SULF1/CCL11/STAT1/CCBE1/ITGB8/CHI3L1/PLK2/THBS2/HSPB6/ERAP1/ANGPTL4/ITGA5/SEMA5A/HMOX1/ADM/ADGRB2/F3/TLR3/ADGRA2/SERPINB7/THBS1/HDAC5/AGT/LEP	25
mitotic cell cycle checkpoint	GO:0007093	BP	0.000158399	0.00493597	ENSG00000131747/ENSG00000145632/ENSG00000117724/ENSG00000170312/ENSG00000169679/ENSG00000124762/ENSG00000137154/ENSG00000134057/ENSG00000105373/ENSG00000143947/ENSG00000156970/ENSG00000166851/ENSG00000221983/ENSG00000140525/ENSG00000112742/ENSG00000087586/ENSG00000080986/ENSG00000075218	TOP2A/PLK2/CENPF/CDK1/BUB1/CDKN1A/RPS6/CCNB1/NOP53/RPS27A/BUB1B/PLK1/UBA52/FANCI/TTK/AURKA/NDC80/GTSE1	18
negative regulation of mitotic cell cycle	GO:0045930	BP	0.000158478	0.00493597	ENSG00000131747/ENSG00000145632/ENSG00000117724/ENSG00000022267/ENSG00000170312/ENSG00000169679/ENSG00000124762/ENSG00000137154/ENSG00000134057/ENSG00000105373/ENSG00000143947/ENSG00000092010/ENSG00000165617/ENSG00000156970/ENSG00000166851/ENSG00000221983/ENSG00000100911/ENSG00000118762/ENSG00000140525/ENSG00000112742/ENSG00000041357/ENSG00000035862/ENSG00000087586/ENSG00000080986/ENSG00000148411…	TOP2A/PLK2/CENPF/FHL1/CDK1/BUB1/CDKN1A/RPS6/CCNB1/NOP53/RPS27A/PSME1/DACT1/BUB1B/PLK1/UBA52/PSME2/PKD2/FANCI/TTK/PSMA4/TIMP2/AURKA/NDC80/NACC2/GTSE1	26
regulation of smooth muscle cell proliferation	GO:0048660	BP	0.000173249	0.00535692	ENSG00000271503/ENSG00000146674/ENSG00000115415/ENSG00000198959/ENSG00000130176/ENSG00000074181/ENSG00000105835/ENSG00000171388/ENSG00000100292/ENSG00000113070/ENSG00000164171/ENSG00000137801/ENSG00000135744/ENSG00000115461	CCL5/IGFBP3/STAT1/TGM2/CNN1/NOTCH3/NAMPT/APLN/HMOX1/HBEGF/ITGA2/THBS1/AGT/IGFBP5	14
endocytic vesicle membrane	GO:0030666	CC	0.000593491	0.00549573	ENSG00000234745/ENSG00000166710/ENSG00000204525/ENSG00000206503/ENSG00000231925/ENSG00000204642/ENSG00000143947/ENSG00000204267/ENSG00000221983/ENSG00000113070/ENSG00000168394/ENSG00000105974/ENSG00000168461/ENSG00000166128/ENSG00000127946	HLA-B/B2M/HLA-C/HLA-A/TAPBP/HLA-F/RPS27A/TAP2/UBA52/HBEGF/TAP1/CAV1/RAB31/RAB8B/HIP1	15
collagen trimer	GO:0005581	CC	0.000612988	0.00556497	ENSG00000204291/ENSG00000183287/ENSG00000144810/ENSG00000168477/ENSG00000197565/ENSG00000182871/ENSG00000168542/ENSG00000204262/ENSG00000060718/ENSG00000113083	COL15A1/CCBE1/COL8A1/TNXB/COL4A6/COL18A1/COL3A1/COL5A2/COL11A1/LOX	10
cellular response to exogenous dsRNA	GO:0071360	BP	0.000182518	0.00560291	ENSG00000185745/ENSG00000115267/ENSG00000107201/ENSG00000105974/ENSG00000164342	IFIT1/IFIH1/DDX58/CAV1/TLR3	5
cellular response to tumor necrosis factor	GO:0071356	BP	0.000194123	0.00591658	ENSG00000271503/ENSG00000172156/ENSG00000115415/ENSG00000173530/ENSG00000133048/ENSG00000181634/ENSG00000120337/ENSG00000117586/ENSG00000143947/ENSG00000092010/ENSG00000170421/ENSG00000204628/ENSG00000111057/ENSG00000221983/ENSG00000102524/ENSG00000100911/ENSG00000028137/ENSG00000163347/ENSG00000041357/ENSG00000137801/ENSG00000146072/ENSG00000023445/ENSG00000115009	CCL5/CCL11/STAT1/TNFRSF10D/CHI3L1/TNFSF15/TNFSF18/TNFSF4/RPS27A/PSME1/KRT8/RACK1/KRT18/UBA52/TNFSF13B/PSME2/TNFRSF1B/CLDN1/PSMA4/THBS1/TNFRSF21/BIRC3/CCL20	23
cell division site part	GO:0032155	CC	0.000714058	0.00634075	ENSG00000011426/ENSG00000065534/ENSG00000143341/ENSG00000138180/ENSG00000050405/ENSG00000112984/ENSG00000122966/ENSG00000161714/ENSG00000161800	ANLN/MYLK/HMCN1/CEP55/LIMA1/KIF20A/CIT/PLCD3/RACGAP1	9
fibrillar collagen trimer	GO:0005583	CC	0.000739526	0.00634075	ENSG00000168477/ENSG00000168542/ENSG00000204262/ENSG00000060718	TNXB/COL3A1/COL5A2/COL11A1	4
banded collagen fibril	GO:0098643	CC	0.000739526	0.00634075	ENSG00000168477/ENSG00000168542/ENSG00000204262/ENSG00000060718	TNXB/COL3A1/COL5A2/COL11A1	4
cytokine activity	GO:0005125	MF	0.000334475	0.00658128	ENSG00000271503/ENSG00000172156/ENSG00000124875/ENSG00000181634/ENSG00000163735/ENSG00000120337/ENSG00000117586/ENSG00000105835/ENSG00000157368/ENSG00000102265/ENSG00000102524/ENSG00000008517/ENSG00000183723/ENSG00000006016/ENSG00000115009	CCL5/CCL11/CXCL6/TNFSF15/CXCL5/TNFSF18/TNFSF4/NAMPT/IL34/TIMP1/TNFSF13B/IL32/CMTM4/CRLF1/CCL20	15
CCR chemokine receptor binding	GO:0048020	MF	0.000355231	0.00678998	ENSG00000271503/ENSG00000172156/ENSG00000115415/ENSG00000121797/ENSG00000115009	CCL5/CCL11/STAT1/CCRL2/CCL20	5
smooth muscle cell proliferation	GO:0048659	BP	0.000231497	0.0068844	ENSG00000271503/ENSG00000146674/ENSG00000115415/ENSG00000198959/ENSG00000130176/ENSG00000074181/ENSG00000105835/ENSG00000171388/ENSG00000100292/ENSG00000113070/ENSG00000164171/ENSG00000137801/ENSG00000135744/ENSG00000115461	CCL5/IGFBP3/STAT1/TGM2/CNN1/NOTCH3/NAMPT/APLN/HMOX1/HBEGF/ITGA2/THBS1/AGT/IGFBP5	14
spindle assembly	GO:0051225	BP	0.000231497	0.0068844	ENSG00000066279/ENSG00000237649/ENSG00000117399/ENSG00000101057/ENSG00000137807/ENSG00000166851/ENSG00000088325/ENSG00000138160/ENSG00000089685/ENSG00000090889/ENSG00000076382/ENSG00000023445/ENSG00000087586/ENSG00000161800	ASPM/KIFC1/CDC20/MYBL2/KIF23/PLK1/TPX2/KIF11/BIRC5/KIF4A/SPAG5/BIRC3/AURKA/RACGAP1	14
mitotic spindle assembly checkpoint	GO:0007094	BP	0.000233944	0.0068844	ENSG00000117724/ENSG00000169679/ENSG00000134057/ENSG00000156970/ENSG00000166851/ENSG00000112742/ENSG00000080986	CENPF/BUB1/CCNB1/BUB1B/PLK1/TTK/NDC80	7
spindle assembly checkpoint	GO:0071173	BP	0.000233944	0.0068844	ENSG00000117724/ENSG00000169679/ENSG00000134057/ENSG00000156970/ENSG00000166851/ENSG00000112742/ENSG00000080986	CENPF/BUB1/CCNB1/BUB1B/PLK1/TTK/NDC80	7
mitotic spindle checkpoint	GO:0071174	BP	0.000233944	0.0068844	ENSG00000117724/ENSG00000169679/ENSG00000134057/ENSG00000156970/ENSG00000166851/ENSG00000112742/ENSG00000080986	CENPF/BUB1/CCNB1/BUB1B/PLK1/TTK/NDC80	7
cleavage furrow	GO:0032154	CC	0.000905617	0.00762365	ENSG00000065534/ENSG00000143341/ENSG00000138180/ENSG00000050405/ENSG00000112984/ENSG00000122966/ENSG00000161714/ENSG00000161800	MYLK/HMCN1/CEP55/LIMA1/KIF20A/CIT/PLCD3/RACGAP1	8
cytokine secretion	GO:0050663	BP	0.000264927	0.00774276	ENSG00000168961/ENSG00000133048/ENSG00000115267/ENSG00000107201/ENSG00000182985/ENSG00000117228/ENSG00000181104/ENSG00000186470/ENSG00000115602/ENSG00000165029/ENSG00000137507/ENSG00000138448/ENSG00000026950/ENSG00000146072/ENSG00000135744/ENSG00000174697	LGALS9/CHI3L1/IFIH1/DDX58/CADM1/GBP1/F2R/BTN3A2/IL1RL1/ABCA1/LRRC32/ITGAV/BTN3A1/TNFRSF21/AGT/LEP	16
positive regulation of cytokine production	GO:0001819	BP	0.00027424	0.00796041	ENSG00000166710/ENSG00000125730/ENSG00000137573/ENSG00000168961/ENSG00000115415/ENSG00000150637/ENSG00000137628/ENSG00000183287/ENSG00000115267/ENSG00000107201/ENSG00000182985/ENSG00000117586/ENSG00000055332/ENSG00000185507/ENSG00000105373/ENSG00000181104/ENSG00000115602/ENSG00000138623/ENSG00000100292/ENSG00000113448/ENSG00000164342/ENSG00000166396/ENSG00000137801/ENSG00000023445/ENSG00000163565…	B2M/C3/SULF1/LGALS9/STAT1/CD226/DDX60/CCBE1/IFIH1/DDX58/CADM1/TNFSF4/EIF2AK2/IRF7/NOP53/F2R/IL1RL1/SEMA7A/HMOX1/PDE4D/TLR3/SERPINB7/THBS1/BIRC3/IFI16/AGT/LEP/CCL20	28
positive regulation of angiogenesis	GO:0045766	BP	0.000287312	0.00821494	ENSG00000125730/ENSG00000172156/ENSG00000183287/ENSG00000105855/ENSG00000133048/ENSG00000145632/ENSG00000004776/ENSG00000164307/ENSG00000167772/ENSG00000161638/ENSG00000112902/ENSG00000100292/ENSG00000148926/ENSG00000117525/ENSG00000164342/ENSG00000137801	C3/CCL11/CCBE1/ITGB8/CHI3L1/PLK2/HSPB6/ERAP1/ANGPTL4/ITGA5/SEMA5A/HMOX1/ADM/F3/TLR3/THBS1	16
negative regulation of mitotic metaphase/anaphase transition	GO:0045841	BP	0.000288784	0.00821494	ENSG00000117724/ENSG00000169679/ENSG00000134057/ENSG00000156970/ENSG00000166851/ENSG00000112742/ENSG00000080986	CENPF/BUB1/CCNB1/BUB1B/PLK1/TTK/NDC80	7
negative regulation of metaphase/anaphase transition of cell cycle	GO:1902100	BP	0.000288784	0.00821494	ENSG00000117724/ENSG00000169679/ENSG00000134057/ENSG00000156970/ENSG00000166851/ENSG00000112742/ENSG00000080986	CENPF/BUB1/CCNB1/BUB1B/PLK1/TTK/NDC80	7
microtubule	GO:0005874	CC	0.00103238	0.0085356	ENSG00000078018/ENSG00000129250/ENSG00000066279/ENSG00000170312/ENSG00000117632/ENSG00000237649/ENSG00000170390/ENSG00000137807/ENSG00000155324/ENSG00000112984/ENSG00000166851/ENSG00000118193/ENSG00000142945/ENSG00000088325/ENSG00000138160/ENSG00000089685/ENSG00000138182/ENSG00000090889/ENSG00000076382/ENSG00000132563/ENSG00000101460/ENSG00000138778/ENSG00000136108/ENSG00000204843/ENSG00000162849…	MAP2/KIF1C/ASPM/CDK1/STMN1/KIFC1/DCLK2/KIF23/GRAMD2B/KIF20A/PLK1/KIF14/KIF2C/TPX2/KIF11/BIRC5/KIF20B/KIF4A/SPAG5/REEP2/MAP1LC3A/CENPE/CKAP2/DCTN1/KIF26B/AURKA/GTSE1/RACGAP1/KIF18B	29
cell division site	GO:0032153	CC	0.00105484	0.00856823	ENSG00000115963/ENSG00000011426/ENSG00000065534/ENSG00000143341/ENSG00000138180/ENSG00000050405/ENSG00000112984/ENSG00000122966/ENSG00000161714/ENSG00000161800	RND3/ANLN/MYLK/HMCN1/CEP55/LIMA1/KIF20A/CIT/PLCD3/RACGAP1	10
amide binding	GO:0033218	MF	0.000484292	0.00899976	ENSG00000234745/ENSG00000249992/ENSG00000180914/ENSG00000103888/ENSG00000204525/ENSG00000206503/ENSG00000132329/ENSG00000182481/ENSG00000231925/ENSG00000204642/ENSG00000109846/ENSG00000164307/ENSG00000072657/ENSG00000138449/ENSG00000138448/ENSG00000168394/ENSG00000196549/ENSG00000164171/ENSG00000139874/ENSG00000164308/ENSG00000008394/ENSG00000078070	HLA-B/TMEM158/OXTR/CEMIP/HLA-C/HLA-A/RAMP1/KPNA2/TAPBP/HLA-F/CRYAB/ERAP1/TRHDE/SLC40A1/ITGAV/TAP1/MME/ITGA2/SSTR1/ERAP2/MGST1/MCCC1	22
regulation of cell cycle G1/S phase transition	GO:1902806	BP	0.000326169	0.00921698	ENSG00000145632/ENSG00000022267/ENSG00000170312/ENSG00000124762/ENSG00000134057/ENSG00000143947/ENSG00000092010/ENSG00000101447/ENSG00000165617/ENSG00000221983/ENSG00000118193/ENSG00000100911/ENSG00000118762/ENSG00000087586/ENSG00000148411/ENSG00000075218/ENSG00000093009	PLK2/FHL1/CDK1/CDKN1A/CCNB1/RPS27A/PSME1/FAM83D/DACT1/UBA52/KIF14/PSME2/PKD2/AURKA/NACC2/GTSE1/CDC45	17
regulation of G1/S transition of mitotic cell cycle	GO:2000045	BP	0.000337031	0.00946126	ENSG00000145632/ENSG00000022267/ENSG00000170312/ENSG00000124762/ENSG00000134057/ENSG00000143947/ENSG00000092010/ENSG00000165617/ENSG00000221983/ENSG00000118193/ENSG00000100911/ENSG00000118762/ENSG00000087586/ENSG00000148411/ENSG00000075218/ENSG00000093009	PLK2/FHL1/CDK1/CDKN1A/CCNB1/RPS27A/PSME1/DACT1/UBA52/KIF14/PSME2/PKD2/AURKA/NACC2/GTSE1/CDC45	16
sister chromatid cohesion	GO:0007062	BP	0.000340755	0.00950328	ENSG00000117724/ENSG00000169679/ENSG00000117399/ENSG00000137812/ENSG00000146670/ENSG00000156970/ENSG00000166851/ENSG00000151725/ENSG00000142945/ENSG00000089685/ENSG00000100918/ENSG00000163535/ENSG00000138778/ENSG00000080986/ENSG00000134690	CENPF/BUB1/CDC20/KNL1/CDCA5/BUB1B/PLK1/CENPU/KIF2C/BIRC5/REC8/SGO2/CENPE/NDC80/CDCA8	15
tumor necrosis factor-mediated signaling pathway	GO:0033209	BP	0.000351421	0.00960725	ENSG00000115415/ENSG00000173530/ENSG00000181634/ENSG00000120337/ENSG00000117586/ENSG00000143947/ENSG00000092010/ENSG00000170421/ENSG00000204628/ENSG00000111057/ENSG00000221983/ENSG00000102524/ENSG00000100911/ENSG00000028137/ENSG00000041357/ENSG00000146072/ENSG00000023445	STAT1/TNFRSF10D/TNFSF15/TNFSF18/TNFSF4/RPS27A/PSME1/KRT8/RACK1/KRT18/UBA52/TNFSF13B/PSME2/TNFRSF1B/PSMA4/TNFRSF21/BIRC3	17
attachment of spindle microtubules to kinetochore	GO:0008608	BP	0.000353489	0.00960725	ENSG00000134057/ENSG00000137812/ENSG00000142945/ENSG00000076382/ENSG00000138778/ENSG00000080986/ENSG00000161800	CCNB1/KNL1/KIF2C/SPAG5/CENPE/NDC80/RACGAP1	7
negative regulation of chromosome separation	GO:1905819	BP	0.000353489	0.00960725	ENSG00000117724/ENSG00000169679/ENSG00000134057/ENSG00000156970/ENSG00000166851/ENSG00000112742/ENSG00000080986	CENPF/BUB1/CCNB1/BUB1B/PLK1/TTK/NDC80	7
negative regulation of mitotic sister chromatid separation	GO:2000816	BP	0.000353489	0.00960725	ENSG00000117724/ENSG00000169679/ENSG00000134057/ENSG00000156970/ENSG00000166851/ENSG00000112742/ENSG00000080986	CENPF/BUB1/CCNB1/BUB1B/PLK1/TTK/NDC80	7
cytoplasmic pattern recognition receptor signaling pathway in response to virus	GO:0039528	BP	0.000365147	0.00986127	ENSG00000137628/ENSG00000115267/ENSG00000107201/ENSG00000185507/ENSG00000105373/ENSG00000023445	DDX60/IFIH1/DDX58/IRF7/NOP53/BIRC3	6
positive regulation of vasculature development	GO:1904018	BP	0.000378346	0.0101535	ENSG00000125730/ENSG00000172156/ENSG00000183287/ENSG00000105855/ENSG00000133048/ENSG00000145632/ENSG00000004776/ENSG00000164307/ENSG00000167772/ENSG00000161638/ENSG00000112902/ENSG00000100292/ENSG00000148926/ENSG00000117525/ENSG00000164342/ENSG00000166396/ENSG00000137801	C3/CCL11/CCBE1/ITGB8/CHI3L1/PLK2/HSPB6/ERAP1/ANGPTL4/ITGA5/SEMA5A/HMOX1/ADM/F3/TLR3/SERPINB7/THBS1	17
mitotic metaphase plate congression	GO:0007080	BP	0.000412639	0.0109362	ENSG00000134057/ENSG00000237649/ENSG00000146670/ENSG00000118193/ENSG00000142945/ENSG00000138778/ENSG00000080986/ENSG00000134690	CCNB1/KIFC1/CDCA5/KIF14/KIF2C/CENPE/NDC80/CDCA8	8
cellular response to virus	GO:0098586	BP	0.000412639	0.0109362	ENSG00000168961/ENSG00000137628/ENSG00000115267/ENSG00000107201/ENSG00000185507/ENSG00000105373/ENSG00000160710/ENSG00000023445	LGALS9/DDX60/IFIH1/DDX58/IRF7/NOP53/ADAR/BIRC3	8
spindle checkpoint	GO:0031577	BP	0.000429303	0.0113076	ENSG00000117724/ENSG00000169679/ENSG00000134057/ENSG00000156970/ENSG00000166851/ENSG00000112742/ENSG00000080986	CENPF/BUB1/CCNB1/BUB1B/PLK1/TTK/NDC80	7
chemokine receptor binding	GO:0042379	MF	0.00069615	0.0125871	ENSG00000271503/ENSG00000172156/ENSG00000115415/ENSG00000124875/ENSG00000163735/ENSG00000121797/ENSG00000115009	CCL5/CCL11/STAT1/CXCL6/CXCL5/CCRL2/CCL20	7
positive regulation of smooth muscle cell proliferation	GO:0048661	BP	0.000487826	0.0127423	ENSG00000271503/ENSG00000115415/ENSG00000198959/ENSG00000074181/ENSG00000105835/ENSG00000100292/ENSG00000113070/ENSG00000164171/ENSG00000137801/ENSG00000135744	CCL5/STAT1/TGM2/NOTCH3/NAMPT/HMOX1/HBEGF/ITGA2/THBS1/AGT	10
response to tumor necrosis factor	GO:0034612	BP	0.000489746	0.0127423	ENSG00000271503/ENSG00000172156/ENSG00000115415/ENSG00000173530/ENSG00000133048/ENSG00000181634/ENSG00000120337/ENSG00000117586/ENSG00000143947/ENSG00000092010/ENSG00000170421/ENSG00000204628/ENSG00000111057/ENSG00000221983/ENSG00000102524/ENSG00000100911/ENSG00000028137/ENSG00000163347/ENSG00000041357/ENSG00000137801/ENSG00000146072/ENSG00000023445/ENSG00000115009	CCL5/CCL11/STAT1/TNFRSF10D/CHI3L1/TNFSF15/TNFSF18/TNFSF4/RPS27A/PSME1/KRT8/RACK1/KRT18/UBA52/TNFSF13B/PSME2/TNFRSF1B/CLDN1/PSMA4/THBS1/TNFRSF21/BIRC3/CCL20	23
positive regulation of interferon-alpha production	GO:0032727	BP	0.000508275	0.0131443	ENSG00000115415/ENSG00000115267/ENSG00000107201/ENSG00000185507/ENSG00000164342	STAT1/IFIH1/DDX58/IRF7/TLR3	5
cellular response to iron ion	GO:0071281	BP	0.00051677	0.013224	ENSG00000166710/ENSG00000134057/ENSG00000138449/ENSG00000100292	B2M/CCNB1/SLC40A1/HMOX1	4
regulation of systemic arterial blood pressure mediated by a chemical signal	GO:0003044	BP	0.000517555	0.013224	ENSG00000180914/ENSG00000145244/ENSG00000181104/ENSG00000113448/ENSG00000196549/ENSG00000163751/ENSG00000135744	OXTR/CORIN/F2R/PDE4D/MME/CPA3/AGT	7
endoderm development	GO:0007492	BP	0.000549602	0.0139592	ENSG00000196878/ENSG00000144810/ENSG00000082781/ENSG00000161638/ENSG00000157227/ENSG00000115232/ENSG00000138448/ENSG00000204262/ENSG00000060718/ENSG00000107984	LAMB3/COL8A1/ITGB5/ITGA5/MMP14/ITGA4/ITGAV/COL5A2/COL11A1/DKK1	10
protein disulfide isomerase activity	GO:0003756	MF	0.00085305	0.0146331	ENSG00000155660/ENSG00000197930/ENSG00000116260/ENSG00000185624/ENSG00000167004	PDIA4/ERO1A/QSOX1/P4HB/PDIA3	5
intramolecular oxidoreductase activity, transposing S-S bonds	GO:0016864	MF	0.00085305	0.0146331	ENSG00000155660/ENSG00000197930/ENSG00000116260/ENSG00000185624/ENSG00000167004	PDIA4/ERO1A/QSOX1/P4HB/PDIA3	5
negative regulation of cellular response to growth factor stimulus	GO:0090288	BP	0.000611081	0.0154289	ENSG00000137573/ENSG00000164619/ENSG00000143947/ENSG00000171388/ENSG00000221983/ENSG00000145147/ENSG00000105974/ENSG00000242265/ENSG00000166033/ENSG00000020181/ENSG00000107984/ENSG00000137801/ENSG00000128045/ENSG00000135744	SULF1/BMPER/RPS27A/APLN/UBA52/SLIT2/CAV1/PEG10/HTRA1/ADGRA2/DKK1/THBS1/RASL11B/AGT	14
negative regulation of mitotic sister chromatid segregation	GO:0033048	BP	0.000619662	0.015471	ENSG00000117724/ENSG00000169679/ENSG00000134057/ENSG00000156970/ENSG00000166851/ENSG00000112742/ENSG00000080986	CENPF/BUB1/CCNB1/BUB1B/PLK1/TTK/NDC80	7
activation of immune response	GO:0002253	BP	0.000620001	0.015471	ENSG00000175899/ENSG00000125730/ENSG00000150637/ENSG00000137628/ENSG00000115267/ENSG00000163131/ENSG00000107201/ENSG00000131378/ENSG00000117228/ENSG00000185507/ENSG00000105373/ENSG00000143947/ENSG00000186470/ENSG00000092010/ENSG00000000971/ENSG00000166598/ENSG00000188313/ENSG00000221983/ENSG00000100911/ENSG00000100600/ENSG00000111801/ENSG00000105974/ENSG00000113448/ENSG00000184500/ENSG00000182326…	A2M/C3/CD226/DDX60/IFIH1/CTSS/DDX58/RFTN1/GBP1/IRF7/NOP53/RPS27A/BTN3A2/PSME1/CFH/HSP90B1/PLSCR1/UBA52/PSME2/LGMN/BTN3A3/CAV1/PDE4D/PROS1/C1S/TLR3/BTN3A1/PSMA4/PAG1/TNFRSF21/BIRC3/IFI16/NR1D1/MYO1C	34
cell adhesion mediator activity	GO:0098631	MF	0.000968239	0.0161938	ENSG00000168028/ENSG00000137809/ENSG00000111057/ENSG00000091129/ENSG00000168952/ENSG00000164171/ENSG00000187244	RPSA/ITGA11/KRT18/NRCAM/STXBP6/ITGA2/BCAM	7
cytokinesis	GO:0000910	BP	0.000663472	0.0164595	ENSG00000115963/ENSG00000011426/ENSG00000117632/ENSG00000138180/ENSG00000137807/ENSG00000112984/ENSG00000166851/ENSG00000118193/ENSG00000178996/ENSG00000138182/ENSG00000090889/ENSG00000136108/ENSG00000023445/ENSG00000122966/ENSG00000087586/ENSG00000161800	RND3/ANLN/STMN1/CEP55/KIF23/KIF20A/PLK1/KIF14/SNX18/KIF20B/KIF4A/CKAP2/BIRC3/CIT/AURKA/RACGAP1	16
regulation of signaling receptor activity	GO:0010469	BP	0.000675186	0.0166533	ENSG00000271503/ENSG00000172156/ENSG00000159167/ENSG00000124875/ENSG00000118523/ENSG00000181634/ENSG00000163735/ENSG00000120337/ENSG00000117586/ENSG00000105835/ENSG00000157368/ENSG00000171388/ENSG00000145431/ENSG00000148926/ENSG00000102265/ENSG00000102524/ENSG00000113070/ENSG00000008517/ENSG00000113448/ENSG00000183723/ENSG00000006016/ENSG00000014216/ENSG00000107984/ENSG00000140285/ENSG00000114796…	CCL5/CCL11/STC1/CXCL6/CTGF/TNFSF15/CXCL5/TNFSF18/TNFSF4/NAMPT/IL34/APLN/PDGFC/ADM/TIMP1/TNFSF13B/HBEGF/IL32/PDE4D/CMTM4/CRLF1/CAPN1/DKK1/FGF7/KLHL24/AGT/LEP/CCL20	28
protein localization to kinetochore	GO:0034501	BP	0.00067977	0.01667	ENSG00000170312/ENSG00000137812/ENSG00000156970/ENSG00000112742/ENSG00000080986	CDK1/KNL1/BUB1B/TTK/NDC80	5
ATP-dependent microtubule motor activity, plus-end-directed	GO:0008574	MF	0.00102622	0.0167449	ENSG00000129250/ENSG00000118193/ENSG00000138160/ENSG00000138182/ENSG00000090889/ENSG00000186185	KIF1C/KIF14/KIF11/KIF20B/KIF4A/KIF18B	6
interferon-gamma production	GO:0032609	BP	0.000692653	0.0168889	ENSG00000187608/ENSG00000168961/ENSG00000150637/ENSG00000117586/ENSG00000197646/ENSG00000186470/ENSG00000115602/ENSG00000113448/ENSG00000164342/ENSG00000026950	ISG15/LGALS9/CD226/TNFSF4/PDCD1LG2/BTN3A2/IL1RL1/PDE4D/TLR3/BTN3A1	10
negative regulation of G1/S transition of mitotic cell cycle	GO:2000134	BP	0.000699754	0.0169651	ENSG00000145632/ENSG00000022267/ENSG00000170312/ENSG00000124762/ENSG00000134057/ENSG00000143947/ENSG00000165617/ENSG00000221983/ENSG00000118762/ENSG00000087586/ENSG00000148411/ENSG00000075218	PLK2/FHL1/CDK1/CDKN1A/CCNB1/RPS27A/DACT1/UBA52/PKD2/AURKA/NACC2/GTSE1	12
spindle microtubule	GO:0005876	CC	0.00216762	0.0173036	ENSG00000170312/ENSG00000166851/ENSG00000138160/ENSG00000090889/ENSG00000076382/ENSG00000138778/ENSG00000087586/ENSG00000186185	CDK1/PLK1/KIF11/KIF4A/SPAG5/CENPE/AURKA/KIF18B	8
regulation of systemic arterial blood pressure by hormone	GO:0001990	BP	0.000721803	0.0174008	ENSG00000180914/ENSG00000145244/ENSG00000181104/ENSG00000196549/ENSG00000163751/ENSG00000135744	OXTR/CORIN/F2R/MME/CPA3/AGT	6
negative regulation of immune system process	GO:0002683	BP	0.000743512	0.0178234	ENSG00000130303/ENSG00000175899/ENSG00000185745/ENSG00000168961/ENSG00000128606/ENSG00000173193/ENSG00000168685/ENSG00000069122/ENSG00000117586/ENSG00000117228/ENSG00000197646/ENSG00000115602/ENSG00000157514/ENSG00000137507/ENSG00000160710/ENSG00000168542/ENSG00000100292/ENSG00000145147/ENSG00000111913/ENSG00000164342/ENSG00000166033/ENSG00000076641/ENSG00000137801/ENSG00000115318/ENSG00000146072…	BST2/A2M/IFIT1/LGALS9/LRRC17/PARP14/IL7R/ADGRF5/TNFSF4/GBP1/PDCD1LG2/IL1RL1/TSC22D3/LRRC32/ADAR/COL3A1/HMOX1/SLIT2/RIPOR2/TLR3/HTRA1/PAG1/THBS1/LOXL3/TNFRSF21/IFI16/NR1D1	27
specific granule lumen	GO:0035580	CC	0.0025354	0.0197344	ENSG00000166710/ENSG00000133048/ENSG00000163661/ENSG00000116260/ENSG00000198707/ENSG00000137563/ENSG00000035862	B2M/CHI3L1/PTX3/QSOX1/CEP290/GGH/TIMP2	7
mitotic spindle pole	GO:0097431	CC	0.00255737	0.0197344	ENSG00000066279/ENSG00000101447/ENSG00000138182/ENSG00000076382/ENSG00000087586	ASPM/FAM83D/KIF20B/SPAG5/AURKA	5
regulation of G2/M transition of mitotic cell cycle	GO:0010389	BP	0.000846161	0.0201708	ENSG00000117724/ENSG00000022267/ENSG00000170312/ENSG00000134057/ENSG00000105373/ENSG00000143947/ENSG00000092010/ENSG00000166851/ENSG00000221983/ENSG00000118193/ENSG00000100911/ENSG00000088325/ENSG00000140525/ENSG00000198707/ENSG00000041357/ENSG00000204843/ENSG00000087586/ENSG00000072571	CENPF/FHL1/CDK1/CCNB1/NOP53/RPS27A/PSME1/PLK1/UBA52/KIF14/PSME2/TPX2/FANCI/CEP290/PSMA4/DCTN1/AURKA/HMMR	18
regulation of binding	GO:0051098	BP	0.0008558	0.0202872	ENSG00000185745/ENSG00000166710/ENSG00000145632/ENSG00000117632/ENSG00000168334/ENSG00000117318/ENSG00000163840/ENSG00000138496/ENSG00000142949/ENSG00000165617/ENSG00000119922/ENSG00000146670/ENSG00000115232/ENSG00000172201/ENSG00000166851/ENSG00000100292/ENSG00000111913/ENSG00000105974/ENSG00000164171/ENSG00000142676/ENSG00000130956/ENSG00000107984/ENSG00000108840/ENSG00000163565/ENSG00000087586…	IFIT1/B2M/PLK2/STMN1/XIRP1/ID3/DTX3L/PARP9/PTPRF/DACT1/IFIT2/CDCA5/ITGA4/ID4/PLK1/HMOX1/RIPOR2/CAV1/ITGA2/RPL11/HABP4/DKK1/HDAC5/IFI16/AURKA/GTSE1	26
negative regulation of sister chromatid segregation	GO:0033046	BP	0.000871518	0.0203849	ENSG00000117724/ENSG00000169679/ENSG00000134057/ENSG00000156970/ENSG00000166851/ENSG00000112742/ENSG00000080986	CENPF/BUB1/CCNB1/BUB1B/PLK1/TTK/NDC80	7
[truncated: 5,117 more rows]

## Sheet: 4 KEGG enrichment analysis
Sheet 4: KEGG enrichment analysis of the differential expressed genes
[truncated: 228 more rows]
